# Supplementary material for: Identification of tandem repeat families from long-read sequences of Humulus lupulus
Source: PLoS One. 2020 Jun 5;15(6):e0233971. doi: 10.1371/journal.pone.0233971 (PMC7274563; doi:10.1371/journal.pone.0233971)
Supplement: S1 File — (FAS) [file pone.0233971.s003.fas]

>hulupacbiokf_r0001
TTGCCTGGGATTTTGGCCTGAAAAGGTCTAAATTTCTCTCTTCTCTGGTAACATTAGGACCCCTAATTCTTGTCAATAATAGCCCTAATATTACATCTACTCTCACATTTTGAGACACTCGCAAAAAGGGGTTACTAAAACAATTTAATGAGGGCTTTGTGTAGAGAGAGGTTAAATATGAGTGATATTAACGAAATCGCTTTTGGAGACCTTGGTAAGCTGCCTAGTGAGCATTTGGCCTGAAAGGTTCTAATTTTTTTGTATTGAGTTGAACTTAAGCACACCCCAATTCAAGGTATTCTAATTAAGCCTAATCATCACGATATCTTATGGGTGGCCCTGGGAAGGTTCATACCAGAAAAATTCAGAGCTTAGTATAGAGAGAAATAATGCAATGAACTTCACTGAAATCGCGTACTCTGGAGCCTCAGGCCACTTACAATTATGATAATTTACTCACGGCAGCTGCCTAGCCTATTGGCCTGATACAACTTTTTTTGTTTTGGTTGAATTAGAACCCCCAATTCATGGTCAATAATAGCTATATTATACTAATACTTCTATCACCGAAAATTATTATCATGTAAGAGATGGGACCCAAAGATTCAAAAAAAATAGATCTTTGTTATGAGAGAAAATATGAGTGAATTGCGGAAATTCGCGCTTCAGCGCGCAGGCAGCCGCCTAGGAGATTTGGCCTGAATAAATGTCATATCTATTTTTGTATTTGTCTCAGAATTAAGGGCACCCCCAAATTCATGGTACAACTAATTGCCCTTATATTCACACCACATATATTAATAACATTTGAGTTTGGGAAATAGGTTCAAAAAAAAAACGTTTAGAGCTGTGTCGAGGAGATTTAATATGAAGCTTGAATTATCGAAATTCGTTATCGTTAGTGCCCTAGGTCAGCTGAGGCCTATAAGGGGATTATGGTCCTGTAAAGGTCTTCAACTTTTTTTTTTGGATAAGAATTATGGGCCCCCTATTCTTGGTCCCAATAATAACGGCCCTATATAATGAGTTACTATAAGAGATTGGGAAAATCACGGTTCTAAAAAAGTTAGGAGCTTGTTAGGGTAGAGAAATATTGGAGTGAATTACGAAATCACGCTATCGAGGCAGACCGAAGGCAACGCCGCCTATGGAGAGAGATTCGGATCCTTGAAAGGTCAATTTTTTTTTGCGTTTGGTCCATATCCACATCCCCCCAACTTTCCAATCGACACAACTAATAAGCCCTATATTAAGTATTTAACAGGTTGAGATGGATAACCTATTAGGTCATATTTATATTACTTTTAGCAAGCTTGATTTTAAATGAGATGAAACATAATAGAAGCGAATTACGAAAATCGCTTCGGAGCCCCTACGGCCCAGCTGCCTAAGGAGGATTGGCCCTGAAAGGACAATTTTTTTGTTGGTTGAATTAGAACCCCAATTCATGGTCATTAATAGCCCTATATAATATTATTGAGATGGGAAAAGAAATTCAAAAAATTAGAGCCTTGTTAGAGAGAAATATGAGTGATTACGAAAATCGATTCCGGAGCCCTGTTAGCACTAGCCATACAAGGAGAGGAGATTCCTGACCCGAGCTCAACATTTTTTGGTTTGGCTTGCGATTATTAGGAACCGCCAATATCAATGGTCAATATTATTAGCGGCCTTATATCACTAATAGCCTTCAAAAAATGAGCGGCAGATGGGTTCTATAAATCAAAAAATAAGAGCCTTTGTTCCTAGAGAGAAATATGAGTGAGATTAATAAATAGATCAGCAATCGGAACCCCTACACAGGATGTTGTATATTCATGTCATAAGGAGATTATGGCCTCAAAGGCTTCAATTTTTCTTGTATTATGAGTTTGAATTAGGAGTCCCCACAAACATGGGCTCAAAAACCATAAAAAAACCTAATATACGGAAATATTATGAGAAATGGGAAAAGGTCAAAAAGATTACGAGCGCTATGTTAGAAGACGCGAAATATGAGTGAGGCCACACGAATTCGCGAGCTGGATCCCGCGAGCCCTAGGGACCCAGGCTGCCTATTCGTATTTGGTAGCTTTGGCCAAAAGGCAGCATTAATTCTGTTTGGCTTGCGAATGTAAGGAAAAACACCAAGCAATTCATGGTCAATAATAGCCCCCTATATAATATTATTGAGAGGAAAAAGATTCAAAAAAAATAGATCTTGTATAGAGAGAAATAATATGAGTGAATTGTGCGAAATCGCTATCCAGCCCCAGCGCCCACCTTAAATGAATTCACACACCCACCCTCTAACCTTTACATATTCTAGAAATATATACTCTAAGAAGGCGACAGCCCGCCCTAGGAGATATAATAGCCCTCTGAAAGGTCAATTTTTTTTGCGTTATGGGTTCTGCATATTAAGACTGGCCCCACATTTCCATTGGTCACTCATCAATTAATATTGGCCCTTACAATATTAGTTTCACCAAGATTCATATTGAGTTGGGAAACGAAGAAGTCAATAAAATCTAGAGCTTGTCCCTATAAATCCGAGAATTAACAGACCAACCGTTTCGTAGCCTCAGGCCCAACGCCTAGCGGGATTTGAGCCTATGATAGGAGATCTACATTTATTTTTTTTGCGCGCTCACTAGAAGTAGCCGCCGCCTATCTTTGTGCCCAATAATAGCCCCTTAATATACTATAATATTGAGATGGGGATAACGGTTCAATAAATTAAGAGCTTGTTAGAGAGAAAAATAAGAGTGAATTAAGGCGAAAATCGCATTCCCCGGCGACCTACCGGCAGCCCGCCAAGGGGAATACGGGCCTGAAATAACCCACAGTTAGTAAATCTCTAGAGGGAGAGGAAGGCAATACCAGAGTTAGGCGCTTCACATTTTTGAGTTATCTGGTTGAATTAGGTTCCGAATTCAGTGGGTCATATATATACAATTTATTGAGATGGAAAAAGGTTCAAAAAGTGGAGAGTTGTTACGAGAGATATGATGTGAAGCAATTCTACCGGCAAATCTGTATTGTCCGGAGACCACTAAGGCGACGCAGCTGCCTAGGAGAATTTTGGCCGCCTGAAAGGACCAATTTTTTTGTTTGGTTGAAATTAAGAACCGCCAAATTACATGGGTCAAGCCTAATAGTCCCCTATTACACCCCTATATATATAGTTGAGATGAGGAACAGATCGATTCAACATAATAATTAAGTACGCATTTCGTTAGAGAAGAAATATGAGTGGAATCTAGCGAAATCCGCATTCGGAGCCCTAGGTACCAGCTGGGCCTAGGCTGGGATCAGGAGGGCTTTGCCTTCGAGCAGGTTCTATATTTCCTTCTTGTTGACTTGAATCTAAGGACGTCAATTTCCATGGTCATAATCCACGCCCTGACTATATATTAATCTGGAGATGGGGCGAATCAGATTCAAAAAAATTTAGAGCTTGTTAGAGAGAAATATGAGTGAAAAATTTTTTTAAAAAAAACCAAAAATCGAATCGGAGGAGCTCTAGGAGCCCTGCCTAGGAGATTTGGCCTCAAAGGTCAATTTTTTTGTCAGTCTTGATCTCAGGTCCCCCCCCAATTCATGGGTCAATAATAACCCTATACTATATTTAGTTGAGAATGGGAGAAAGGTTCAAAAAAACGTTAGAGCTTGTTAGTAGAGAAAGGTATGAGTGAACTAACTGAAACGCTGCATCCGGAGCCCTACGAGGGCGAGAAAGCCGACAGCCGCCTGTTAGGGACAGATTGTATGAGCACCTGAAAAGGATCACATTTTTTTTGTTATAGACTTGATATTAGTAACCGCACAAATATCATGGGTCAAAATTAATAAGGCCGCTGATATTAATAATAAACTTTACGAGAGGAGATGGAAAGAGATTCAAAAAAAAATCAGATATCCATTTGTTAAGAAGAAGAAACCCTAATGATGTAAGGACATCAGCGAAATGTATCCTGCATTCCAGCGCCCTAAACCCCACATTGCCCCTACAAGGGAGCCCATTACTCGGCTGACAAAAGGTCAATTTTTTGATATATGGTTATCTAGTTATAGTTGGTAGGCTTCGCAATTTCATGGTCAATTCATCTGCTCCCTGACCTTAAAATACGAACTAAATGAAATAATTCCAATAAATTGGTTCTACCCACTGAGACAATGGGCAAAAGAGACTTCAATATTCATAACCTTCCGAAGCTTTCTAATTTCAACATGAAAAATAAGGACGACGCGAGAACGTTAACAAAATCGCATCGGAGCCCACACTAGGGCAAGCAGCTGGGCCTAGGAAATTGGCGCTCTAAGTGGGGATCAACTCCATTTTATGCGTTTGGTTGCAATTAGAACCCCAAATTACTATTGGTTTAAACCATAATCCCTACCCTATATATAATATATATTCCGAAGATCAGGAAAAAATCTAAAAAAAATTAGAGCTTTGTTAGAGAGAAATATGAGTGAATTAGCGAAATCAGCTTCGGAAGCCCTAGGCAGCTGCCCCATTTTTGTAGAGATTTGGCCTGAAAAGGTCCAATTTTTTGTTTGGTTGATTTAGGAACCACCAATTCATGGTCAACACCCTTCAATTCCCCACCCCACAAAATTCGAAATAGGAATTACAATATTATTAAGTATGGGAAAAGGTATTCAACAAAAAAAATTAGATCTTGTTAGAAAGAGAAATTTGAGTGAATTACGAAATCGCTTCAGGATGCCGCTAGGCTATACGCAATGGCCTTGAAAGTGTCTATTTTCTTATTCTTTCAGAAATAAAACACATCGACGAATTCATGGTCAATAATAGGCACTATAATAGTAATATTATTGAAGAACTGGGAATTCAAAGAATCAAAAAAATTAACTCTAGATCCTTGTTAGCGTAAATAAGTGAATATTCAGGATAAATCGCTTCAAGCGCCTAGCATTATAGCAGGCCGCCTAGTGCGTATTTATGGCCTGAAAGGTCAAATTTTTTGTTTGGATTTGTATTATTAACCCAGGATTATCAACTTGCACAAATTAAATTTGACCTATAATAATCAGAAATTACATTATTTGATGTTAGGAGGAAATGGTTCCAAAAAAATTTAGGACTTGTTTAGAGAGAAATCATGCAGTGAATTACGAAATCCGTTTGCGTAGCCCTAGGCTCAGCGCACTGCCTAACTGGGATTTGGCCCCTGAAAAGGATCCCTTATTTCTTTTTTTGGTAGACCCACTTAGGCCCCTACTCTCATCACCTAATCAGACCCTAATAGTCATTCCGCAATTTCTAAAACTCTACCGTTATATTATTGAGATTGGGAAATACAGGGTTCTAACAAATCAGAGGCTTGTTAGGAGAGAAATATGATGGATTATTATTCTGTTATATCTTGTCTTTCGTGCGACCCTATGGCAGGCGCCTAGGGATTCGTTCTCTCTGTATAGTTGTCTATTGTTGGTGAATTTGTGTCTCTAATTCATTGTCTAATATTATTATTGGCTCTATATAACAATTTGTTAGTATTGGGTATATTATTGTTCTCTATATATCACACGTTCAGCATGTCCTTAGTTTAGAGAGAAATATGAGGTGATCACGCATCGCTTCGTGAGCCCTAGGCCAGCTGGCCTTAATGGAGCATTTGGCCTGAAAGGTCAAGTTTTTTTTGTTTGGTGAATTAGACGCCTAATAATGGTCATATATAGTCTCTATATTATAAATATAGATGGGAAAAGATCTATAAAAATATGAGCTTGTAGGTATGTAATAGTGTGAAATTACGAAATCGTTCGGAGCCCTAAGGGCAAGCTCCGGTGGATGTCTGAGGGTCTATTGTTTGGTTTGAATTAGGACGCCAATTCTATGTCAAAATGCCTATATTATATATTATTATATTGAGAATGGGCAAAGATTCAAAAAAATTAGAGCTTGTATTGTTAGTATGTATAAATATTATGTATATCTTCAAACTTTATCTATTTATATCGCATCGGGCCCTAGGCAGGCTGCCTAGGAGATTTGGCTCATATATGTTGTTCATATTTGTTGTGTGTAATATGTATACTCTCTATATCTATGTGTATATATATATATTGGCCTATAAATATTATTGAGTGGGAAGATAGTATCTAATAAATTATTAAGCTTTGTTAGAGAGAAATACTGAGTGATTATATTCTGATACTTCTTGCGTTCGTATGCTAGGTCAGCTGCTAGGAATTTGGCCTGAAAGGTCATAACATTTTTTTGTTTTGTTTGAATTGGACAGCTAATGTCAAGGTCAATAATAGCCGTATATATATATTTGAGTATGAGTAATATAGGTCAATTAATAATTAGTATGCTTGTTATGTAGAAGAATTATTATGTTATTGAATAACGAAATCTGCATCGGAGCCCGCTAGGCATGCTTGCCTAGTGTATGATGGGCCTGTAAAGTCAATTGTTTGGTGAAAGAACCTCAATCATGGTCATATATAGCCCTATATTATACTGTATATTATATGTATGGGTATATATAGTAAATATATAATTAGATCGTTTAGATGAGAATATGAGTGAATTGCGAAATCGCTTCAGCAGCCCGTAGGGTCAGCCCGCCCTAAGGAATTTGTGCCTGAAAGGTCCAATATTTTTTTTGTTGGTTGAATTAGGGCCCCAATTCATGGTCAATATTGCCTATATAATATCATTGAGTTGGGAAGAAGGGTTCATTAAAAATTAGTATCGCTTGTTGAGAGTAAATATGTCTAGGGGAATTCAACACTGCTCTTCGCTTCGAGCCCCTAGGCAGCTGCCTACCCGGGGTTCGGCAAAGGTCTATTTTTTTTCTGGTGATTTATGCCTTCATTTTGTCCAATTTATTAGCCATATTATTATAAAAATATTCTGACTGATGGCGGAAACAGATTCTGACAAAATTTAGACGCTTGATAGAAGAGCACACCACTGAGTGATTACGAAATCGGGTACGGCCCGCCCTACGTCTCGGGTCATGTCCGCCCTAAGGGGTTTTCGGCCCTGAAAGGTCCAATTTCTTTGTTTGGTTGAATTAGGTTCCCCAATTCATGGTCAATAATAGCCCATATATAATATTATTGAGAGGGAAAAGGTTGCAAAAAGTTAGAGCTTGTTAGACAGAAAATATGAAGTTAGAATTTCGGAAAATCGCTTCCGGAGGCCCTAGGCAAAGCTGCCGTAGGGAGAAATTTTCCCATGTGTTCCTGAAGGTCAAACTTTGTTTGTTGAATTAGAAGCCCCAATTCATGGTCCAATATAGCCTAATTTCCACATCAATATATCTACTTTTCCGAGAGATGCGCGCTATAAGATTCAACACAAATTAGAATTGTTTTAGAGAAGAATACGCGTATTTGTCCCACAAATCAGGAATTCGCGCACCCTAAGGCAGGCTGGCGCTAAGGAGATGGTTCCTGGAGACGAGATTCCAATTTACATTGTCTTGGAATTGAATTAGGGACGCCAGAATTTCATTAATTTCCAATAAAGTAGCCCCTATATACCGGAATGAATAATATCGAGATGGGCCGATAAGAATTCCAAAAGAGAAAAAATTAGAGCGTTGTTGAAGAGAAATAAGAGGGGAAATTAACAAATGCGCATCGGAGCCCTAGGGTTCAGCTGCCTAGGAAGATTTGAGCCTCCCAAGGTCAATTTTTTTTTGTTATTTATGGTTGAATTAGTCCCAAGGTTCATGGTCAAACCACTCCACCCCTTAATATTACCTCCTGAATATTATGTTACTTGAGATGGGAAAACAGGTTCACACACATAAGTTAGCTCGTTAGAGAGAAATATGAGTGACTACTTACGAAATCGCTTCGCGCAGCCCTAAGGCAGGCTGCCTAACGGAGGATTTGCCGGAAAGGTCATAAATTTTTTGTTTTGGTTGCTAACATGAAACAACATTTCATGCAATAGGCGAATATATTTAATATATTATTGAGAATGGGAAAACTTAGATTGCAAAAATAAAATTTAAAGCTTTTTAGAGAGAAATATGAGTGATTACGAAATCGGCTTTGGAGCCCCTTAGTAGACTAGCCTAATTCCGGAAGATTTTGGGCTGAAAGGTCAAATTTCTTTGTTTTGGATTGAATTAGAAACCCAACTCTCAAAGGTCAATAATAGCCCTATATCAATCATTATTGGAGATGGGAAAAGGTTCAAAAAAATTAGAGGCTTGTTTAAGAGAGAAATATGAGTGAATTACGAAAATCCCGCAATCGGAAAAAAAAGCCCTAGGGCAGCTGCCTACGGAGATTTGGCGCTGAAAGGTCAACTTTTTTTGTTTGTTTGAATTAGAACGCCCAATTCATGGTCCAATAATAGCCTATATAATATTAATGAGATGGGAAAAGATTTAAAAAAAAAAAAAATAGATCTTGTTAGAGAAGAAATAATGAGTGAATTGCGAAATCCGCTTCACGCGCGCTACGCGCAGCCGCCTAGCGAGATTTGGCCCTGAAAGGTCAATTTTTTTTGTTTGGTTGAATTAGGGGGCCCCCAGATTCCATGTCAATAATTGCTATATATATTTATTGAGTTGGGAAGAAGGGTTCATAAAAAATTAGAGCCTTGTTAGAGAGAAATATGAGTGAATGTAACGAAAATCCGCTTCGTAGCCTAGGCAAGCTGCCTAAGGGATTTTAGGCCATCAAAGGTGCTATTTTTTTTTTGGTAGAATTAGGACCCCTACTTCTTGTCCAATAAATAGCCCTATATAACGATATTATTGAGATGGGGAAAAGGTTCTAAACAAAATTAGAGCTTTGTTAAGAGAGAATATGAGTGAATTTAGCGAAATCGCTTCGGCGGCCTAGGCCAAGCCCCGCCTAGGGGATTCGGCCCCTGAACAGGTCCAGTTTTTTTTTGTTTGGTTGAATCAGGTGCCCGGCAAATTCATGTTCAAGTAATAGCCCCCTATATCATAATTATTAGAGATGGGAAAAGGTTCAAAAAAGTTGAGGCTTGTTAGAGAGAAAATATGATGAAAATTACGAAATCGCTCTCGGAGCCCATAAGGCAGCTGCCTAGGAGATTTGGCCTGAAAGGTCAACTTTTTTGTTTGTTGAATTAGAACCCCAAATTCAATGGTCAATAATAGCCCTATAATAATATTAATATGAGATGGGAAACGAAGATTCCAAAAAAATGTAGAGCTTGTAGAGAGAATATGAGTGACATTACGAATCGATTCCGGAGCCCCTAGGCCCCAGCTGCCTAGGGGATTTGGCCTGAGGGTCAGATTTTTTTGTTTGGTTGAATTAGGACGCCATTCATTTTTCAATAATAGCCCTATAAATATTAATCTGAGATGGGCCAGAGAGATTCGAAAAAACAATTAGGAGCGCAACATGTTAGAGAGAATATGAGTGAAATTACAAAATCGCATCGGAGCCGGAAAGGACCAGCTGCCTAGGAGATTTTGGCCTCCAAAAGGTTCAATTTTTTGTTTGGTTCCCCATTAGGTCCGCCCAATCTCATGGTCAATAATAACCCTATATAATATGTTTGATGAAGAGGGAAACAGTTCAAAAAAGTTAGAGCTTTGTTGAGAGAAATATGAGTGAATTACGAAATCGCTTCGAGCGCTAAGCAAGGCCTGCCTAGGAGATTTTGGACTGAAAGGTCAATTTTTTTTGTTTGGTTGATTAGACCCCAATTCATGGTCAAATAATCAGCCCTATAATAATATTATTGAGAATGGGAAAAGATTCAAAAAAAATTAGAGCTTGTTAGAGAGAAATATAGTGAAATGAAAATCCGCTTTGGAGCCGCTTGGTAGACTACCGTAGGAAGATTTGGCCTGAAAAGTCAACTTTGCTTTTGTTTGGTTGAATTAGGACGCCCCAATTCAAGGTCAAGTAATAGCCCTATAGTAACATATTAATTGAGAATGGGAAAAATGTTCAACAAAAATTAGAGCTTGTTAGAGAGAAATATGAGTGAATACGAAATCGCATCGGAGCCCTAGGCAGCTGCCTAGGAGATTTGGCCTGAAAAGGTCAATTTTTTTGTTTGGTTGATTAAAACCCAATTCATGGTTAATAATGAGCCGCTATAATAAATATTATTGAGATGGGAAAAGATTAAAAAAAATAGATCTTCCTTAGAGAGAAATATGATTGAATTGGCGAAATCGCTTCAGCGCCCTACAAGGCAGCCGCCTAAGGAGATTTGGCCTGAAAGGTCAAATTTTTTTTGGTTTGGTTGAATTAGGCCCCAATTCCATGGTCAATAATTGCCCTAATATAATATTATTGAGTGGGAGAAAGGTTCAAAAAAAAATTAGACGCTTGTTAGACGAAGAAATATGAGTGAATTAGGAAAATCCGCTTCCGTAGCCCTAAGGCAGTTGCCATAAAGGGGAATTTTGGCCGCCTGAAAGGTCATACTTTTTTTTTTTTTTTGGTAGGAATTAGGAACGCCCCTAAATTCTTGTCAATAATAGCGCCTATTACCTAAAATTATTGAGATGGAAAAAGGTTTCTAAAAAATTAGAGGCTTGTTAGAGAGAAAGTAACGCAGTGAATTACGAATCGCGTTCGGGCGCCTAAGGCAGCCGCCTAGGGGAATTCGAGCGATGAAAGGTCAATTTTTTTGTTTGCGTTGAATTAGGTCCCGCAATTCATGGTCCAATAATGCTATATACCGATGATTATTGAGAATGGGATAAAGGTCAAAAAAGTTAGAGCTTGTTTAGAGAGAAATATGAGTGAATTAACAGAAATCGCTTCGGGAGGCATAGGGCAGCTGCCTAGGAGATTTGGAAACTGAAAGTCAATTTTTTTTGTTTGGTTTGAATTTAGAACCCCCAAATTTCATGGTCAAGTGAAAAATTACCTATACCTAATATTATTGAGATGGGAAAGAGATTCAAAAAAATTAGAGCTTGTTAGAGAGAATATGAGTGGATTACGAATCGCTTCGGAGCCCTAGGCAGACCCTAAGGATTCGGCCCTGAGAGGACAATTTTTGTTTGGTTGATTAAGACCGCAATTCATGGTCAATAATACCTATATATATTACTTAGATGGCGAAGATTCAAAAAAAATTAGAGCTTGTTAGAGAGAAAATATGAGTGAATACACAAATCGCATCGGAGCCCCTAAGGCAGGCTGCCTAGGACAGATTTGGCCTCAAAGGTCCAATTTTTTTCTGTTTTGGGCTTGAATTAGGTCCCAATTCATCGGTCAATAATAACCCTATATAAATATTATTGAGATGGGAAAAGTTCAAAAAGTTAGAGCTTGTTAGAGAGAAATATGAGTGAATTAGCGAAATCGCTTCGGAGCCGTAGGTCAGCTGCCTAGGAGATTTTGGCCTGAAAGGTCAATTTTTTTGTTTGGTTTGAAATTAGAAACCCGCAATTCATGGTCCAATATAGCCCTATACAGATATTTATTGAGATGGGAAGAGATTAAAAAAAACCTATAAGATCTTGTTAGAGAGAAAATGAAGTGAATTGCGAAATCGCTTTCAAGCGCCTAGGCAGCCGCTAGGAGATTTGGCCTGAAAGGTCAACTTTTTTTGTTTGGTTGAATTAGGGCCCGACTTTCCTGGTCAATAATTGCCCCTAGTAGTAATATTATTGAGTTGGGAGAAGTTCATAAAAATTAGAGCTGTTTAGAGACGAAATATGAGTGAATTACGAAATCGCTTGCCGTAAGCCCTAGGCAGCTGCCTAGGGGAAATTTGGCCCCTGAAAAGGTCCATTTTTTTTTGGTGAATTAGGACCCCCTTAATTCTTGGTACATATAGCCCTAATATAAATTATTGAGATGGGAAAAGGTGGTCTAAAAAATAGAGCTTGTTGAGAGAAATATAGTGGAATTAGCGATCCAGCTTCGCGCCCCTACGGCTCCTAAGGGGATTCCGGCCTGAAAGGTCCAATTTTATTTGTTTTGGTTGGAATTAGTCCCCAATTCATGGTCAATAATAGCCCTATATAATATTATTGAGATGGGAAAGGTTCAAAAAATTAGAGCTGTTAGAGGATATAGTGACATACGAAAAATGTTCGGAGCCATAGGCAGCTGCCTAGGGATTTGGCTGAAAGGTCAACTTTTTGTTTGGTTTGATTAGAACCCATCTGTCCTATAGCTATTAATTTTTGAGATGGGAAAAAGATTCAAAATTAGAGCTATGTTAGGAAATATGAGTAGAAATTACGAATCGATTCGGAGTAGGCAGGCTGCCTGGGCGGATTTTGGTGAGAGTCAATTTTTTGTTTTTTGAATTAGGACCCAATTCATGGTATCAATAGCTATATAATATTATTGAAGAAGGGCGAAAGATTCAACAACATTAAGTTGTTAGCAGCAGAAATATGATGAATTATAAATCGCATCGGCAGGAACTAAGCGCAGCATGACTACGGAGATTCTGGCTCAAAAGGTCAATTTTTCTTGTTTTGGCTTGAATTAGGTCCAATTCATGAGTCAATAATAAAGAATATACTAAATATTATAATGAGTGGGAAAAAGGTTAAAAAAGTTAGAGCTTTGTTTAGAGAGAAAATATGAGTGAAATTACGAAATCGCTTCGACCTGGCAGCTGCTAGGAGATTTGGCCCTGAAAGGTCATTTTTTTGTTTGGTTGAATTAGAACGCCCAATTCAATGGTCAACACTAATAGCCCTATATAATATTAATTATCTGAAGAAATGGGAAAGATTCAAGAAAAATTAGAGCTTGTTTAGAGAGAAATATGAGGTGAATTTACGAAAATCGCTTTGGAAGCCCCTTGGTAGCCCTGCCTAAGGAGCTTTGGCCTGAAAGGTCAATTTCTTTTGTTTGGCCTTCTTGCGAATTAGGCGAAGCGCCCCAATTCAAGGCGACAATAATAGCCCTATATACATATTACTTTTCGAGATGGGAAAAGGTTCAAAAAAAATAGAGCTTGTTACACGAGAAATAATGAGCTGAATTACGAACATCGCATCGGAGGCGCCTAGGGCGCTTGCCTAAGGAAGATTTGGCCTGAAAGATAATTTTTTGTTTTTGTTAATTAAAGAACCCCAATGTCATGGTCAATAATAAGCCCTATATACATATTTATTGAGATGGGAAAAGATTAAAATAGATCTGTTAGAGAAGAAATATAATTGAATTGGCGAAATCGCTTCAAGCCCCCCTAGGCAGCCGCCTGGAGATTTGGCCTGAAAGGTCAATTTTTTTGTTTGGTTGAATTAGGCCCCCCAATTCATGGTCAATAATGCCCTATATGAATATTATTGATTGGGAGAAGGTCAATAAAAATTAGAGGCTTGTTAGAGAGAAATATGAGTGAATTACGAAATCGCATCTCGTAGCCCTCAGGCAAGTTGCCTAGGGGATTTGGCCTGAAAGGCTTATTATTTTTTGGTAAGAAATTAGGACGCCCTATTCTTGTCAATAATGCCGCTATATACATATTAATGTAGAGATGGGAAAAGGTTCTAAAAAAATTTAGAGCTTGTTAGTGAGAATATGAAGTGAATTACGAAATCGCTTCGGCGCCCCTATGGGCAGCCCGCCTAGCGAAGATCGCTATGAAGGTTCCAATTTTTTTGTTTCGGTTGATAGGTCCCCCAATTCATGGTCCCAATAATTAGCCCATAACATAATATGTATTGAGATGGGAAAAGGTTCAAAAAAGTTAGAGCTTGTTACGGAGAAATATGAGTGAATTGACGAAAAATCCTCGGAGTCTCTAAAGGCAGCTGCCTAGGACGATTTGCTGAAAGGTCAATTTTCTTGTTTCCCTTGATTAGAACCCCCAATTCATGGAGTACCTAATAGGCCTATATTTAAATAATTATTCCGAGATGGGAGAAAGGTTCCTAAAAAAATTAGCAGCTTGTTAGAGAAGAAATAATGAAGTGAATTACCCGAAACTGCTATCGCGCCCCCAAAAAACCCAATAGGCACGCGCCGCCCTAGGGGATTCCGGCCCTGAAAGGTCAAAATGTTTTTTGTTTGGTTGAATTATGGATCCCCCAATTCATGGGTCCAAAATAATAGCCCGTAATATAATAATATTCGCGAGATGGGAAAAGAGTTCAAAAAAGTTAGAGCTTGTAGAGAGAAATATGAGTGAATTACGAATCGCTTCGGACCGCCCTAGCAGGCTGCCTAAGGACGATTTGGGCCCTGAAGGTCAATTTTTTTGTTTTTGGTTTGAATTAGAACCCAAATTAAATGTCAATACATAGCCCTATATAATATTATTGAGATGGGAAACCAGATTCCAAAAAAATTAGAAGCTTGTTAGAGAAGAAATATGAGTGAATTACGAAATCGGCTTCGAGCCCTAAAGGCCAGATGCCTAGGGGATTCGGCCCTGAGAAGGAACAATATTTTGTTTGGTATTAGAATTTAGGACGGCCAATTCATGGTCCAAATAATAGCCCTATATACATACTTGATTGAAGAATGGGCGAAAGATTCAAAAAAGTTAGAGTTGTTTAGGAGAAATATGAGT
>hulupacbiokf_r0002
ACTAAAATAGAGGGTCCTTACAAGTATTGTGCCACACTAGAACACAATCTTCGTATTTGCTGCACCATATATGGATTTTCATCTTATATCGCGATTGAGAGCCTTAACCTGTTTTTAGATTAGTAGAATCCTACAAGAGTATAATATCTGCGAGGGTGTACATTTACATTATACGGCACAATTCATAAAATAAATATTAACACATCAATAAACAAAGTTTGTCACGCCTTTATATCATTGACAATGCCAAAAGGTATCTATATAACTATATGAGTGACAACCCTTAGAGACCTCTCGTGCAAATCCCCGAGGGTAGTGTAGTATGGGTTTAGATACAGTCCAAAAAAAACAAATAAGTGAGAGATGTACGAGATATAACGAAGGGAAAAAAGTGCGAGACAAGTTGCAATAAAAAAAACTCGCAATTTTCTCTTTTCCGAAAAAACAATGTTGACCCAGCTTCAAGGCTCCGTTTCGACTCAAAAATGAGATTTAATTTGACCGCACGACCGATTCCCCTCTTGCGGGAAAAAATTATCCGAACCGAAGTTGAACAAAAAGATGAGCGGTACTAACCCAGTGTGTCGCAGCTCCAGATTAGTGAACATCTCCCAATTCACCAAAGGGTACCCCTTTCAGAACAATCTCATCGATTCATCTCTAATATCCGCGATTCGAGCACCATGTCCTTCTGATAGCTGAATCAACAAGAAAACTATCGAGGTTCATCCGCGGGCACAAACAAAGTCTGTAGGCCTTATGTCCTTAGGGTTCTATGTACAACACATACTATTGTGCAACTCCACCGAGGTGTGTAGAGTGCTGATACCAGTCAAAATAGTGAGAAGCACCGACACCATGTAGAATACTACCGCAGGAAAAAACAAGATTGCGCGCAACAAATTGCCTTAAAAACCCAAGGGGAATTTTTGTTGCCTTGCGCAATGTTGACTTCACGCTCCGTTCTTCGACTATCATAGAATTGAAATTTACCACGAATCCAACCGTCTTTGAGGGAAAAATATCGAACGAGTGGAAGATGAGGGTAATACATTTCGGAAGAAATTAGTGAAATCTCCAATTCACAAAGGGGTACCCTTTTTCAGAAATCTTCCGATTTCCCTCTAATACTGGCATTTCGAGCAACTGTTTTGATAGTCGAAGTCCTCAAAAGAACTATGCGAGGCGGTCCATGGGGCAAAAAGTTGTAGGCCGTATGTCTTAGGGTTCTATGTCTAAAAACTTCGATGCCAAATCCGAGGTCGTGTATGAGGGTGATACAGTCAAAGTAGTGAGAGATGACTACGAAGATCACGGGAACAAAAATGTTGCGAAAATTGCAATATAAAAATGGGAATTTTCTTTTGAAATGCTTTGACTTAAGGCTTCTTTCGAACTCCAATCAGATTAATTTTCCCACGGAGATCTCTTTGCGGGAAAAATATCCGAACGAGTTGAGCAGAATGCAGCGGTAATACATTTCGGAGTTAACATTAGTGAATCTCAATTCACCAAAAGGGGTACCCCTATTTCAGAAATCTTCGATCTTCTCCTAATATGGAGTTCGAGCAATGTTTTGATAGTGAATCCTAAAGACATACTGGCGAGGTTCATTGGGCACAAAGTTGTAGGCCTATGTCCTTAGGGTTCTATGTAAAATACTTTGTGCAAATCCGAGGTGTCGTAGAGAGTGTGATACAGTCCAAAATACGTGAGAGATGTACGAATATAAGGAAAAGTTGCGAAAATTGCCCTTAAAATAAGGGGAATTTTTATTTGAAATGTTGACTTTAAGGCTCGTTTTCGACTCAATAAGATTAATTTTCCACGAGATCTCTTGGAAATATATCGAACGCAGCTTGAAGACGAGGTATAACAAGTTTCGGCAGAAAGTTAAGTGAAATCTCCAATCTCAAAAGGGGTCACCGTTTCAAAGATCTTCGCATTTCTCTTATGGATTCGAGCCAAACTGTTTTGATAAGTGATCCTAAAGAATTAATTGCCAGGGGTAATCGGGGCACACCAGACCAAAGTTGAGCCTATGTCTTAGGGCTTCTCTGTCATAAAAGTTCCGTGCAATCCGGAGAGTGTGTAGAGGGTACTCACAAGTCAAATACTCGAGAGATGTACCCGGAATATAGGGAAAACAATTTGCGCAAATGCCATTAAAAAACTGGGAATTTTTTTTGAAGTTGAACTAAGGCTCCGCGTTTGCGACTCCAATGAGATTAAATTTACCCCACGAGATCCTCTTGCGGGAAAAATATCGAAAGAGTTGAAGTGAAGGGTAATACCTTTGAGAAAATTAGTGAAATCTCACAATTCACCAAAGGGGTACCCTTTCAGAGAATCTTTCGATTCTCTAATATGGCTTTCGAGCAATCTGTTTTTGACTAGTGAATACTAAAGAATATACGGGAGGGTACATGGGCCACAAAAAGTTGTAGCCTATGTTTAGGGTTCTAGTATTTAAAACTTCGTGCCAATCCGAGGGTGTGTAGAGGGATATACAGTCGAAGATAGAGTGAGAAGATGTACGAATATTAAGGAAAAAAGTTGCGAAACATTGCCTTAAAACAGGGGAATCTTTTTGAAATGTTGACTTAAGGCTCCGTTCTCCGATCTTCAATAGATTAATTTACCCACGAGATCTCTTGGGAAAAATATCGAACAGAGTTGAAGACGAGGGTAATGACCATTTCGGAGAATTAGTGAAATCTCCCCAATTCCAAAGGGGTACCCCTTTCAGAAATCTTCGATTTCTCTAATCATTGGGATTCGAGCAACATGTTTTCAGTAGTGATCCTAAAGAAAGTCATGCGAGGGTCAAATGGGCAACAAAAGTCTGTAAGGACTATGTCTTAAGGGTCTATGTATAACACTAGAACCTTCCGTCAAATCCGAGGTGTGGTAGAGGGTGATGACAGTTTAAATAGTGAGAGATGGCTACGAATATAAGGAAAAAAGTTGCGAAAATTGCCATCAAAGAAAAGGGTAACTTTTTTTTGAAATGTGACTTAAGGCTCCGTTTCAGACCTCCATAGATTAATTTACCCACGAGATTCTTGGGGAAAAATATCGAACGAGTTGAAGACCGAGGGTAATAACATTTCGGAGAAATTAGTCGACAATCTCCAAAAAAAATTCAACCAAAGGGGGTACCTTTTCAGCAAATCTTCCGATTGCTTCTAATATGGGCATTCGAGCAATGTTTTGATACGTGAATCCTAAAGATATGCAGGGATCATCGGCCACAAAAGTTGTAGCCTATGTTAGGGTTCTATGTATAAAAACTTCGTGCAAATCCGAGGTGTGTAGAGAGTGATACAGTCAAAACTGTGAGAGATGATTACGAATATACGGGAAAAAAGTTGCGAAAATTTGCATAAAAAATGGAGATTTTTTTTGAAATGTTGGATTAAGGTCCGTTTCGACTCCAATAGATTAATTATACCCCACGAGATCTCTTTGGGGAAAAAATATCGAAACGACGTTGAAGATGAGGTTAATACATTTCGGAGAATTAGTGAAATCTCCAATTCTCCAAAGGTAACCCTTTCCGAAATCTTCGATTGTCTCTAAGAATATCGGTTTCGAGCAATGTGTGATAGTGAAACCTAAAGAATATACGAGGGTCATGGGCACAACAATCTGTAGGCTATGTCTTAGGTTCTATGTATGAAAACTTCGTGCAATCGAGGTGGTGTAGAGGGTCGAGAGCAGTCGAAATAGTGAGAGAATGTACGGAATATAAGCGAAAAAAGTTGCGAAAATTGCCTTTAAAAAAGGGGAATTTTTTGTTTGAAATGTTGACTTTAAGGCTCCGTTTCGACTCAATAGATTAAATTTACCCACTGAGATCTCAATTGGGGAAAAATATCGAACGGGTTGAAGATGAGGGTAATACAGTTCATCGAGAAATTAGTGAAATCTCCAATTCACGCAAAGGGTACCCCATTTTCAGAAATCTTCGATTTCTCTAATATCGGGTTCGAGCAACTGTTTTGATAGTGAACCTAAAGAATATGCGAGGCGTCATGCGGGACAAAAGTTGTAGGCCTATGTCAATCAGGGTTCTATGTATAGAAAGTTCGTCGAATCCGAGGTGTGTATGAGGGTGATACAAGTCAAAACAACTGAGAGATGTACGAATATAGGGAAAAAAAAAGTTCGAAAATTGCCCCATAAAAAATGGGATTTTTTTTTGAAAATGTTGACTTACAGGCTCGTTTCGACGTCCGAAATCAGATTAAGTTTAACCACGAGATTCTTGCGCGGGAAAAATATCGAACGGGTTGAACAGATGAGGGTAATACATTTCGGAGAATTAGTTGAAAATCCCAAATTCACCAAAAAGGGGTACGACCTTCTCCAGAATCTTCGATTTCTCTAATAGGGCTTTCGAGCAATGTTTTGATTAGTGACTCCTAAAGAATATGACGAGGGAGCATGGCACAAAAGTTTAGGCCTATGTCTTAGGGAGTTTTGTAACGTCTCGTGCAACTCCGAGTTGTAGAGGTGTACATGAATATGAGTGGTTGAAGTTGCGAAATTGCCTTAAAAAAGGGAATTTTTTTTTGAAGTGTGCTGACTTGAAGGGCTCCGTTTCGACTCCAATAGATTAATTACCACGAGACTCTCTTGGGGAAAAATATCGAACAAGAGTTGAACGATGAGGGTAATTACATTCGGAGAATAAGTGAAATCTTCCAAATCTCACGCAAAGGGGTACCGCCTTTCAGAAATCTTTCGATTCTCTCTATATGGATGCGAGCAATGTTTTGATAGTGAATCCTTATAAGAATACTGCGAGGTCATCGGGCACAAAAGTTGTAGGACCTATGTCTTAGCGGTTCGTTATGGTAGAATAAAAAGTCTCGTGCAATCCGAGGTGTGTAGAGGTGATACAGTCAACAATAGTGCAGAGATGTACCGATATAGGACAAAGATTGCGAAAACTTGCCATAAAAAACCTCGGAATTTTTTTTGAAACTGTTCGACTTAAGGCTCCGTTTCGATCCAATAGACTTAAAGTTTACCACGGAGATCTCTCTGGGGAACTAAATATGCGAGAACGAGTTTGAAGATGAGCGCGTAATAGCCATTTCGGAGAATTAAGTGAAATCTCTCAATTCACCAAGGGGTACCCCTTTCAGCAAAATCTTCGATTTCTCATAATAATGGTTTCGACAATGTTTTGATACGTGAAGTCCTAAAGAATATACGAGGGCTCATGGCACAAAAAGTTGTAGGCCTATGTCTTTAAGGGCGTTCTATGGTCCCTAGAAACTCTCGTGCCAATCCGAGGTGGTGTAAGAGGTGATCACAGCTCGAAATAGTGAGAGATGTACGAATATAAGGAAAAAAGTTGCGAAATTGCCTTAAAAAAGGGAATTTTTTTTGAATTTCACTTAAGGCTCCGTTTCGATTCCACTAGATTAACTTTAACCCACACGAGATCTCTTTGGGCAAAAATATCGCAACGAGTGAAGACGAGGGTAAGTACATTTCGGCAAAATTAGTGAAATCTCCAATTCAACCCAAAGGGTACCTCTTTCAGCAAAATCTTCGATTTCTCCTAATTGGATTCGAGCAGGTGTTTTTCGATAGTGAATCCTAAAGAATATCGAGGTCCATGGGCCCAAGTTGTAGGCCTATGTCCTTAGGGTTCTATGTCAATAACCTCTCGTGCCAATCCGAGTGCTGGTAGAGGGTGATAACAGTTAAAATAGTGAGAGATGTAGCGAATTATAAGGAAAAAAGTTGCGAAAGATTGCCATTAAAAACAGGGTAATGTTTTTTGAATGTTGCACTTACAGGCCTCCGTTTCGACTCATCAGATTACAAATGTTCACCCACGAGATCTCTTGGGAAAACATATCGAACGAGTTGAAGAACGAGGGTAATAACATTTCGCGAGAAAATTAGTGAACATCTCCCATTCACCACAAAAGGGGTAAACCCTTTTTCCAGAAATCTTCGATTTCTCTAATATGCCCTTCGAGCAACTGTTTTGATAGTGACAACCCCCCCACCCCCCCTAAGAATACATGCGAAGGTCCCATCGCACAAAAGTTGTAGGCCTATGTCTTAGGGTTCTATGCCTAACCTTATAAACTTCGCTGCAAATCCGAGCTGTGTAGAGGATGGATACAGTCAAACATACTGTCGAGAGACTGCTAACCGAATTATAGGGAAAACCAAGTTGCGAAATTGCCATAAAAATGGGAATTTTTTTTTGAGAACTGCTTGCACTTACACGAGGCTCGTTTCCGACAAACCCGCCCCTCCCAGGCCGGACACCCGAAGACGCGCCAGACTCAGATAGATTAATTTAACCCACGAGATCTCTTGGGGCGAGAGAAAAATATCCGGAACAGAGTTGAAGATGAGGGGTACATACATTTCGGAGAAATTCAGTGAAATCTCCAATTCCCAAAGGGGTACCCATTGTCAGAAATCCTCATTTCTCTACATATGGTTTCGAGCAATGTTTTGATAGTGAAGTCCTAAAGACAATTACGAGGGTCATGGGCACAAAAGTTGTAAGGCCTAGTCTAGGGTTCCTATGTATAAAACTTCGTGCCCAATCGAGGTGTGTAGAGGGTGATACAGTCGAGAATAGTGAGAGCATGTACCGAATATAAGGAAAAAGAGTTGCGAAATACTGCTTAAAAAAGGAATTTTTTTTGAAATGCTTGACTTACAGGCTTCCGTTTCGCTCCAATACGATTAACTTTTACCCACAAGATCCTCTCTGGGGAAAAATATCGAAACGGCGTGACAGAGAGGTAATCACATTTCGGAAATTAGTGAATCCCCAAATCACGCAAGGGGTACCCCCTTTCAGAAATTCTTTCCCAGATATTCTCTAATATTGGGTTCGAGCAATGTTTTGATAGTGAACTCCTAAACAAGAATCAGTGCGAGGGCTTCATGGGCACAAAAGTTGTAGCGCCTAATTCATAGGGTTCTATGTATAAAGTTCGTCGCGAATCCGAGTGTGTAAAGGGTGATATCACGTCAAAATACTGAGAGTGTACGAATATTAAAGGGAAAAAAGTTGCGGAAAGATTGCTCATAAAAAAATGGGGATTTTTTTTTGAAATGTTGACTTAAGGCTCCGTTTCGACTCCAAATAGATTAATTTTAACCCAACGACGATCGTCTTGGGAAAAATTCGAACGGAGTTGAGATGCAGCGGTAATACATTTCGGAGAATGTATGAAATCCCCAGATTCACCAAAGGGTCCCTTTTCAGAAATCCTTCGATTTCTCCTAATATCGGTTTCGAGACAACTGTTTTGATAGTGAATCTAAAGAATACACATACGAGGGTCATGGTGGCACTAAAAGTTGGTAGCCTACTGTCTTAGGGCGTTCTATGTATACCCAAACTTCGTGCCAATCCGAGGGTGTGTAGAGGGGTGATACCAGTCGAAAATCACGTGGAGAGTACCGACAGTACACATAGACGAAACACAACGTTTTGCGAAAATTGACTTAAAAAAGGGGAATTTTTTTTGAATGTTGACTTACAGGCTCCGTTCTCGACTCAATAAGATTAATTTAACCCACGAGCATCTCTTGGGGGAAAGTATCCGAACCGATGTTGAAGACGAGGGTGAATACATTCTCGGCCAGAAGCCATTAGCTGAAATCTCCAATTCACCAAGGGTACCTTTTTCAGAAATCTTCGATCTTCTCTAATATGGTATATCGAGCAACGTGTTTTGATACGTGAATCCCTAAAGAATAATGCCAGGGTAGGGGCACAAAAAGTCTTGTACAGCCTATGTCTTAGGGTTCTATGTATACACAAACTTCGTGCAAATCCCGAGGTGGTTGTACCGAGGTGATAAAAGTCAAAATAGTGAGAGATGTCACGAATATAAGGAAAAAAGTTGCGAAAATTGCCATAAAAAGGTAATTTTTTTTGAAATGTTGAACTTAAGGCTCCGCTTTCCGATCAACCAGGAATTCCAATTTTCCCACGAGTCGTTCTTTGGCGGACACAAAATATCGAACAAAGCCGGAGTTGAAGACGAGGGTAATACATTCGAGAAATTAGTGAAATCTCACATTCACCCAAAAAGGGGGTACCCTTTCAGAAATCTTCGATTTCCTAATATCGGATTCGAGCAAACTGTTTTGATACGTGAATCCTAAAGAATATGCGACGGTTCCATGGAGCACAAAAGTTCTAGGCCTCCATGTCTTACCGGGTTCTATGCATAAAAAACTTTGTGCAAATCCGAGGTGCTGTAGGAGTGGTGATACAGTCAAGAATAGTCGAGAGCTGTACGAATATAAGACACGAAAAAAGTTCGGCCGAAAATTGCATTAAAACAAGGGAAAATTTCTTTTTGTAATGTTTGACTTAAGGCTCCGTTTCGACTCCAATAGATTGAATTTATACCCACCGAGATCTCTTGGGACAGGCATAATCGAACGAGTTGAAGAAAATGAGGCCGTAATACATTTCGGAGAAACTTAGTGAAATCTCCACATTCACCATACAGGGGTACCCTCTTCTTCAGAATCTTCGATTTTCTCGTAATTATCGATTCGAGCAATGTTTGTTATAGTGAATCCTAAACAGCATATACGAGGGTACATAGGGGGCACAAAAGTTGTAGGCCTATGTCTTCGAGGCGTCTCTATGCTATAAAACTGTCGTGCCAAATCCGAGGTGGTGTACGACGGGGTTGATACGACGTCGAATAGTGAGAGATGTAACGAATATACGACAGAAAAAGTTGCGAAAAATTGCCTTAAAAAAAGGGGAAATTTTTTTTGAAATTGTTGACTTAGCAGGCTCCGTTGGACTCCAATAGATTAAATTTACCCACGAGATCATCTTCGGGGAAAAATATCGACACGAGTTGAAGACGAGGGTAAAATACATTTCGGAGAAATTACAGTCGAAATCTCCAAATTCACCAAAGGGGTACCCCTTTCAGTAAATACTTCTTTCTCTAATATGGATTCGAGCAATTGTTTTGAATAGTGAATCTAAGATAGACAGGGTCAATCGGGCACGACAAAGTTTGTAGGCTAATGTCTCTAGGGTTCTACCTGTATAAAACTTGCCGTGCCAATCGAGGGTGTGTAGAGGGTGGATTACAGTCAAAATAGTGAGATGGGTACGAATATAAGGAAAAGTTGCGAAATTGCCAATATAAAAAGGGTAATTTTTTTTTGAAATGTTGACTTTAAGGGCTCCGTTTCGCACCTCCAATGAGATGAATTTTACCCACGAGATTCTTTTTGGGGGGGAAAAATAATCAACGAGTTTGCAAAGACGAGGGTAATACAATTCGGAAATTAGTGGAAATCTCCAATTCCACCAAAGGGGTACCCTTTCAGAGAATCTTTCGCATTCCTGCTAATATGGATTCGAAGCAATCCCGTGACTGCAATGCTTTTTGATAGTGAGATCCTAAAGAGATATCGAGGAAGTCAATGGCAGCAAGTTCTAGGCCTACTGTCTGTAGGGTTCTACTGTATAAAACTTCGGCAAACGAATCC
>hulupacbiokf_r0003
GTCTAATCAATTTAACTAACTTCTAGTTTAGGACCTGGTTGTGTACAGGATAATAATTATCAACATCCCTAGTTCGTGTTAGTATTTTTCGACTCCTCGTGCTCACTTAGAAACAAACATTGGTTATCATTTTTACTAACTTCTAAGCTAGCTAGGACCTAGGTTTGTGTCCAGGATATTTAAATTTAAAAACTTAGTTCGCGTTAGAATTACCCCGACACCTCGTGCCTCTTTAGGAAAAACCACTGGTTTAATCAGATGTTAACTAACTTCTAAGTTTTAGGACCTAGTTGTGTCAGGATATTTAATTTAAAACTTAGTTCGCGTTAGTATTATCGCACCCCTCGTGCTCTTTTAGGCAAAAACACTGGTTAACTAAATTTAACAAACTTCTAAGTATTAGGACCTGGTTGTTGTCCGGGATATTAATTTAAAGACTTTGTTTCAGGTTTAAGTTTTTTATGACACCTCGTGCACTTTAGACAAAACGATTGTTATATCAATTTTACCTAACTTCTAAGTATTAGGACCTGGCTTTGTCAAGGATATTAATTTAAAAACTAGTTTGCGTTAGTTTTATCGACACCTCGTGCACTTAAGGAAAAACACGGGCTTAATCAATTTAACTAACTTCTATGTTTTAGGAGTCTGGTATTTACTCCAGGATATTAATTTAAAAATTAATTCGCGTTAGCCTATCGACAACCCGTGCTCTTTAGGAAAAACATGGTTAAGTCAATGTAACTAACTTCTAAGTTTTAGGACCTAGTTGGTGTCAAGGATTTTAATTTAACACTTAGTTCGCGTAGTTTTACTGAAACCTTGTGCCTCCTTAGGAAAAACCAATGTTAATCAATTTAACTAACTTCTTAAGTTTTACGACCTGGTTGTGTCCAGGATATTAATTTGAAACTTAGTTCGGCGTAGTAATCTATAGACACCTCGTGCTCTTTAAGGAAAAACCACTGGTTAATCAATTTAACTAATTCTAAGTTTAGGACCCTGGTTGTGTCCAGAATATTTATTCTAAAAACTTAGTTCGCATTACTTTTTCTATCGACACCTCGTGCTCTTTAAGAAATACACTGCGGTAAATCAATAAATTTAACAAACTTCTAAGTTTTAGGACCTGTCGACTGGTCCAGGATATTACTATAAAAAACTTAGTACGCTTAGTTTTTATCGACACTTGTGCTCTTTAGGAAAACACATAGTTAATCAATTTTAACTAAATTCTAAGTTTTAGGACCTAGTTGTGTCCAGGATATTTAATTTAAAAACTTGTTCGCGTTAGTATTTATTCGACACCTATCGTGCTCTTTAGGAAAACAACTGGTTTAATAAATTAAAACAAACTTCAAAGTTTTAGGACCTGGTTGTGTCCAGGCATACTAATTTAAAATTTTGTTCAGGTTAGGCTTTTCATGACACCCTCGTGCACTTAGAAAAACACATTGGTTAATCAATTTTACTAACTTCTAAAGTATAGCCTGGTTTCTTGTTCCCAGGATATTAATTCTAGAACTACTTACGTTTGCCGTTAGTTTTTCGACACTCGTGCACTTAGGAACAAACACGGGTTAATCAATTTTAACTAAACTTCTAAGGTTTTAGGGCCTGGTTTTATCCAAGATAAATTAAAAAAATTAGTTCGCGTTAGTCTATCCGACAACCCGATGCGCCTCTTTTAGGAAAAACACTGGTTATCATTTAACTCACTTCTAAGTTTTACCGGACCTATAGTTGTGTCAAGGTTTTAATTTATAAACTTAGTTTCGCTTTAGATTTTACTGAACCTTGTGCTCCCCTCCCAGGAAAAAACAATGGATAATTATTTAACTACTTCTCATGTTGTTATGACCCTGGTTTGTGTCCAGGATGATTAATTTGAAAAACTTAAGTTCTCCCGTTAGTATTATCGCAACCTCGCTGCACTTAGGTAAAAACACTGGTTAATCAAACCTTTAACCTAACTTCTAAGTTTTCAGGACCTGTTTGTCTCCAGGATATTGTATTTAATAAACTTATTTCGCGATACTTTTATCGACCACTCGTGCTCTTTAGAAATACCACCTGTTAATTCATTTAACAAACTTCTAAGTTTTAGGACCTGGTTGTGTCCAAGGATATTAATTTAAAAACTTAGTACGCGTTTATTTTATCGACACATGTGCTCATTTAGGAGAAAACACTAGTTAATCAATTTAACTAATTTGAATGTTTTTAGGACCATGGTTGGGCGTCCAAGTTATAATTAATTTATAATACTTATTTACCGTTAGTTTTCCTATCGCCACCTCGGTGCTCTTTAGGAAAAACACTGGTTAATCCAATATTAATTTCAAAGTATTAGGACGATTTGAGTCCACGAAATTAATTTAAAAAATTAGTTTGCGTTAATTTCATCGACACTCGTGCCCTTCTAGGAAAAACACAGGTTATCAATTTAAATAACTTCTATTTTTTATGACCTGGTTGTGTCCAGTACTATTATTTAATAACCTTAGTTTCGCGTTAGTTCTATCCGCACCTCGTGCATCTTTAGGAAAAACACTGGTTAGATCAATTTAGTAACTTCAAGTATAAGGTCCTGAGTTGTGTCCATGAAATTAATTTAAAAACTTAGTTTGGCGTTAGTGTTATCGACCACTCGTAAACCCGTTTGGAAAAACACTGGTTAATCTATTTACACTAACTTCTAAGTTTTAGGACCTAGTTGTGTCCAGGATATTATTAAAACTTAGTAACGTCTTAGTTTTATTTCGACACTCCATGCACTTTAGGTAAAAAAAAAAAAAAAAAAAAAAAAAAAAAAAAAAAAAGAACCACTTGTAAATCGAAGTTTAACTAACTTTTTGTTTTAAGGTCCTAGTTGTGTACCAGGATAATAATGGTAAATACTAATAGCTTATGTATAGTTTTTTTCCAAAAACTCGTGCTCTTTAGGAAAAACACTGGTTAAGATCAATTAAACTAACCTGTCTAAAGTTTAGACCTGTTTGTCCAGGAATTAATTTAAAAACTTAGATCGTGTTAGTTTTATCGACACCCGCCCTCTTGCAGGAAAAAATCTCGGTTAATCCCAATTTAGCTAACTTCAAAAGTATTAGGACCTGGTTGTGTCCAGGATATTAATTTAAAAAGCTTCGTTTGCGTTAGTTTTATTGGACACCTCCGGGCCTTTAGGAAAAACATGGTTAATCAATCTTAACTAACTTCTAAGTTTTAGGACACCTGGTTGTGTAACAGATAATAAATTTAAAAACATAGTTCGTTTAGTATTTTTTCGACTCCTCGGTGCTCATTAGGAACAACACTGGTTTAATAATTTCTACTAACTTCTAAGTATTAGGACCTAGTTTGTTGTCCAGGATATTAATATTAAAAACATAGTTCGGGTTAGTTTTTTTTCGACAACTCTTTCTCTTTAGGAAAAACATTGCTTAATCAATTTTACTAACTCTTAGTTTTTAGGACGCTAGTTGTGTCCAGGATATTTATTTGAATTTAGTTTCGCCGTTAGTTTTATCGACACCTCGTGCTCTTTAGGAACACACTGGTTAAATCAATTTTCTAAACTTCTATGTTTTAGGACATGGTTGTGTCCCAGTATATTAATTTTAAAAACTTAGTTCCGTGTTAGTTTTATCGACACATCCGTGCTCTTTAGGAAACATTGTTATATCAATCTAATAAACTTCTATGTTTTAGGAACGGGTTTGTGTCTGGAAATTAATTTAAAAACTTGTTCGCGTTAGTTCTATCGACACCTAGTGCTCTTAGAAAACACATGTTATCAATTTAAATTAACTTCAAATTTTTTAGAACCTGGTTTGTTCCATAGAAATTAATTTAAAAACTTAGTTTTGCGTTATTTTATCGACCACAATCGTACCTTTAGGAAAAACACTGGTTAATCTATTCTAACAAACTTCTAAGTTTAGCGACCTAGTTCGTGTCGCAGGATATTAACTTTAAAAACTACAAAAAAAAAAAAAAAAAAAAAAAAAATAAAACAAAAAAAAAAAAAAAAACAAAAAAAAAAAAAAAAAAAAAAAAAAAAAAAACAACAAAAAAAAAAAAGAAAAACAAAAAAAAAAAAAAAAAAAAAACAAAAAAAGTACGTCCTTAGTTTTTTTGACACCTCATGCTCTTATTAGGTAACGAACACGTTGTCCTACACTCAGTTTAACTACACTTTTATGTTTTAGTCCTAGTTGTGTCAAGGATAATAATCGTAACATACTTTAGTTTAGTGTTAGCTTTTTTCTTCGAAACCTCGTGCCTCTTAAGGAAAACACTGTTAATCAATTAAACTAACTTCTATGTTTAGGACCATTTATTGTCCTGGATATTAATGTTGAACACTAGTCGCGCTTAGATTTAATCGACACTCGTGCTCTTTTAGGAAAACACTGGTTAAATCAATTTTTACTAACTTCTATGTTTTTATGACCTGTTTGTGTCGGATATTAATTTGAAAACTTAGTTCCCGTTAGTTTTTTATCGACACCTCGTGCTCTTAGGAAAAACACTGGTTAACCATTATAATAACTTCTACGCTTTGAAGGACCTGGTCGTGTCAGTAATATTGAATTTAAAAACTTATTCGCGTTTAGCTTTTATTGACCCCCTTGTGCTCTTTAGGAAAAAAACTAGTTTAATCACTTTAACTAAATTCCCTAAGTTTTAGGACCTAGTTTGTGTCCAGGATATTAATTTAAAAACTTAGTTAATGCGTTTTAATTTTTATCGTCACCGTCGTGGCTCTTTAGGACAAAACACTGGTTAATCAATTTTGAAACTAACTCTAAGTTTTAGGACCTGGTTGTGTCCAAGATATTTATTTCAAAAACTTAGTTTCCCGTTATTTTTATCGACCTCGTGCTCTTTTATGAAATATACACCTGGTTAGATCAATTATAACTAACTTCTAAGTTTTTAGGACCAGGTTGTGTCCAAATATTAATTTTAAAACATAGTTCGCTGTTGTTTTTTTCGACACCTCTTGCTCTTTAGGAAAAACATTGGTACAAGTCAATTTTACTAACTTCTAAGTTTTAGACCTCGTCGTGTTCCAGGATAATTAATTGAAAAACTAGTTCGCCGTTAGTAATTATCGACCACCTCGTGCTCTTTAAGGCAAAAACACTGGTTAATCAATTTAAACTAAAAAATTCATAACGTTTAGGACCTAGTTGTGTCCCAGGATAATTAATTTCCAAAACTTAGTTCGCGTTAGTATTATCGACACCAATCGTGCTCTTTAGGAAAATGCCTGGTTAATAAATTTAACAAACTTTTTAAGTTTAGGACCTGGTTGTGTCCAGGATATTTAATTTAAAACCTTTGTCAGGTTTGTATTGTTATGACACTCGTGCACTTTGGAAACCACACTGGTTAACATCAATTTAACTCACTTCTAAGTTTTAGGACCTAAGTTGTGTCAAGGTATTTTAATATTAAAACTTAGTTCCGTTAGTATTTACTGAAACATTGTGCTCCTTAGAGAAAAACAACTGGTTAATCAATCTTAA
>hulupacbiokf_r0004
CGGATCCCCCTTCTAAATTCTCTACTATTATCTTAGTGCAAACGTTATCTAGTTGTATTTTTGGGATCGGAGTCCCTTCCAAAATACACTACTCTATTCTTACTCAGCATGACAACTATATCAGCACACTAGCGTTAGTATTGGTTTACCGTGTACCGATTGGAACGGTATCATTATGTCATTTTAGGATCCTGCTTAGTGCAATGGTTGAATATATGTAATTTAATTTTTTCGGGATCGGATCCCCTTCTAAATTCTCTACTATATTCTCAGTGCAATGTTATCTGTAGTATTTTTTGGGGAAATCGGATCCCTTCTAAACTCATTACTCCCTATCTTAATCAGCATGACAACTACTAATGAGACCCTTGCGGTAGTATTGGTTTACCAGTGTACGTTGGATAAAGATTTATTATGTTCATAATTAGGTCTGCTTAGTGCCAATGTTTATCCTACGTAATAATTCTTCGGGATGGGATGCCATTCTAAATTCACTAATATATCTTAGTGCAATGTTATCTAGTAGTTATTTTTGGGGGATCGGATCCCCCTTCCTAAATTCACTACTCTGTCTTACATCAGAATGACAATATATGAGACCCTAGAGTAGTATTGGTTTCACTAGTGTACTTGGAGACGTTAATTATGTCATAATTAGGTCTGCTTAGTGGCAGATGTTATGTAGTTAATAATTTTTCGGATCAGATTCCCTTTCTAATCTCTCTATTTCTTAGTGCACGTTATCTAGTTGTTTTTTTGGGATCGGATCCTTGTAAATTCACTACTCTTTTCTTACTCAGCAGACAACTATATCAGAACTTAGCGGTAGTATTTGGTTTACCAGTGTACGTTGGAACGTTTTATTTTGTCATAATTAGGTCTGCTTAGTGCAATGTTTACTCTAGCAATAATTTTTCGGGATCGGATGCCATTCTAAATTCACTACTATATTTTAGTGCAATGTTATCTGTAGTATTTTTGGGATCGGATCCCCTTCCTAAATTCACTAGCTCCTATCTTATCTCAGCATGACAACTATATAGACCCTAGCGGTAGATTGGTTTACTAGTGTACGTTGGAACGGTTCATTATGTCCATAATTAGTTCTGCAATAGTGCAATGTTATCTAGTAATAATTTTTTCGGGATCTGATCCCCTTCTAAATTCTCTACTATATCATTAGTGCAATGTTATCTTGAAGTATTTTTCGAGATCGGATCCCCTTTAAATTCTCTACTCTATCTTCCGCATGAACAAACTATATGAGACCCCTTGCGTAGTATTGGTTTACTGTGTCAGTTGTGAACGATTCATTATGTCATAATTAGGTTCTGCTTAGTGCAATGTTATCTAGTAATAGTTTTTCGGATGGAATCCATTCCTAAAATTCTCACTATATTGTTAAGAGCAACGTTTTCTAGTAGTATTTTTCGGGTCGGACTCCCCCTTCCTAAATTCACTACTCCTATCTTACTCACATGCAACTATATGAGACCCTAGGGTAGTATTGGTTTTACTAGTGTAGCGTTGGAACGATTTATTATGTCGTCTATTAGTTTTCTGCCTTAGTGCCAATGTTATTATAATATTTTTCGGGGTCGATCCCTTCAAATTCTCTACTATATCTAGTGGGCAAACGTTTAATACTAGTTAGTATTTTTCGAGATGGATCCCCTTCCTAAAGTCCTAACATCTATCTACTCCAAACATGACAACTATATCAGAACCCTAGCGAGTGAATTGTTACCATGTCGTTGAACGATTTTATTATGTCTATAATAAGTGATCTGCATTAGAGCAATGTTATCTACAATTAATTTCTACAGGATCGGATGCCATTCTAAATTCACTACTATATCTTAGTGCAATGTTTCTAGTAGTATTTTTGGGATCGAAATCCCCTTCTAAAATTCACTACTCTATCTTACTCACATGTCAACTATATGCAGACGCCTACGGTTAGTAATTGGTTTACTAGTGTACGTTGAACGGTTTCATTATGTCAATAATTAGGTCTGCTTAGTGGCAATGTTATGTAGTAAATAATTTTTCGGGATCGGATCCCCTTCTAAATTCCTCTACTATATCTTAGGGCAAAATGCTTAACGTCTAAGTACGTATTTTTGGGGATCAGATCCCCTTCTAAATTCGCTCTCTATCATTTACTCAGCATGACAACTAAATAGAGACGCTAGCGGTAGTAATCGGTTACTATGATACGTCCGGAATAACGATTCATTATGTCATAAGTGAAGTTCTGCTTTAGTGCAATGTTATCTGTAAATAATTTTCAGGATCCGGCATGCCATTCTAAATTCCACTACTATAAATCATATAGTGCAATGTTATCTAGTAAGTATTTGGGATCGTATCTCCCTCTTATAAATTCACAGCTTATATCTTACTCAGCATGACAACTATATGGACCCTAGTGGAGTATTGGTTTACTAGTGTACGATTGGAACGGTTCATTATGTCATAGTTAGGTCTGCTATTGCAATGTTATCTTAAGTATAAATTTCGGATCGGATACCCATTCTAAATTCACTACTATATCTTGTGGCAATGTTATCTAGTAGTATTTTTCGAGATCGGATCCCCTTCCTAAATTGACTACTCTATCTTACTCCGCATGACAACTATATGAGACCCTTGCGGTAGTATTGGTTTACTAGTGGTACGTTGGAACCGGTTCAATTATGTCATTATTCAGGTCGCTTTTGTGCAATGTTATCTATAAACTAGATTTTTCCGGGATTCGGATCCCCTTCTAAATTTTCTACCTAGGTATGTCTCAGTGCAACGTTATCTACGTAGTATTTTTCGGGATCGGATCCCCTTCCTAAAGTCACTTCTCCTATCTTACTCAACATGACAACTATATCAGACCTAGCGGTAGTATTGGTTTCTTACCAGTGTACGTTGGAATGATACTATTATGTCATAATTGGTCTTGCTTGTGCAATTGTTATCTAGCAATAATTTTTTTCGGGATCGGATGCCATTCTCAATTCACTACTATCACTTTGTGCAATGTTAATCTAGTAAGTATTTTGGGATCGGATTCCCTTCTACAAATTCACTACTCTTCTTACTCAGCATGACAACTATATGACAGACCCTAGCGGTAGTATTGGTTTACTAGTGTAAACGTTGGAACGGTTCATTATGTCCATAATTAGGTCTGGCCCTTAGTGCAATGTTATATAGTAATAATTTTTCGGGATCGGATCCCCTTGCTAATTCTCTATACACTATATCTTTTAGTGCAATGTTATCTTGTAGTATTTTGGGGATCAGATCCCCTTCTAAATTCCACTACTCTATCTTCTACTCAGCCATCTGACAACTATCATGAGCGCTAGCGGCTAGTATTGGTGACTTGTGTACGTTGGGAACGAATTCCATTATGCTCGCATAATTTCAGTTAAATCGCTTAGTGCAATGTTATCTAGTAATAATTTTTTCAGGATCGAATGCCATCTAAAATTCTCACTACTACGATCTTAGTTGCAATGTTATCTAGTAGTATTTTTTGGGATCGGATCCCCCTATCTAAATTCACAGCTCTATCTTCACTCAGCACTGACAACTATATGAACCTAGCGGTAGTATTGGTTTACTAGTGTACGTTGGAAACGGTCATTATGTCATATTCAGGCTGGCTTAGTTGGCAATGTTATCTAGTAATAATTTTTCGGGATCGGATCCCCTTCCCTAAATTCTCTACCTATATCATAGTTAGTGCAACGATATCTAGTAGTCTATTTTTCGGATCGGATCCCAACTTCTAAAGTCACTACTCTAATCAATTACTCAACATGACAACTATATCAACAACCCTAGCGGTCAGTATTGGTTTACCAGTGTACGTTTGGAACGATTATTGATGTCATAATTAGGTCTGCTTAGTGCAATGTTATCTAGCAATAATTTATCGTGGACGGATGCCCATTCTAAATTCCATATAGTCGGTAGTGCATATGTTATCTAGTAGTATTTTTTCGGATCGGATCCCCTTCTAAATTCACTGCTCTATCCTTAACTCAAGCATGACAACTAATAAGAGACCCTTACGGTAGTATAGTGGTTTAATAGTGTTACGTTGGAACGTTCATTATGTCATAATTAGGTCTGCTTAGTGCAATGTTACTCTAGTAATAATTTTTCGGATCTAGGATCCCCTTCTAAATTCTCTACATATATCTTAGTGCAACGTTTTCCTTGTAATAATTTTTCGGGATCAGGATCCCTTATACGAATTCACTACTCTAAACTTAATCAATCATTAACAACTATATCAGACCCCTAGCGGTATGTATTGCTTTACCAGTGACGTTGGAACGATTTATTATATCATAATAGGTCTGCTTAGTGGCATGTTATCTAGTAATAATTTTTAGGGATAGAATGCCATTCTAAATTCACGACTATATCTTAGTGCAATGTTAAAATCTATAGTTTTTTGGGGATCGGATCGCCCTTCAAAATTCACTACTCTATCTTACTCAGAAATGACACAACTATATCAGACCTAGCGGTAGTATCGGTTTACTAGTGGTACGTTGGAACGTATCATTATGTCATAATTAGTCTGCTTAGTGCCAATGTTATCTAGTAATAATTTTTTCGGGATCGAATCCCCCTTCTAAGCTTCTCTACATATATCTTAGTGCAATGTTATTCTAGTAACAATTTTTCGGGATCGGAGCCCCTTCTAAATTCCTAACTATATCTTAGTTCAATGTTTTATCTAGTAGTATTTTTCATAGATCGGATCCCTTTTTAATTCCCTACTCTAAAATCATTACTCCGCATGACAACTAATATGAGACCCTTGCGGTGAAGTATTGGTTTTACTAGTGTACGTTGGAACGGTTCATTATGTCATTATTGGTCTGCTCAGGTGCAATGTTATCTAGTAATAATTTTTCGGGATCGGATCCCTTTCTAATTCCTCTACTATATCTTAGTGCAACGTTATTCCTAAGTTGTATGTTTGGGGATGCGGTCCCCTCCAAATACACTACTCTATCATTACTTCAGCATGACAACTAATATTCCAGACACTAGCGGTAGTATTGGTTATACCAGTGTACGTTGAAGGTTCATTAATTGTCATTTTAGGTCTGCTTAGTGCAATGTTATCTAGTTTAATATTTTTCCGGGATCGGAGATCCCCTTCTAAATTTCCTACTATATCTCAGTGCAATGGTTATCTAGTAGTATTTTTGGGGAAATCGGATCCCCTTCTAAACTCATTACTCTATCTTACTCACGACATTGACAACTATATCGGACCCTTGCGTAGTATTTGGTTTTACCAGTGTACGTGTGGAACGATTTTATATTATGTCATAATTAGGTCTGCTTAGTGCAATGTTATCTAGTAATAATTCTTCGGGAATGGGATGATTCTAAATTCACTAAATATGGAGCTATCTTACAGTGCAATGTTATCTAGTAGTGTTTTCTGGGGACGATCGCGCCTTGCGAGAGAGCGAGTACACTCTGTCTTTAATCAGAATGACAAACTATAGGTGAGAACCCTAGAGTAGTATTGGTTTTACTAGTGTACGTTGGAACGGGTTTAAATTGTGCTCTAGATTAGGTCTGCTTAGTGCAATGTTTATGTAGTAATAATTTTTCGGGAATCAGATTCCCTTATCTAATCTCTACATTTTTAGTGCAACGTTATCTAGTTGTTTTTTGGGGGATCGGAATTCCCTGTGCTAAATTCCCAACTACTCTTTCCTTACTCAGCATTGAAACAGACTAATCAGAACTTAGGCGGTAGTTTGGTTTACAGTGTACGTTGGAACGTTTTAGCTTTTGTCATAATTAGGTCTGCTTAGTGAAATGTTATCTAGCAAGGTAATTTTTTCGGGATCGGTGCCATTCTAAATTCACTACTATATTCATTAGTGGGCAAATGTTATCTAGTAAGTATTTTTGGGGATCGGATCCCCTTCTAAATTCACTACCTGCTTCTTACTCAGCATGACAACTATATGAAGACCCTAGCAAGTGTATTGGGTTTAACCTAGTGGCTACGTTGGAACGGTTTCATTATGTCATAATTAGGTCCGCTTAGTAGAAAATGTTATCTAGCAAATAATTTTTAGGGACGATCCACTTCTAAATTCTCTACTATACTCTTAGTGCAATGTTATCCTA
>hulupacbiokf_r0005
ATAATAAAACCAATATATACATGCTAGGGTCTCAATATAAGAAATGTGTCATGCTGAGTAAGATAGAGTAGTGAATTTAGAAAGGGATCACGATCCCCAAAAATACTACTAATATACATTGCACTAAAATATAGTAGTGAATTTAGAATGGCATCCGATCCCGAAAAATTATTGCTATGATATACAATTGCACTAAGCAAGCACCTAATTATGACAAAATAAAACGTTCCAGACGTACACAATGGTAACCAATACTACCGCTAAGTTCTGTATAGTTTGTCATGCTGAGTAAGAAAGAGTAGTGAAATTTACAAGGGGATCCGTCCCCCAAAAATACACTAGATAACGTTTGCACTAAGAAATAGTAGAGAATTTAGAAGGGAATCTGATCCCGAAAATTAATTACTACATAACATTGCACTAAGCAGACCTAATTATGACATAATTAACCGTTCCAACGTACACTAGTAAACCAATACTACCTCTAGGGTCTCCATATATGTTGGTCATTCTGATTAAGGAACATGAGTAGTGAATTTAGAAGGGGATCCGAATCCCAAAAATACTAATAGATAACATTGCACTAAGATATACTTAGTGAATTTAGAATGGCAATCCCATCCGAAGAATTCATTGATAGAATAACATTGGCAGCTAAGCAGACCTACATTATGACATAATAACAAACTTCGTTCCAAACGTACACTGGTAACACCAATATACCGCTAAGGGTCTCATATAGTCTGTCAATGCTGAGTAAGATAGAGTATATGAGTTTTAGAAGGGGATCCCGATCCCCAAAAAAATACTAAACTAGATAGACATTGACTGAGATATAGTAGAGAATTTAGAAGGGGATCCGATCCCGAAAAATTATTACTAGATAACATTGCACTAAGCCAGACCTAATAAATGACATAATGAACGTTCAACTACACCTGGTAAACCAATACTACCGCTAGTGTCTGATATAGTTGTCATGCCTGAGTTAAGATAGGAGTAGTGTATTTGGAAGGGGTCCGATCCCCCAACAATAAACTAGATTAACGTTGCAAACTAAATATATAGGAGAATTTAGCAAGGGATCCGATCCCGAAAAATTATTACTAGATAACACTTGCACTGAGCAGACTAATATGACATAATGAACCGTTCCAACGTACACCTAGTAAACCAATACTACCGCAAGGGTCCGTCATATAGTTGTCATGCGGAAGTAAGATAAGAGTAGGGAACTTAAAAAGGGATCCGATCTTGAAAATACTACTATGAGTAACATTGAAACTAAAGATATAGTAGTGGAATTTAGAAGGGGCCTCCGATCCCGAAAAATTGTTACTAGATAACATGCACCTAAGATATAGTAGAGAACTTAGAAGGGATTCGATCCCCGAAAAAATATTAGCTAGATAAGACATTGCATCCTTAAGCAGAACTAAGTTATGACATAATGAACCGTTCCAAAACGTACAACTAGTAAACATACTACCGCTAGGGCTATATAGCTTGTCATGCTGAGTAAGATAGAGTAAGTGAATTTTGAAGGGGATCCGATCCCCAAAAATACTACTAGATAATCCATTGCAGCTAAGATATAGTCGTGAATTTAGAATGCATTCTAATCACCGAAAAAATTATTACTAGATAACATCATGCACTAAGCAGACTAATTAATGATATAATAAATCGTATCCAACGTACACTGGTAAAAGCAATACTACCGCTAGGGTCATGATAATAGTTGTTATTGTCTGAGTAATAAGTAGTGATTTATAAGGGGATTCCGATCCCGAAAAATATTACAAGAAAGCTTGCATACAGATGATTGTGAGAATTTATAAGGGGATCCGATCCCGAAAAATTCAAATTACTAGATTAACATTGCACTAAAGCAGACCTAATTAATGACCATTTTTTTTTTAAAATGAACCGTTCAACGTACCACTAGTAAAAACCAATACTACCGCTAGGTCTTCTATATAGTTGTCATGCTGAGTAAGATAGAGCCGTGAATTTAGAAGGGATCCGATCCCGAAAAATATACTAGATAACATTGACTAAGATATAGTACAGTGAATTTAGAATGGCATCCGATCCCGAAAAATTTTATTGCTAGATAAACATTGCACTAACGCACAAGCTAAATTAATGCACATACAATAATATCGTTCCAAGTACACTGGTAAAACCAAATACTACCGCTAGGGTCTGTATAGTTTGGTCATGTTGAGTAAGTATGAGAGTAGTGGCTTTAGAAGGGGATCGATCCGAAAAATACTACTAATAGACGTTTGCACTAAGATATAGTCTAAAGAGAATTTAGAAGGGTCCCGATCCCGAAAAAATTATTACTAGATATACCATTGCACTAAGCAGACCTAATTATGACTATATGAACCGTTCAAACGACACCTAGTAAACCAAGTACTACCGCGTAGGGTTCTCATATAGTGTCATGAACTGGTAAGCATAGAGCTTGTGAATTTAGAAGGCGGAATCCGATCCCAAAAAAATACTACTAGATAAACATTGCACTAAGATTATATAGTGATTTAAGAATGGCATTCCGATCCTAGAAAAATATAATTACTAGATAACATTGCACTAAGCAGAAACTAATTAATGACATAATGAATCGTTCCAAACGTAACACAAGTAACCAATACCTACCGCTAAGCGTCTCTATATAGTTCAATGCTGAGTAAGATAGGTAGTGATTTTAGAAGGGATCGATCCCCAAAAATACTACAAGCATAACATTGCACTAAGATATAGTTAGAGAATTTAGAACAGGGGATCCGATCCCGAAAAATTATTACTATATACACATCTGGCACTAAGCCAGACCTAATTCATGCCATTAACATCGTTCAAACGTACCACTAGTACACCAATAACTACCGCTAGGGTCTCATATAATTGTCACTGGCTGAGTAAGATAGAGTAGTGATTTAAGAAGGGAATCCGATCCCCAAAAAATACTACTAATAACATTGCCAAAGATATCAGTAATGGAATTGAGAAGGCTCCGATCCCGAAAATTATTGCTTAGATAACAACATTGCACTAAGCAGACCTAAATTATGACATAATCATTATCATTCAACGGTAGCACTGGTAACACCAATACTACCGCTAGGGTCTGATATAGTTGTCATGTTGAGTAAGATACGAGAAGTTGACTTTAGAAGGGATCCGATCCCGAAAAATACTACTAGATAACGTTGCACTAAGATATAGTAGCAACATTTAGAAGGGGATCCGATCCGAAAAATTATTACTAGATAACATTGCAGCCAAAGCAGACCCTAGATAATGACTAATAAACCGTTCCAACCGTACACTAGCTAAAACCAAACTACCGCAAGGGTCTCATATAGTTGTCTGCGGAGTAGATAGAGTAGTCAATTTAGAAGGGATCCGTCAATCGAAAATTACTACTAGATACACATTCCTAAGATATAGTAGTGAATTTAGAAGGGTAATCCGATCCCGAAAAATTATTACTAGATACACCATTGCACTAAGCAGACCTTAATTATGGACATAATGACCGTTCCAAACGACACTAGTAAACCAATACTACCACTACGCGGTCTCAATATAGTTGTCTGCTGAGTAAGATAGAGTGTGAAATTTAGAAAGGGGATCCGATCCCAAAATACTACTAGATACAATTGCAGCTAAGAATATATAGTGAATTTAAGAATGGCATCCGATCTGAAAAAATTATTACTAATAACCATTGCCTAAGCAGCAACTACTCTACTGACATAATGAATCGTTCACGTACACTAGTTAACCAATACTACCCGCTACGTCTCATATAGTGTCATAGCTAGTAAGATAATGAGTAGCCGAATTTTAGAAGGGAATCTGGAATCCACAAACAATACTACTGATAACATTGCCCTAAGATAATAGAGTAAGGAATTTAGAAGGGGATCCCGATCCCGAAAAAATTATTCACTACATAACATTTGCACTAAGCAGACCTAATTATGGAAATAATGAACCGTTCCACACGTACACAGTAAGACCAATACTACCGCTAGGTCTCAATAAATAAGTTGTCATGCTGAGTAGATAGAGTAGTGAATTTTAGGAAGGGATCCGATCCCCCAAAAATACTACTAAGATAACATTGCACTAAGATATAGTAGTGAATTTAGAATGGCATCCGATCCCTGAGAAATTATTGCTAGATAAACCATATGCCCACTAAGAGACCCTTATTATGACATAATAAATCGTTCCAACGTACACTGGTAAACCCAATACTACCGCTAGGGTCTGCATATACGTTGTCATGTTGAAGTAATGATAAGTAAGTGACTTTAGAGGGGATCCGATCTCCGAAAAATACTACTAGATAACGTTGCAACTAAGATTATAGTAGAGAATTTCAGAAGGGGATCCGACCGGAAAAATTATTACTAGATAACATTGCGCATAAGCAAGAACTAAATACGACATAATACAATCGTTCAACGTACACTAGTAAACCAATACTACCGCTAGGGGTCCTCATTAGTTGTCATGTGAGTAAGATAGAGTAGTGAATTTAGAAGGGATCCGATTCCCCGAAAAAATCACTCTAGAAAACGTTTGCTCTAACATCATAGGTACAAGAATTTAGAATGGGAGTCCGATCCCGAAAAACTATTTACTATAACATTAGCACCTAAGCAGAACTAAAAATTTTTTTTTTATGACATAATGAATCGTTTCCACACTTACCTAGTAAACCAATACTACCGCAAGGGTCTCATATAGTTGTCATGCGGAAGAAGATAAGAGTAGCACGAATTTAGAAGGGGATCCGATCTCCGAAAATATTCAAGATAACATTGCACTAAGATATACGTACCAGAATTTAGCAAGGGATCGATCCCGAAAAATTATTACTAGAATAACATCTTGCCACTATGCAGGAACTAATTATGACATACATGAACGTTCCAACGTACACTAGTAAAACCAATACTTTACCGAGCTAGGGTCTGATATAGTTTGTCATGCTGAGTAAGATAGAGTGTGAATTTAGAAGGGATCCGATCCCCAAAAATACTACTAGATAGAATTGCAACTAAAATATAGTAGTGAATTTGAATGGCACTCTCGATCCCGAAAAATTTAATTGCTAGATAACATTGCAACTAAGCAGACCTAATATGACATAAATACAAACACGTCCAACGTACACTGGTAAAGCGCCCCCCCCCCCCCCCGCCGCAAAATCTACCGCTAAGTTCTGATATACGTTTGTCATGCTGAGTAAGAAAGAGTAGTGAATTTACAAGGGGATCCGATCCCCAAAAATACAACTAGATACACGTTGCACTAAGAAATAGTAGAGAATTTGAAGGGAATCTGATCCCGAAAATTATTACTACATAACATTGCACTAAGCAGACCTAATTATGACATTAATTTAACCGTCCAACCGTACACTAGTAAAACCAATACTACTCTAGGGTCTCATATAGTTGTCATGTCTGATTAAGACAGAGTAGTGACATTTAGAAGGGGATCCGATCCCCCAAAAATACTACATAGATAACATTGCACCTAAGATATATTACGTGAATTTAAAAATGCATCCCAATCCCAAGAAGATTATACAGATACAATGCACTAAGCGAACACTAATTATGACATAATTACAATCGTTCCATACGTACACTGGTAAAACCAATACTTAGCCGCAAGGGTCTCAGTATAGTTGTCATTGCTGAAGTAAGTAGAGTAATGAGTTTAGAAAGGGGATCCGATCCCCAAAAATACTACTAGATAACATTGCAAACTCTGAGATATAGTAGAGAATTTTAGAAGGGGATCCGATCCCGAAAAAATTATGTACTAGATAAGCATTGCACTAAGCAGACTAATAATGACAATACTATGAACCGTTTCACACGTACCACTGGTAAACCAAATTACTAGCGGCTAGTAGTCTGATTCTAGTTGTCATGCTGAGTAAGTAGAGGTAGATGTATTTGGAAGGGGATCCGTCCCCCAAAAATACAACAAGTAACGTTGCAACTAAGATATAGTAGTAGGAATTTAGAAGGGGATCCG
>hulupacbiokf_r0006
ATTGATATTGATCTCAAGGAGGAGTTATGGCGCGCTCCGTCCATATCTGACATGAATTGGGGTCCTAACTACCAAAAAAAAATTTACCTTTCAAGGCCAAATCTCCTAGGCACTGCCTAGGTCGACAGTGATTTCGTAAATTCATCATATTTCTCTCTACAAGCTCTAATTTTCTTTGAACCCTTTTCCATCACAATAATATATAGTAGGGCTATTCATTGACCATTTGAATTGGGGTCCTAATTCAACCAAACAAAGAAATTGACCTTTCAGGCAAAATCCTCCCTAGGCAGCTGCCTAGGACTCCGAAGAGATTTTTTTCGTAATGTCACTCAAATATTTCTCTCTTACAAGCTCTAAATTCTTTTGAAACCTCTCCTATCTTAATACATATTATGATATGGGGCTTAATTATTTACCATGAATGTGGGGTCCTAATTCAACAAAGAAAAAAAAATTGACCTTCCAGGACAAATCTCCTAGGCAGTTGGCCAGGGCTCCGAAGCGATTTCGTAATCCACTCATATTTCTCTCTTAGCAATCCTCTAAAGTTTTTTTAAACCTCTTCCTATCAGTCAATAATAATTGATATAGGACTACTATGGACCATGAATTGGGGTCCTAATTTCAGGACCAAACAGAAAAAAATTGACCGTCTCTGGCCAAGATCTCCTAAGGCAGCTGCCCCTAGGGCTCCGAAGCGATCTCGTAATTCACTACTTTTCTCTTCTAACAAAGCTCTAATTTTTTTTGACTTTTCCCATCTCAATAATATTTATATAGGGCTATTATTGAACCATGAGATTGGGGTCCCTAAAATTCCAACCAAACAAAAAAAGATACTTTCAGGCCAAATCTCCTAAGGCAGTCTGACTAGGCTCCGAAAGTGAATTTCGTAATTCATCATATTTCCTCTCTAACAACTCTATTTTTTTTGCATCCTATTCCTATCTCAATAAATTAATATATTAGGGCGGTATTATTGACCCATGAATTGGGGTCCTAATTTCAACCAAACAAAAGAAATTGCGACCTTCCAGGCCAAATCTCCTAGGCAGCGAGCCTAGGGCTCGAAACGAGGTTTCGTTAAGGTTCGTCATATTTCTCTCTGTACAAGCCTAATTTTTTTGAACCTTTTCCCATCTCAATAATATTAGTTATAAGGGCTATTATTGACCATGAATACTGGGGTCCTAATTCAACCAAACAAAAAAAATTGAACTCTCAGGCCAAATACTCCTAGGCAGCTGCCCTAGGGCTCCGAAGCGATTTTCGTAATCTCACGGTACTATTTCCTCTCTAACAAGCCTCTAATTTTTTTTGAACCTTTCCCATCTCAATAATATGTATAGTACAAAACGGGCTAATTATTGACCATGAATCTGGGGTCCCTAATTCAACCAAACAAAAAAATTTACCCTTTCAGGCCAAATTCTCCCTAGGCAGCTGCTAGGGCTCCGAGTGATTCTCGTAATTCCACTCATATTCTCTCTACAAGCTCATTAATTTTTTTGATCCTATTCCCATCTCCAAATAATATTATATAGGGCCTATTATTGACATGAATTGGGGTCCTAATTCAACCAAACAAAAAAATTGGACCTTCCAGGCCAAATCTCCCTAAAGGCCAGCAGCCTACGGGCTCCCGAAACGATTTCGTAATTCGCTCATATTTCTCTCTTACAAGCTCTAATTTTTTTGAACCCTTTTTCCCATCTCAATAATATTATATAGGGATATTAATTTGACAATGAATTGGGGTCCTAATTCCAACCAAACAAAAAAAATTGGGACCTCTCCTGGCCAAATCTCCTAGGCCAGCTGACTAGGCTCCGTGGGAGCCCGCATATTCCGTAATTTAATAATCCTCATATTCTTCTTCTCATAACAGTCGCGTCTAATTTTTTTTCGAACCTTTTCCCATCTCCAATAAATAGTTATATTAGGTGAATTATTGACATGAATTGGGGTTAATTCAACCAAACAAAAAAGATTTAAATCTTTCAGAGCCAAAAATCTCATAGGATGCTGCCTCTATGGGAGCTCCGAAGTGATTTTCGTTAAAATATCACTACCATAATTTATATCTCTCTAACAACCTCCCTAATTTTTTTTGAAAAACTTTCCCATCACAATAAAGAATTACCCAAATCATATACTGGGCTATGTATTGACCATTAGAATTGATGGTCCTAATTCAACCCAAACAAAGAAATTAGACCCTTTCCAGTTTTAATTCAAAATCTCTTAGGCCAGCTGGCCTAGGACTCGAAAGAGATTTCGTAATTCAGCCTCATTATTTCCTCTCTTAGCAAGTCTCTAATTTTTTTGAACGCTCTTCCTATCTTTATAACATAAATATAAATATATGGGAGCCCCTATTAATTTAACGCAATGCAAGATGGGGTCTAAACTATCAACCAAAAAGAAAAATAATTGACTTCCAGGACAAAATCTCACAATAGGTATGTTATGCTAGGGCTCCCGAAGCGATTTCGTAATTCACGTCATATTTCTCTCTTACAATCTCTAATTTTTTTAAACCTCCTTCCCTATTCCAATAATATATATATTTAAGGGTAATTATATGACATCCAGATATTGGGGTACCTAAATTAAAACCTAAATCACAAAAAAAATTGACCTTTCCAGCCAATCTTCCTAGGCCAAGCAGCCTAGGGCTTCCGCGATTTGGTAATTCGTCTCAATCTTCTTCTTTACAAGCATCATAATTTTTTTTGAAACCTTTCCCATTCTCAATCTTATAATATTATTTAAATGTCATAGCTATTATTGAGGCATTCGAATCTGGGGGTCCAATTCAACCAAACAATAAAAATTTACCTTTCAGGCCAAATCTCCGCTAAGGCAGCCTGCCTAGGGTCCGAAGTGATTTTCGTAATTAACTCCATAATTTCTCTCTAACAAGCTTCTGAGATTTTTTTGAATCCTATTCCTAATCTCCAATAATATTATTATTGGGCGAGGTTCTATTATTGACCATGAATTGGGGTCCCTATATTCAAGCACAAACAAAAAACATTGACCTTCCCAGCCAAATCCTGCCTAAGGCAAAGCAGCCTAAATTGGGCTTCCGCGAAACGATTTTCGTAATTCGCTCCATAATTTCTCTCCTTACAAGACTCTAATTTTTTTGAACCTTTTCTCATCCTCAAATAAATATTATCCATAGGGCCTATTATTGAAACCATTGCGAAATTTTGGGGTCCTAAATTCAAGCGCAAAAGCAAAAAGAATATGAGCGCTCTCTGGCCCAAATCCTCCTAAGGGCCAAGCAGCCTAAGGGCTCCCCGTAGGCGATTTCGTAATTCACTCCTATTTTCTCTCGTAAAACAAAGCTCTAATTTTTTTTGAACCCCCTTTTACCACAATCTCCAAATAATAATTTATAGTTTGGGCTATTATTGACATGGGAAAAAAAAAAAAAAAAAAAAATTTGGGGTCCTAATTCTACCACCAAACAAAAAATTTACCTTTTCAGGCCAAAAATGCTCCTAGGCAGCTGCCCTAAGCGGCTCCGAATGATTTCCGTAAATTCAGCTCCATATTTCTCTCTAACAACTCCTAATTTTTTTGAACCTTTTCGCGAAATTCAAAATATATTATTTAATAGTACAGGGCTATTATGTGACCATTAGATACCGAATTGGGTCTATTCAAACCCAAAGCAATACGAAATTGAGCCCTTTCAGCGCGCAAATATCCTAGGCAGCTGCCCTAGGACTCCGAGAGATTTAGTAATTCACCTCCATATTTTCTCTCCTTAACAAAGCTCTAATTTTTTTGAACAATCCCTTCCTATCCTTAATAATATTATACTGGGCTTATTATTTGTTATCCATAATTGGGGTCCTAAATTTTTCAAACCAAAAAAAAAAAAATTGACCTTCCCAGGCCCAAATTCTCTTGGCAGTTGCCATAGGGCTCCGAAGGCGATTTCCGTAATTCAACTCATATTTCTCTCCTAACCAAGCTCTAATATTTTTGATCCCTATGGCCCTAATCTCAATAATATTATATAGGGCTAATTATGGACCCATGAATTGGGTCCTAATTCAACCAAGCACAAACAAAATTGACCCTCTCCTGGCCAAATCCTGCCTAAGGCGCTGCCTAGGGCTCCGAAGCCCGAATTTTGTAAATTCACCATACTATTTCTGCTCTAAACAAGCTCTAAAATTTTTTGAAACCCTTTCCCCCATCTCATAATATTACTAATAGGGCCCTATTATTGAACCATGAATTGGGGTCCGACTACATTAACAAGACAAAAAAATTTATTTCCAGGCAAATCTTCCCTAGGCAGCTGCCTAGGGGCACTCCGCGAAGTGATCTCGTAATTCACTTCATAATCTTCTCTTCTAACAACGCTGCTAATTTTTATCCTGATCCAATTCTATCGCCAATTAATATTATATAGGGCTATTATGTTCAGACGCATGAATTGGTGGTCCTAATTCAAACAAACCAAAAAAATTGACCTTCCAGGCCCAAATCTCCTAGGCAGTGTTGTATGACACAGCCTAGGAGCAATCCGAGAAACTGATTTCAGAAAAAGTATTTTCAGAGCTTCATATTATTCTTCTCTTACAAGACTCTAATATTTTTTTGAAAAAACTTTTCCCATCTCAATATATTTATCCATGTAGGGCTAATTATATGCCCCATGAACTTGAGGTTCCTAAATTCAACCCCAAAACAAAAAAATTGCCTCTCCAGGCCAACATCGTCCTAGGGCAAAGGCTTGCCTAGGGCTCTCGAATGCCGATCTTCGTAATTCACCTACTATTTCTGCTCATATTTCAAGGCTCTAATGTTTTTTGGAACGCTTTTCCATCCTCCCAAGTACCCCATTATATAGGGCCTATTATATGACCATCGAATTGGGGTCTGCTAATTCAACGCAAACAAAAAAACTTTACCTTTCCAGGGCCCCCGAAATCCTCCTAGGCAGCTGCCTAGGGTGCTACACGAAGTGATTCGTAATATATTCCACTCCAATTAATTTTCAATACATACATAACAATATGCTCTTCAATTTTTCTTTGAACCTTTCCCATCTCAATATATGATGTTGTGTTATTTAGATGACAAATACAATTGAATACAATTGTAGAGATGACCTAACTTTTATTGAGAATAGAATTGGAGAGTCCTAATTCAACCATAACAAAAAAATTTTATAAGCCTTTACAGGTCCAAATCAATCCTCTAGGCCAGGCATGACCTATGTAAGAGCTCCGGAATGTGATCTTCGTAATTCACTCACTTTAATTTCCCTCTACAAGCTCCCTAATTTTATTTTGAAGCTTTTTTCCCATCCATCCTAATAAATAAATTATTTATATACAAAATAGGGCTATTATTCGCCCTGTATTGACTTTTTATTTGGATTTTAATTAATTGTTTTATTATTGTTTTTTATTCTCCTCTGCGTTACATTATTATCTAATGCAATTAAAACTAATTACACATTTCAAAAAAAAAAAATTATATATAAACATTCATTGAATGTATCAGAAAATCAAGTCCTATAATACCTTTAACAAATTAAGCATTCATGATTAATAACTTCTTTAACTTTTTCATCTTCGGTCAATGTAATAAAATCCAAAAGTAAATTTTCGGAAAGATGGTATATAATAAGATAGTTGTATTCCTTCTCGACAAACTTTATACGCACGTTGGTTATAGACCTGGTTCTATTATCGTGCATCGCAATTGGAATGGTTCGGGGTCATAATTCAACCAAACACAAAAAGAACTTGAGCCCTTTATTACAAGGCCCAAATCTCCTAGGCCCAGTGCTGGCTAAGGACCTCCGAAGAGATTTCGTAATTCACTCATATTTCCTCTCTTTTAGCAAGCTCGTAATTTTTTTGAAGCCATCTTCTACTCTTCAATACATATTATATTGTTGGGCTAATTCTATTAATCCATTGTTTTCTGACATTGGGGTCCTAATTCACACGCAACAAAAAAAAAATTGACCTTCCAGGCCCAATCTAAAAGCTTGGGGGCAGTTTGCCTTAGGGCTGCGCGAAAGCGATTTCGTAATTCACTCAATATTACTGCTCTCCCTTACCATCCCTCTAATTTTTTTTAAACCTCCTTCCTATCTCAATAATATTAATAGGGCTAGTTATGCACGGACCATCCCGAATTGGGGTCCTAATCAACGCAAACAAAAAAATTGACCCTCTCTGGCCAAATCTCCTAGGCGAGCTGCCTAAGGGGCTCCGAAGCGATTTTTGTAATTCACTACTATGTTCTCGTCTAACAAGCTCCTAATTTTTTTGAACTTTTCCCATCTTCAATAAATATTATATAAGGGCTATTATCGTGACCATGAATTTGGGGTCGGGCTAATTCAACGCAAACAAAAAAATTTTAACCCTTTCAGGCCCCAAATCTTCCTAGGCAAGCGTGCCCTACCGGGCTTCCGAAGTGATTTCGTAATTCCACTCCATATTTCT
>hulupacbiokf_r0007
TTTGGGGGTCTTTTTTTTCTTCCTTTTTTTTTTTTTTTTTTGGGTTTTTTCCCCCCCCCCCCAAAAAGAAACCTTCCCCCCTTTTTTTTTAAAAAAAATGCGCAAAGATGGAGCCCCCTGAAAAAAAAAAATTAAAGGGGGCCCCCTTTTTAAAGCTTTTCCCCCCAAGAATTTTGCGAATTTTTTTAAGTTTAAAGGCCCAAAAAAAAACCCATTCCCAAAAAAAAAAAAAACTTTTATTTTTTTTTTTTTTTTTGATTAAGGTGGGGGGGTAAATTGGGGGGTGGGGGGGGAATTTTTTTTTTAATGGAAAAAAAACCTAATAAAAGCCCTTTTTTTTTTTTTTTTTGGCTTTTTTTACCGTTTAAATAAAGAACCTTAGGAAGCCAAACCTTGGGGGGGGGCCCCCTTCCCCCACAATGTTTTTTTTTTCCCCCCTTTTTTTTTTCCCCCGGTTTTAAAAAACTAAAAGGTGGGGGCCCCGGGACAAAATTGATTTTGGCCCCCGGCGGTGGGTATCGGGTTTCCCCAAAACCGAACCCAAAATTAGAGGGGGTTAAAGAACCGGGATTTCCTTCCCTTTCCCACCGGTTTTTTTTTTTTTTTTCCAACTAGAAAAAAAAAAAAATTTGGGGGTTTGGGGGATTCGGGGCCCCCCAGAAAATGTTTTTATTTTTTCCTTTTTTTTTTTTTTTAAAAAGTTCTTTTTTTTTTTTTTTGGGAAACCCCCACCTTTTTCCCACAATTCCAAAAAAAAAAAAGCCCCCGACAAAATTTTCCCGGGAAACCCTTTTTTTGACCCCCCTTTTCCCCCCCCCCCCCAAAGGAAAAAGATAAACCCGTTTTTGAAAAGGGGCCAATGGGGGATTGCCCAAAAAAAAAAAAAAACCTTTTTGGTCCCCAAAAAAAAAATTTGGGCCTTTTTTGGAAGGGACAAAAAGCCCGGACTTAATCCCCCGCCCCTTGGGTCCCCCCAGGGCTCTGAAAAACATCCATTTTGTGGGGCCCTTTTTTTTTCCCCCCCCGGTTTTGGCCCCCGAGGGCCCCCCATTGGGGTCCCCCCACAAAAAAAAATTTCCAGTTGGCCTTTTTTTTGATTTTTTTTTTTTTTTTTTTTCCTTTGGAAAATTTTTTTGGGGGTCCCTCTTAAATTTTCTTCTTGGGTTAAAAGCCTTTTTTTTTTTCTAAAACCTTTAAATGAAAAAATACCTTAAGAAAAAACCTTTCAAAAAAAAACGGAAATTGCCCCCCACCAACCCAAAAAAAGGGTTGGCCCCATTTTTTTTTTTTTTATTTGTTTTTGGGGAATTTCAAACTTATCCCCCCCATTAACCCTTTTCCCGAAAAAAATGAATTCCCCCCGTTGAAAGGGCCCTTTCCCCCGTGCCCCAAATTCCCAACATTTCACCAAAATTGGTGGGCCTTCCCTGGGAGGGGGGGGGGTTCCCCTTTTTTGGACTTTGGGGAACCAAAACAAAAAACAATAATTCAAAATCGATGGGGTAGGCCCCCCTCCCCCCCCCCCAATTGTTTCCCAACCCCCCCCCCTTTTTTCCTTTAAAAAAGCCCCCCTGGGGGGCCTTCCGGAAAACCATTTTCCCTTTTTATTGGGACCAGCCGCTTGATTAATGTGGCCCTCCAAAGCCGGTTTTTTTTTTTTTTTTTGAGTCCCCCACCCCCCAAAAAAAAGGGGCACCAAAAAAATTTGGGGAAAAAAACGACGGTTTTAAGGAAGTTTTACAACCCCCCCCCTTTTTTTGGTTCCAGGTTTTTTTTGGGGAAAAAAAAAAAAAAAAAAAAAAAAAGCTTTTGCGGTTTAAATTGGGTTTTTTCCCCCCCCCCCTAACAGTCCCCCCATTTACAATTTTGCAATAGAAGAAAAAAAATCCTGGTTTTTTTGGTTTTAAAGCCCCCCCCCCCCCCTGGGGAAAATTAGGCCCCCCCCCAAATCCCCAAATAAAAGGCTCCCCCAAAGAATTTTCCCCCCGGTAGCCAAAGGATTTTGGTTTTTTGGGCAAAAAAAATCCAACCCCAAAATCCTTTTTTTTTTGAATTTCGATTTCCCCCGGAGGGGGAGCGGGAAGCAAAATCCCTTTTTTTTTTTGTTTTTTTTTTTTAGGACCAAGCCCCCTTTTTTTTTATTTGGAAAGGAATGTTTTTCCGTGAAAAAAAAAGGGTCCCCCCCCCCGATTGCAAAACAAAAATGGGTTCCCCCTTGCCCCCAAAAAAAGTTCCCCGTTTTTTCCATTTCCCCCCCTTTAAAGGCCAAACCCGAACAAACCAAGAATTTTTGGCCCCCTAGCCCCCCCCCCAACACGGGGGGAAAAAATTAAAAAATAAAGCTTTTTTTTTTGGTCGGATTAAAGTTTTTTTGATTTATTTCCCCGGGAGTAAAAAATAACTTTTTTTCCAAACTTTTTTCCAAACTTTTGTTTAAAGAGCCTTCCCCGCCTTTTTCATTTTTTTCCCCACCCCCCTTTTTTTTGGGGGGGTCCCCTTCCGTTTTTTTTTTTTTTTTTTTGGGTCCGGAAAAACCTTTTCTGGGGGGTTTTTTTTCCCCCCCCCCGTGTTTCCCTTTTGCGGTTTCAAATTATTTTTTTTTTTTAAGGCGTTTGGGGGGCCAAAAAAAAATAAATTGAAAATATGGTGGTTTCCCCAAATTCCACCCCCCCCTGGGGTGCGGAGTGTGAATCCCCACCCGGAAAAAATGAGGGAAACCAGGGGCCCAAAGGAAAAAACAATCCCTGGTTTTTCCTTTCCTTTTTTTCCCCCCCCCCAACCCAAGGCGATGAAGTTGGCAAAAAGCCCCCCGGACCCCTCTTTTGTTTTAATACCTTTTTTTTTTTAGCTTTTTTTTTCCCTTCCCCCGACCTTTTTTTTTTGAAAAAAATTATACCCTTTTTTTGGGGTCCCCCGGGGGGGTTTTTTCCCCCGGGTTTGTCCCCGCCTTTTGAATGCAACACCCCCTTCCAAAAAATTTTTTTTTTTTTTTTCCCCTCCAATGGGGCCCCCCCCTTTTTTTTTTTTTCCCAAAGTATAAAAAAAAAATGCGATATCCTCCCCCCCCCTATCCCCCGTTGGGGGTCCCCCAAGCCCTTTTTTTCCCCGTTTTCTTTTCCTTTTTTTTTTCCCCAAAAACCCCAAAATCCCCTTTTGTTAAAAAAATTGGCCCCCCGGGGGGAAAAGGAAAGGCCAAGAACCTGGAAAATCGAGGGTTTTTTTTTTTTTTCCCCCCTCCTTCCAAGGGGAAGGTTTTTTTTTTTTCTTTTTCGCGGAACCCCCCATTGTTAAAAAAAAATGGGTTTCCCCCACCCCTTGGGCAAAAAAGATAACGTGGGGGGTAACGCAAATTTTTTTTCGGGCCCCGTTTTTTCCCTTTTCCCAATTTTTGATTTTCCCCGGGGCCTTTTGTACCCTACCCCCCCCTTTTTTCCCCCCCAACAACGTTTTGTTCCCGCAAAAGGGGGAAAAACCCTTTTTTTTTTCCCCAATGCAAGAGGGGGGTGGGGGGGGGGGCCGGAATTGGAGGCCAAAAAATTAAGCCCCCCCCGGAAAGGTCCGAACCCCAGTTTGGGTTGGGGGGGCCCCCCGACTTGAAAAGTTTTTTTTTGGGAAAAATTGTTTTTAAAAATACCCGGCCGGTGGGGGGGGGGAAAATTTTTCTTCTTCCTTCCCCTCCCAAAAAAACAAAACAAAACAAAACGGAAGGGGAAGGGGAAAAAGAAAAGGGGGGAAAAAGAGAGAGGATTTCCCCCCACCCCGCCCCCGGGGTTTATTTAAACAAAATTCCAACCCCACCCTTTTTTTTTTTTCCAAAAAAAAAAAAAAATAAGTCCGGCCCCCCCAACCAAAACTGGGTCCGACCCTTTTTTTTTTTTTTTCCCCCGGGGGCTTTAAATGGCCCCACCCCCCCCTTTTCACCCCCCATTTTCCCGCCCCAAACCTTCTTTTTTCTTCCCCCCCCCCCTTGCCAATGAAAAGTTTTCCCCCCCCTTTGGCGGACCCAAAAAAACGGAGGGGTTTAAAAGGGCCCCGGGGGGAGAAATTTTCAAAAAGAAAGAACGCCCCGAAAAAAAATGGGTTTTTTAACCCCGAAGACCGTTTAATCCCCCCCTTTTGCCAGACCCCCCCCCCAAAATTTTTTTACAATCTGGTTCCCCCCCCCCCCCAGCCGAAAGAACCCCTCCCTTTTTTTTGGAAAGGGAGGGAAAAAAACCCTCGATCCCCCAGGTTTATTTTTTCTTGGCCCTTTTTTCCTTTCCCCCCCCGCCCCCAATTACCCCAGAAAATTTTTTTTGTTTTTTTTTTCTTTTTTTTTTGGGGAAAGGAAAAAAGAAAAAAACCCCCGAGCCCCATGGGACCAAAACCGGATAAGGGGGGGAGGAATTTTTCGCCATAAAACTTTTGGCAAGGCCCCCCCCCATGGGAAAAAAAAGGAAAAATTTTTTGAAAGGTGGTGGGGCGATTCAAAGCCCCGGACCACCCGAACCCCCCGACCCGAAAAAGGGGGGTTTTTTAATTTCCAAAGTCCACCACGGGAAAAGAAGCCTTTTTAAGTACCAGAGGTTTTCCCCCCCCGGGGCCCCCCTTTTGCCCCCAAAAATCACCCAAATCCCCCGCCTTGGGTGGGGTGAAAGAGAACCAGGGGGGGATTTGTCCCCCCCCCTGGGGGACCCCCTTTGGGGGTCACCACCTCCCCAAAAAATTCCGGGATTCTTAAGTTTGAAAAAAAAAAAAAACCCCCAAAAGGAAATTTTGAAAACCCCCACAAATATCAAATTTAAAAAAATTGCCACAGCCAAAAACGGCCCCCCCATTTTAAAAAAAATTATTTGGAACCCAAAGGGAAAACCCCAAAAAAAACGACCCCCCAGTCCCACCGACAAAAAAACCGGGGAGAAAAAAAACCCCAAGGGGTGGGTCTTTTTTTTTTTTGGGGGAAAAGCAAAGCGGAAAAGCCCCCTTCCTTTTTTTTTTTAAAAAAAAAGTTTTGGGAAAAAAGTTTTAATTTGGAAAAAAAGTTATAAAACCTTCCGATCAACTGTTTTTTAAATCCCCCCGACAAAAAAGCCCTTTTTTTTTTTTTTTTTTTTAATTATCCCCGTGTGGCTTTTTTTTAAGCCCAATCTTTTTTTGGTGGTTTTTTGGTTTGCCCCCTTTTTAAAGATAAAAAAAAAACAGGGAAACCCTTATGGGAGGAAAACAAAAAAAATGCAATCGACTTTTTTTCAAAAAGGATTTTCCTCAAAATTTAAAGTCCCCTTTTTTTTGTTCCCCCTTAAAGGATGTTTGGCCCTTTTCCCCCGCCCTTTTTTCCCCCCCTTCGGATTTTTTCGAATTTTTTTTTTTTCCAAAAAGATGGTTGGAAAATTTTTGCAAAACCATCCCGGCCTTTTACGAAATTTCTTTTTTGAGCTTTTTTTTTTTATTGGAAATTTTGGCCTTTTTTTTTTTATTTTTTAAATCTTCAGGCTTACAACCAGAATCCCTTCTTTTAATGCCATTTGTTAAATGGACTTTTTAGAAAAACCAAATAAACCCCAAGCCTTTTTTTTTTTACCAAAAAAAAAACCTTTTTTGACCCCCAAGGGGGGGGTTTGGTAAAACTTTTTTTTCTTTTTTTAAAACACGTTCGTCAAATGGCCCCCCTTTTTTTTTTTTTGGGGGACCCTCCCAAAAAAACCGCTGGAAAGCCCCCACAATGAAATCAAGCGGCGTTGTTTTTTTCCCCCAATAGAAAAAAAAATTTGTTTTTTTTTCCCGAAGGGGGCCCCCCAAAAGCCTTAGGAAAAAAAAAGGGAAAAAACCAATGGAGGGCCCCTACCCCCATCGAATGAAAATAATTTTTTTTTGGTCAAAGTTTTTCCCCAAGACCTCCAGAAGCAAAACAAATTGTTGAATTTGAAAATTTTTTGGCCCGAAGCCTTCAACGAAATCAAAAATTTTTTTATATTATCGAAGGTTTTTTAATGGGGTAATTTTGGAAGTTTTTGAAAATCCCAAAAAAAAAAAATTTTTGAAACCCCCTTTTTTTTTTTTTTTTTTTGGTTTTTGGGTGGCTCCCCCGTTGAAAGTTTTTTTTTCCCTTAAGGAAAATTTTTTTTCCCAATAGTTTTTAAAAAAAGCCCTTAACCCAAGAGAAAAATAGAGAACCAAGAATTCCAGAAAAAAAATAAAATCCCAATAGCAACTTGATTTGACAAAAAAAAATGCCCCCTCGCCCACGGAAAGCCAAAAAAAAAAAACCCAAAAAATGATTGTTTTTTTTTTTCAAGAACAGCCCCTGGAACAGGGGCCGGATTTTAGTCGCCCGTTTTATTTTTTGTTTCCTCAAAAAGGCCCATTATCGGAAACAAAAGTGGCCAATCCCCCTAATTCTTTTTCAATACGTCCCCTTTTTTTGGGGAAGGTTTTTCCCAAAAGGCTTTCCCAGAAACATTGGTTTTTCGGCCTTTTTGAAACATGTGAAAAAAAAAAAGTTGGGCTTTTTTTTCCAAAAAGAACCCTTAAAAAAAGAAAAAAAAATCTGGCCCGATTTTCCAACCAAAAATTCCCTAGTAGAAAAACCGGTGGAGGGAAAGAAATCCGTTTCTAAGCCTTTCTTTTTTAAATTTTGGTTTTACCCGTGACCCGAAAAACAAACGCCAAAAATCCAAAAATGGTCCAGCAAAATAGTACGAAGTAAAAAAAACAATTTTTGGGGGAAACAAGGCCCGCTTTTTCCTAAGTTCCCTAAATTACGGTAAGCCCTAAAAAAAAAAGGCTTAAAAATTTTTAGGTTTCAAAAAAAAAAATTAA
>hulupacbiokf_r0008
TTCATTTGAGGACGACAATTTATAAATTAGAAGCCGTAAAGACATAGGGCTACAACTTTTGTCGAAACCATGACCCTCTCATATTAATTCGTAGTATTCACTAACAAACACTTGCCTCGAATCCATATTAGGAGAAATCGAGATTTCTGAAAGGGGTACCCATTTTTGGTGAAATTGGAGGATTTCACTAATTTCTCCGAAATGTACCCTCTCACCCTCGTGTTCAACTCGTTCCGATATTCTTTTTCCCCAAGAGATCTCATGGGTAACAATGAATATATTTGGAGTCGAAACGGAGCCTGTAATCAACATTTGAAAAAAAAATTCCACTTTTTGAGGGCATTTTCCACAAGTGTCTATTTTCTATGATTCGTACATCTCTCAGTATTTTGACTGTATCACCCTAATAGCACCCTCATTTGGGACGAAATTTTATACATATTAACCCTAAGACATGGGCTACAAACTTTTGAGGCCCATGACCCTCGCATATTCTTCTTTAGTATTCACCTATCAAAACATATGCTCGAGTCATATTAGAGAAATCGACAGAGTTTCTGCAGAAGGAGGTACCCCCTTTGGCTGAATTGGAGATTTCACTAATTTCTCCGAAATGTATTACCTCCGGTTCAACTCGTTCGATATTTTTCCGCAAGAGATCTCCATGGGTAAATGAATATACTTGGAGTCGAAACCGGAGCCTTACATTTCCAACACTTTAAAAAAAAATTCCCTTTTTTGAGGGCAATTTTCACAAGTTTTTTCTTATATTTCGTACAATCTCTCAGTATTGTGACCTGTATCACAATAACACACGTCGGATTTGGACCGAAGATTTTAATACATATAACCCTAAGACATCGCCCGCTAACAACTTTTGAGGCCATGACCCTCGCATATTCATTTAGTATTCACTTTCAAAACATAGCCTCAAGAATCCATATTAGAGAAATCGAAGATTTCTGAAAGGGGTACCCTTTGGTGAATTGGAGATTTCACTAATTCTCCGAAGTAATTACCCCTCGTGTTCAACTCGTTCGATATTTTTACCGCAAGAGATCTCATGGGTAAATGATATATTTGGAGTCCGAAACCGGAGCCCTTAATTCAACATTTAAAAAAAAATATCCCTTTTTGGAGGGCAATTTTCAACAAGTTTTTTCCTTATATTCGTACATCTCTCAGTATTTTTGACTGTATCACCTTATATCTATCCTATCTCTTCGGATTTGGACGAAATTTATACATCATCATACCCTAAGACTAGGGCGTACAACTTTTGAGGAGCCATGACCCTCGCTATTCTTCTAGTATATCACCTATCAAAACATTCCCGAGTCCATATATTAGAGAAATCGAAGATTTCCTGAAAGGGGTACCCCTTTGGTGAATTGGAGATTTCACTAATTTCTCCGAAATGTATTACCCCTCGTGTCCAACTCGTTCGATTTTTTCCGCAAGAGATTCAATGGGTAATGAAATAGTAGTTGGAGGTCGAAACGGAGCCGTATTCAACATTTAAAAAAAATTCCCTTTTTGGGGCAATTTTCCACAGTTTTTTCCTTATAATTCGTACATCTCTCAGTATTGGTGACTGTATCACCCTATACACAACTCGATTTGGACGAAATTTTAATACATATAACGCCTAAGACATAGGGCTACAACTTTTGAGGCCATGACCCTCGAATATTCGTTTAGTATTACTTTCAAAGACATTGCTCGAAATCCACATATTAGAGAAATCGAAGATTTCTGAAAGGGGTAACCCTTTGTGATTTGGAGATTTCACTAATTTCCGAAATGATTACCCTCCGTGTTCAACTCGTTCGATATTTTCCACCAAGAGATCTCATGGGTAAATGGAAATATATTGGAGTCGAAACGGAGCTTGAATTCAACATTTAAAAAAAAATTCCCCTTTTTGAGGGCAATTTTCACAAGTTTTGTTCCTTATAGTTCGTTAATGCCTCATCGAGGTATTTTGACTGTATCACCTATACAACCTCGGATTTGGAACGAAATTCTATATAAATACGGAACCGTAAGACATCGCGCTACAACTTTTTGAAAGGCCCATGACCCTCCATCATATTACTTTAAGTATTCAACACTAATCCAAAAACTGCTCGAGATCCATGATTAGAAGAAATGGAGCATTTCCTGAAAGGGTACCCTTGTGGTGAATTGGAGATTTCACTAATTTCTCCGAAATGTAATTGGCCTCGTGGTTCAACCCTCGTTCGAACGTATTTTTCCGCAAGAGATCTCATGGGTAAATGAATATACTTGGAAGTCGAAACGGAGCCTTAAATTCAACATTTAAAAAAAAATTCCCTTTTTTGAGGGCATTTTGCACAAGTTTTTTTTCTTATATTAGTACATCTCTCAGTGATTTTTTGACTGTATCACCCTATACACCACCTCGGATTTGGACGAAATTTTATAAATAGAACCGTATAGACGATAGGGCTACACTTTTGAGGCCATGACCCTCTCATAATTATTTAGTATTCACTATTCAAAACATTGCTCGAATCCATATTAGAGAAAGTCGAAGATTTCTGAAAGGGGTACCCCCTTTTGGTGATTGGAGATTCACTAATTTATCCGGAAATGTATTAAAACCCCTCCGTGTTCAACTCCCGTTCGATATTTTTCCGCAGAGATCTCATGGGTAAATGAATATATTGGAGTCGAAAACGGAGCCTTATGTCATACATTTAAAAAGAAAAATTCCCCTTTTTGAGGGCAATTTTCACAAGTTTTTTCCTTATATTCGTACATCGCCTCTCCCCAGTATTTTGACTGTATCACCCTATAACACAACCTCGATTTGGACGAAATTTTATAAATAGAACCGTACAGACATAAGGCTACAACTTTGTGAGGCCATGACCCTCTCATATTATTTAATATTCACTATCAAAACATTGCTCCCGAATCCATATTAGAGAAATCGAAAGATTTCCGAAGGGCGTATCCCCTTTGGTGAATTGGAGCATTCTTTCCACTAATTTATCCGAAATGTAATTACCAATCGTGTTCAACTCGTTCGATATTTTTCCGCAAGAGATCTCATGGGTAAAATGAATATATTGACCGTCCGAAACGGAGCCTTAATCAACAATTTAAAAAAAAATTCCCCTTTTTGAGGGCAATTTTCAACAAGTTTTTTTCTTTTTCGTACATCTCGTCCAGTATTTTGACTGTATTCAACCTAAATACACACTCGGAGTTTTGGACGAAATTTTTAAAATAGAACCGTAAAAGACATAAGGGCTAGCAACTTTTGTGACCATGACTCTCCTCATATTATGTTTACGTATTCACTATCAAAACCATTGCTCGAATCCATATTAGAGAAATTCGAAGATTTTCTGAAGAGGGGTACGCCCTTTGGGTGAATTGGGAGGATTTCACTAGAATTTCTCCGAAATGTATTACCCCTCGTTGTTCAACTCGTTCGATATTGTTTCCCCAAGAGATCTCATGGGTAAATGAATATATTGGAGTCGAAACGGAGCCTTAATTCAACATTGTTAAAAAATTCCCCTTTTTGCAGGCAATTTTCACAAGTTTTTTCTAAATATTCGTACTTCCCTCAGTATTTTGACTGTATCACCCTAATACACAAACCCGGATTTGCACGAAATTTTATACATAGATCCCCTAAGACATAGGCTACAACCTTTTTTGTGACCATGACCCTCTTGTATTTCTTTAGTATTCATTATCAAAAACCATGCTCGAATCCATATTAGAGAAAGTCGAAGCTTTCCTGAAAGGGGTCCCCTTTGGGTTGAAAAAGTGGAGAATTTCCTAATTTTCTCCGAAATGTATTTACCTCGTGTTCCACTCCGTTCGATATTTTTCGCAAGAGACCTCCAATGGGTAAATGAATTATTGGAGTCGAAACGGAGCTTAATGTCAACATTTAAAAAAAAAATTCCACTTTTTGAGGCAAAGTTTTTCACAGTTTTTCCTTATATTCCGTACATCTCTCAGTGATTTTGACTGCATACCACTATACACACCTTCGATTTGGGACGAGAATTTTAGTACATATAAACCCTAAGACATAGGGCATAGAACTTTTGAGGCCCAATGACCCTCGCATATTCTTTAGTATTCACGTATCAAAAACATTGCTCGGTCCCATATTAAGCAGAAATCGAAGATTTTCTGAAAGGGGTACCCCTTTGGTGAAATTGGAGATTTCACTAATTCTCCGAAAATGTATTACCACTCGTGTCCAAGCTCGTTCGAATATTTTTCCGCAAGAGATCTCATGGGTAAAAGAATAAAATTGGAAGTCAAAACGGAGCCCTTAATTCAGACATTTAAAAAAAAAATTCCCCCTTTTTGAAGGGCAATTTTCCAAGTTTTTTCTTGATATTCGTCATCTCTCAGTATTTTGACTGTATCACCCTTAACACACCTCGGATTTGACGAAATTTTATAAATAGGAACCGTAAGACATAGGGGGCTACAACTTTTTGAGGCCATGACCCTCTCCATAAAATTAAAATTTAGGTATTCACTATCAAAACAATTGCTCGAATTCCATATTAGAGAAAATCGAAGATTCTGAAGGGTACCCTTTGGTGAATTAGAGATTCACTAATTTATCCGAAATGTATACCCTCGTGTTCAATCCGGGTTATCGATATTTTTCCGCAAGAGATCTCATGGGTAAGATTGAATATTATTAGGAGTCGAAAACGGACCTTAATTCAACATTTAAAAAAAAATTCCCCTTTTTGAGGGCATTTTCAAGTTTTTTCCTTATATTCGTACAATCCTCTCAGTATTTTTTGGACTGTATCACCCTATAACACACCCTCGGATTTGGACGAAATTTTATAAAATAGGAACCGGTAAGACATAAGGGCTACCTACTTTTGTGACCGATGACCCTCTCATTAATTATTTAGTTATTCACTATCAAAACATTGCTCGAATCCATATGTAGAAGAAAATCGAAAGATTTCTGAAAAGGGTAACCCTTTGGTGAATTGGAGATTCACTTAATTTATCCAAATGTATTACCCTCGTGTTCAACTCGTTCGATATTTTTCCGCAAGAGATCTCATGGGTAGATAATATATTGGAGTCAAACGGAGCCTTATTTTCACATTTAAAAAAAAATTCCCCCTTTTTTGGAGGGCAATTTCCACAAAGTATTTTTTTCTTATATTCGTACATCTCTCCAGTATTTTGACTGTATCACCCTAATACACACCTCGGATTTGGACCGAAATTTTATAATAGAACCGTAAGACATAGGGCACAAACTTTTGAGGCACATGACCCTCCTCATATTATTTAGTATAGTCACTA
>hulupacbiokf_r0009
GTCGCTAAAACTTACGAAAGTTGATTTAAATTGATGCAGTCGATGTCTTTCTTAAAAAACCACCGAGATATCAATAAAGAATTAACGCGAAATAAAGTTTTTCAAAATCAATATCCTGGAAATACTTAGGTCGCTAAAACTTAGGAAGTTGATTTAATTGATCAGTCGAGTCTTTCTTAAAAAAGCAGCTGAGATATTAATAAAAAAATTAATGCGAACTAAGTTTTCCCAAAATCAATGTCCTGGATGAAACAGGTCCTAAAATTAGAAAGTTGATTCAAATTGTTAATCGATGTGTTTCTTAAAAAAGCACGAGATACGTCAACCTAAAGAATAAATGGCGAAACAAGTTTTTCAAAATCAATGTCCTGGATGCCAACCCAGGTCCTATAACTTAAAAAGTTGATTCAAATTGATTAATTCGAATGTTTTTCTTAAAAAGGAACGAGATACCGAATGAACAAAGATTAAGCACTGAACTACAAGTTTCTCAGAAATCCAATGTGTCCTGGATTGCAGACCAAGAAGTCCCTAAACTTTAGAGTTGATTCAAATTGATTAATCGATGTTTTTCTAAAAAGCAGCGAGAATATCAATAAAGATTAACGCGAACTAAGTTTCTCAAAAATCAATGTCCTGGATGCAACCAGGTGCCAAAACTGTAGAAGTTGAATTCAAATTGATTAATCGATGTTCTTTCTTAAAAGCACGAGATATCAAGTAAATACCCCATTAAGCGCGAACTAAGTTTTTTCAAAATCAATATCTAAAAGGAATAACCAGGTACTAACTTAGAAGTTGATTCAATTCTGATTAATTGATGGTTTTTCCTTGACAAAAGCATGCAGATAATCAATTAAAGAAATTACGTGAAGCTAAGCTTTCAAAATCAATATCCTGGATAACCAAGGTCCTAAACTTACGAAGTCTGATTCAATTAGAAAAAACAATTAATTGATGTTTTTTTTAAAAAACATGAGATTATCAACCCTAAAGAATTCAAACGTGAACTAAGCTTTCAAAACCAATATCCTGGGAAATGACCCAGGTCTAAAACTAGAAGTTGATTCAAATTGATTATCGATGTTTTTCCTTAAAAAAGCCAACGCAGATATCAATCAAGACATAACGAGAACTAAGTTTTTCAAAATCAATATCTGAAATAACTGGTCCAAGGTCCCTAAAAACTTAGAAGTTGATTTAAAATTGATCAGTCGATGTCTTTTCTTAAAAAATAAACTAACCGAGATATAATAAAAGGAATTAACCCGCGAAATAAGTTTTTCAAAATCAGATATCCTGGAAATAACCTAGGTCCCTAAACTTTAGAAAGTTGATTTAAATTGATCAGCGATGTGTTTTTCACACAAAAAGCACGAGAATATTATTAACAAAAAATTAATGAACTAAAGTTTTTCAAAAATTCAACTTGTCTGGATGAAACCAGGTCCTAAAATTAGAAAGTTTGATTCAAATTGTTTAATCCGGTGTTTTTCTTAAAAGCCCACGAGATAGTCCAATAAGCAATAAAAGCCGAATAAGTTTTGTTAAAAATCAAAGTGTCCCCTTGGATGCCAACGCAGGTCCTTACACCAAACTCGTAAAAGTTTGATTCAAATTGATTACTCCGATGTTTCTTCTTAAAAAGCCAACGAGATACTCGAACAAAGAATTAAGCAGCGAAGCTAAGTTTCTCAAAATCATTTGTCCTGGATGCCAACCAGGTCCTAAACTTAGAAGTTGTTCAAATTGATTAATCGATTGCTTCTCTTCAAAAACGCACGGATGGGCAACTCAATAAAGAATTAACGGCGAACTAAGTTTCTCAAAATCAATGTCCTGGATTGGCAACCAGGTCCAAAACTTAGAAAGCTTGATCAAATTGATTAATCGATGTTTTTTCCTGTTTTTTTAAAAGCACCAAGAGATATCGATAAAATAATTAACCGCGAACCTAAGTTTTTTCAAAAAATCAATATCCTGGAAATAACCAGTGTCGAAACCTTAAAGTTGATCAATTTGATTAATTGATGTTTTTCTTGAAAAACATGAAGATAATGTCAATAAAGAATCTAAAGTGAACTAAGCTTTTCAAAATCAATATCACTGGAAAATAACCAGGTCCAACCACCGCATAAAGAAGTTGATTCCCAAATTAATTAATCGGAATGGTTTTTCTAAAGGCCACGCAGATATCAATAAAAGAAATTAACGGCGCAACAAGTTTTTCAAAAAATCAATATCTTGGAAAGAAACCCAGGTCCTAAAACTTAAGAAAGTTGATCAAATTGATTAATCGATGTTTTTCTAAAAAGCACGAATACTCACCTTCGAAATAAAGATTAACGCGAACTAAGTTTCTCCAAAATCAATGTCCTGGATGGCAAACCAGAGTCCGTAAACTTAAGAAGTTGATTCAAACTTTGATTAATCGATGGTTTTTTCTTATAAAAAGCACGAGATATCCACACTAAATGAATTAATGCCGAACTAAGTTTTTTTCAAATGCAATATCCTGGAAATAACCCAGGTCCTAATCTTTGAAGTTGATTTCCAATTTGATCATCGATGTTTTTCTTAAAAAGCAGAGATACTCAATAAAGAATTAACGCGAAATACTTTTTCAAAAATCAATAATCCTGGAAATAACTTAGGTCCTAAACTTTAGAAAGTTTGATTTAAATTGATCAGTCCGATGTCTTTCTTAAAAAAAAGCACGAGATAACTTAATAAAAAAATTAATGCGAACAAGTTTTCAAAACCTATGTCCCTGGATGAAGCCAGGTCCTAAAATGAAAGATTGATTCAAATTGATTAAATCGATGTTTTTCTTAAAAAAGCACGAGATATCCCAAATAAAGAATAAATGCGAACTAAGTTTTCCAAAAAAATCAATGTCCTGTAGGCCCAACCAGGTCCTAAAACTTAAAAGTTGATTCAAATTGATTTCAAATCGATGTTTCCTTAAAAAGGCACGAGAATTATCTAATAAAGAATTAACGCGAACCTAAGTTTCTCAAAATCAATGTCCTGGATGCAAGCCATGGTCCTACCAACTTAGAAGTTGATTCAAATGATTTAATCGATGTTTTTCCTTAAAAACGCACCGAAAGAAATATCAATAAAGAAATTAACCGAAACTAAAAAAGTTTCTCCAAAATCAATGTCCTGCGATGCAGACCAGGTCCTAAAAACTAGAAGTTGATTCAAAATTGATTAATCGATGTTTTTCTTAAAGAAAATTAAAGCACGAGATATGAAATAAAGAAGTTAATGCGAACTAAGTTTTCAAATCAATATCCTGGAAATAACCAGGTCTCTAACCATCCTAGAAAGTTGATCAAATTTGATCATCGATGTTTGTTCTTAAAGGCCACGAGATTCAATAAAAATTAACGCAAATAACTTTTCAAATCAACGTATCCTGGAAATACATTAGGTCTAAACTGTAACCGAAGCTTGATTTAAATTGATCAGGTCCGATGTCTTTCTTAAAAAGCACCGAGATATTAATAAAAAAATTAAATGCGTACAAGTTTTCCAAACCAATGTCCTGGAATGAAACCCCAGGACCGTAAAATTAAGAAAGTTGATTCAAAATTGATTAATCGATGTTTTTCTTAAAAAGCACAGAGATATCAAATAAAGAATAAATGCGAAAAACTAAAGTTTTTTCAAAAAAATCAAATGTCCTGTAGGACAACCAGGTCCTAATTAAAAAGTTGATTCAAAATTGATTAATCGATGTTTTTCTCCCAAAAAAAGCCACGAGATATCTCATTAAAGAATAACGCGAACATAAAAGTTTCCTCCCCAAAAATCCAATGTCCTGCGGATGCAACCAGGTCCTACTTAGAATTGATTCAAATTGATAATCGATGTTTTTCTTAAAAGCACGAGATAATCTAAAGAATTTACGCGAACTAATTTTACTCACTATCTAATAACCAGGGTCTACTTAGAGATTGTTCATGATTAATTGGATTTTTTCTGGAAAACATGAGATATCAAATAAAGAATAACGCTGAACAAGCTTTTCAAAATCACCATAGAATACCAGGGTCCTAGAACTTAGAAGTTGATTGCAAAATTGATTAATCGATGTTTTTCTCAAAAAGCCGAGAATATCAATAAAAGAATTAACGCGACTAAGTTTTTCCAAAAATGCAATATCCTGGAATAACTAGGTCCTAAAACTTAGAAGTTGATTTGAAATTGATCAGCTCCATGTATTTCTTAAAAAGCAAGCCGAGAATATTAATAAAACAATAATTAATGCGAACCTAAGTTTTTCAAAAAAAATCAAATGTCTGGATGAAACCAGGTCCTAAAGATTAGAAGTTGATCAAATTCATCTAATCGATGTTTTCCTTAAAAAAGGGCAGAGATAAATCAATAAAGGAAATAAAATGCGAACCTAAGTTTTTCAAACAATCAATGTCCTGGGATGCACCAGAGGTTCACTAAACTTAAAAGTTTGAATTCAATGATTAATCCGATGTTTTTCTTAAAAAGCCATGAGATATCAATAAAGCAAAGTTAACGCGAACCTAAGTTTCTCAAAAAAATCAATGTCCGCTGGATCGCAACCCAGGTCCTAATACTTAAGAAAGTTGATTCAAATTGATTTAATTCCGATGTTTTTCTTAACAGCAGCGAAGATATCAATAAAGACATTACGGCGAACTAGAGTTTTTCAAAAATCAATTCCTGGAAATGACCAGCCGTACTAAACTTGAAGTGTTTCAAATTGATTAATTGAAATGTTTTTCCTAAAAAACATGAGATATTAATAAAGAATTGAACGTGAACGTAAAGCTTTTGCAAAAATCAATATCTTGGAATAAAACAGGTCCTAAAATTAGAAAGTTGAATTCAAATTAATTAATCGATGTTTTTCTTAAAAAGCACGAGAATATCAATAAAAGAATTAACGCGAACTAAAGTTTTCAAAATCAAATATCTTGGAAATAGACGAGGTCCTAAAAACTTAGATGTTGATTCCAAATGATTAAAAATTGATGTTTTTCTTAAAAAGAACAGATATCAAAAAAGAATAACGTGACTAAGTTTTGAAAAAATCAATATGCTTTGGAAAGAACCAGG
>hulupacbiokf_r0010
AAACTGTAGTTCGGGCATTTATTCTTTAATTGATTTTCTCGTGCTTTTTAAGAAAACAATCGACTTATGAATTTTGATCAATGCTCTAATTTTTAGGACCTGGTTTCATCCCCCAGGACATGATTTTGAAAACACTTAGTTCGCATTAGATTTTTTTTATTAATATCTCCCCGTGCTTTTAAAGAAAGACAAAACTGATCAATTTAAATCAACAGGAAAATTTCGATGTTTGAAAAACTTAGTTCGCGTTAATTCTTTATTGATATCTCCCCCGTGCTTTTTTGAGACAAAAACATCGATTAACTCAATTTGAATCAAACTATAATAACAACACCATAAGGTTATTTCCGATACAGTTGATTTTGAAACACTTAAGTTCGCATTAAGTCCTTTATTGATATCTCGTGCTTTTTAAGAAAAAACATCGATTATCAATTTGAATCAACGTTCTAAGTCAACTGGTTGCATCCCAGGACATTGATTTTTGAGACACACTTGAGTTCGCGTAGATTCTTTATTGATATCCTCGTGCTTTTTAAGAAAAACATCGATTAATCAATTTGAATCAACTTCTTATGTTTAGGTCCTGGTTCTTTCCCAAGATATTGATTTTCAAAACATAGTTCACGTAATTCTTTATTGATATCCGCCGTGGCCTTTTAAAGCAAAAACTCAATTAATCAATTTGAATCAACATCTTAGAGTTTAGGACCAAAAACGTTTATTTCCAAGATAAAAATTGATTATTGAAAAACTTATTCGCGTTAATGTCTTTATTGATATCTCGTGCTTTTTAAGAAATAACATCGATTAATTAATTTGAATCAACTTCTAAGTTAGGACCTGGTTAATTTCACATAGATTTGAAAAGCTTAGTTCACTACTCTTTATTAATATCTCCATTTTTTAAGAAAAACATCAAAAATGCAATTGAAACAACTTCAAAGTTTTAGTACCGTGGTCATTTCCAGGATATTGATTTGAAAGAACTTAGTTCGCGTTAATCTTTATTGATATCTCCAGTGCTGTTAAGAAAACACAATCGATAAATCGAATTTGAATCAACTCTCTTAAAAAGTTTTCAGGACCTGGTTGCATCCAGGACATTGATTTTGAGAAACTTAGTTCGGCGTTAATTCTTTATTGATTATCTCATAGGCTTTTTTAAGAAAAAATCGATTAACAATTTGAATCAACTTTTAAGTTTAGGACGCCTGGTTGCATCCCCAGGACATTGGATTGTTGACAAAAACTTTAGTCTCGCATTTTCTATCTCTTTTACAAAAATTGATATCTCGTGCTTTTTAAGAAAAACATCGATTAAAGTGAATTTGGATGCAACTTCTAATTCTAGACCCTGCGCTTTCCATCCAGGACATCTTGATCTTTGAAAAACTTAGTTGCGGCATTAACTTTTTTCACTGAATATATCGCTGCTTCTACCACATCCAGATCAATTTAATCAATTCTTAAGTTTAGGACCTAGTTATTTTTCCAGGAAATATTGCATTTTGAAAAACTTAGTTTCGCTTAATTCTTTATTGAAACACAAGAACTTTTTGAGAAAAACATTCGATTAAGTCAATTTGAATCAACTTCCTAAGTTTAGGAGCTGGTTATTTCCAGGATAGTTGATTTGAAAAGCCTTTGTTCCACGTTATTCTTATTGACTATCTCATGTTTTTTTTCCAAGAAAAACACAATTAATGCAATTTGAATCAACTTCTAAGTTTATACGCTGGTTATTGCCAGGATATTGATTTGGAAAAACTTAGTTCGCGTAAATTCTTTATTGAATCTCGTGCTTTTAAAGAAAACATACGATTAATCCAATTGAAATCAACTTCTAGTTATGGACTGGTTGCATCCAGGACATTGATTTTGGAAAGCCTAGTTCGCCCTGTTAATTGCTTTATAGATATCTCGTGCTTTTTAAGAAAAACCATCGATTAATCAATTGAAATCAACCTTTTAAGTTTTAAGGACCTGGTTGGCCTACAGGACATTGATTTTGAAAAACCCTTAGTTCGCATTATTCTTTAATTGATATATCGTGCTTTTTTAAGAAAAAACATCCGATTAGTCCCAATTTGAATCAACCCTTCCTAATTTTAGTCTGGTTTTCATCCCAGGACCATTGGTTTTGAAAAACTTTAGTTCGCATTAATTTTTTTTATTAATCATACTCGTGGCCTTTTTAAGAAAGAGCATCGACTGATCAATTAAATCAACTTCTAAGTTTAGGACCTAATTAATTTTCCAGAAAATATAATGAAAAAAGTTATTTCGCCGTTAATTCTTATTGATATCTCTGCTTTTAAGAAAAACATCCGATTGATCCACATTTGAAACACAAACATATCTAAGATTAGGACTGGTTTTTCCAGATATTCAAAATATGAAACAGTTCGCATTAATATCTTTATCATCATCCCTCGTGCTTTTTAAGGAAAAAACATCCGATTAATCATTTAAACAACAACATAGACCTGGAAATTGCATCCAAGGAACATTGATTTTGAGAAACTTAGTTCGCAAACACTTTATTGATATCTCCCCGTGCTTTTTAAGAAAACCATCGAAATTAATCAAATTTGAAATTCCAACTTCCTAAGTTTAGGCCTGGTGCATCCAGGACATTGATTTGACGAAATCTTAGTTCGCGTTAATTCTTTATCAGATATATCCGTGGCTTTTTAAGCAAAAAACCATCGATTAATCAATTTGAACATCAACTTTTTAAGTTTAGGACCTGGTTTGCCTACCGAAGCATTGATCTTTGAAAACTAGTCTCATCTCTTTCCTTTATTTGTTTCCTCGTGCCGTTTTTAAGGAAAAACATGCGACTTTATCATTTGAATCCAACTTCTAATTTTAGGAACCTGGTTTCATCCAAGGACATTGGTTTTGAAAAACCTTAGTTCGGCATCTAATGCTTTTTATTTCCTATCTAGTGGCTTTTTCAGAAAGACATCGACTGAGCAAGTTCAAATCAACTTCCAAGCCTCTAGGACTAGTTATTTCCCAGGATATTGGATTTGAAAAGAACGTTATTCCCCACGCATTGCATATCTCGTGCTTTTAAGAACAACCCACCGCGATTGATCACATTTGAATGCAACTCAACAGATTCAGGACCCCGCTTGGTTCTATGTATCCAGCGCACCACCGAGTTTGCGAAAAACCTAGCTCCGCATTAATCACTCTTATTCATATCTCGTCCGGTTTAAGACACAGAACATCCGATTAATCAATTTGAATCAACTTCCTAAGTTTAGGACCTGGTTGCCTCCAGGACAGTTGATTCGAGCACAACTAGTTCGCGTTCACGATTCACGTTGAATATCCTCGTGCTTTTACAAAACATCCGACCTAACCGTCACTTTGAATCAACTTCAAGTTTAGGACCTGGTTTCTTTCCCCAAGATATTGATTTTGAAAACTTAGTTCCGTTAAATTCTTTATTGATATCTGCGTGCTTTTTAAGAAAAACATCGAATTAATTAATTTGGATCACCTTCTATGTTTTGGACCTGGTTATTTCCCAGGATATTGATTTAAAGCCTTAAGTTCAGCCGCTATATTCTTTATTGATATCTCATGTTTTTCCAAGACAAACCCATCATTCAATAAATCAATCAACCCTTTCTAAGTTTTAGCAGCCTGGTTACTTTCCAGGATTACCCTTGATTTTGAAAAACTTAGTTCGCGCGTTAATTACTTTATTCGATATCTCGCTGCTTTTAACGAAAAAACATCCGATTAATCCAATTTGAATCAACGTTCTAAGTTTTTGCCTGGCTCATCCGCGGAAATCTGCCACCTTGACAAACTTACTCTTTCCCGGTTTATTTTATTCATATCTCGTGCGGCTTTTACGCAAAAAGCATTCCCGCATTAATCAATTGAATCAACTTCTACAGGTTTAGGACCTGGTTTGCATCCAGGACAATGATTTTCGAGGAAACTAAGTTCTTTAATTCCCTTGCGTTGATATCTCTGCTTTTTAAGAAAAAACCATCGATTAATCAATTCTGAATCAACCTTTTAAAGTTTCAGGACCCTGGTTGCATCCAGGACATTGGATTTTTTAAAAACTTAGTTGCGGGCCCATTTATTCCTTTATGATGTATCCGGGGGGGGGGGGCGGGGGCGGTCCGTGGCTTTTTAAGAAAAACACCCGATTAATCAATTAGCATGCCAACCCTCTAATCTCTGTAGGGACCTGGCTTCTCATCCAGGACAGTGATTTTGGACAAAACCCTTAGGTTCGGCACTTACCATTTTCCTGTATTAAATAGTCTCCTGCCTTCTTTAAGAATCAGACATCGACCTGATGCAATTTAAATTCAAGCTTCTAATGTTGAGAACCTAGTTATTTCCAGGATATTGATTTTGAAAAACTTTATTCTCGCGTTACATTCTTTATTCGATATTCGTGTTTTTTAAGAAAGACGATCGACTGATCAATTTAAAGTCAAACTTCTACAGTTTGGAGCCTAGTTATTTCCAGGATATTGATTTGCTGCAAAAACATTTAGTTCTGCGTTCAATTCTTTATTGATATCCTCGTGCTTTTTAAGACCAACCATCGATTAATCAATTTTGAATCAAACTTCTAAGTCTTAGGACCCTGGTCCATGTTCCAGGATATTGGTTTGAAGCTTAGTTCACGTTAATTCTTTATTTGATATCTCATGTTTTTTAAGAAACACATCAATTAACTCAATTTGAAATCCAACTTCTAAGTATACAGGACCTGGTTACTTTCCAGGATATTCGATTTTGAAAACTTAGTTCCACGGTTAATTCTTTATTGATATATGTTTGTTTCAAGAAAACATCCCCAAGTTAATCACACATTTGCAATCAACCACCTTTCTAAAGTTTTACGTACTGGTTCCATCGTGTCCTAGGATAACACGTTGATTTTGAAAAACTTAGTTCGCGTTATTATTTATTGGATATCTCGTGCTTTTAAGAAAACATCGATTAATCATTTGACATCAACTTTCTAAGCTTTGGCGACCGGTTTGCAATCCAGGGACATTTGATTTTGCAGAAACTTAGTTCGCGTTAATTCTTTAATTGATATCTCGTGCTTTTTAAGAAAACATGATTAATCAATCTTGAATCAACCTTTCTAAAGTTTAGGACTGGTTCTGCACATCCGCCAGGGACAATGATCTTTGAGAAACTTAGTGTTCGGTTACATCTCTTTGTTCATATCTCCGTGCTTTTTAAAGAAAACATCCGCTTAACTCCAATTTGAATCAACTTTTAAAGTTTTAGGACCCTGGTTTGCAATCCAGGACATTGATTTTGAAAAAACTTAGTTCGCATTTATTCTTTATTGCGACTATGCTCCGTGCTTTTCTAAGAACACCATGCGATAATCAATTTGAATCAAACTTCTAATTTTAGACGCTGGTTTCATCCAGGACATTGATCTTTCGAAAAAACTAGTTCGCATTAATTTTTTTTAATAATATCTCCGTGCGCTTTTTTAAGAAAGACATCGACTGATCCATTTAGAATCAATTCTAAGTTAGTACCGCTAAGTTATTTCCAGGAATATTGATTTTGAAAAAACCTTATTTTCGCGTTAATTTCTTTAATTGATTAACGCGTGTTTTTTAAGAAAAGAGCCCATCGACTGATCAATTTAAATCAACTTCTAAGTTTACGGACC
>hulupacbiokf_r0011
CAAGGAGTCATAGGGCATAAAGTTATAATGCCCTAATGTCTTAGGGTTTCTATTTGTTTGATAAATTTATTTTTCGTTGCGTAGTCCGAGTTGGTTAGTATGGGTGATATCATCAAAATATTGATGAGATTACTATTGTGTTTAATTATAAAATAATAGGAAAAAACTTGGCGAAGAATTGCCAATAAAAAAGGGAACTTTTTTTGAAATGATGTGTTAATTTAAGGTGTCGTTTCCAACGTCCAATATATTCATTTACCTCCTGAGAATCTCTTGGGAAAAATATCAGAACGATTGAACACTGATAAGGCAATACATTTGCGAGAAATTAGTGAAAGTCTACAATGTCCAAGGGGTACCCCATTTTCAGATAAGTCTTCGATTTTCATTTCCTATAGGGTTCGATTGCGATAAGGGGTCGTTTGTTATGTCATAGTGATATCTAAATAGTTTAATGAGTGCAATGGTCATGGGCTCACACAAATAGTTTGGAGTCCATATGTTCATTAGGGTTCTTATGTGTAATTTTTCGTTGCTAGTCGAGGTGTTTGTTATGGTTTAGGGTTGATTCACAAGTTCATTAACATATGGAAGATGTACGTAATATTGTTTTGGTAAAAAGCTTGCGAAAATTTGCCATTCAAAAAGGGGTAATTTTTTTGTTATATGTTTCGTATTATGGTTCTTTCGTTATCCACTCCAGAATATACGTTTACATTAGCCCATCGATGATCTTTTTCTGGTGGGAGATAAAGTATCATATACGAGTTTGTAACTACTGATGTGAATTCTTATACTTTTCGGAGTTATAATTTAATGAAAATCTCTCATTCACCCAAATGAGTACCCCTTCAGAAAATCTCGATTTCACTAATATACGATCTTCGACAAAAGTATTGTTGTTTCCATAGTGAAATAATAAATAATAATTTGCAAGGTCAATCGTGGTGCTCACAAAAGTTGTAGCCCTATGTCTTAGGGTTTATGTGTATAAAATTTCGTGCTAGTCCGAGTTAGGGGGGCTGGGAGTGATACAGTCAAATAATGTGAGGATGTACTAATATAAAAGGAAAAAACTTGCGAAATTGCCATATAAAGGGAACTATTTTTTGAAATGTTGATTTAAAGGTCCGTTTCCAATCCAATATATTCATATTACCCATGAGAATCTCTTGGGGAATAAATATCAAACGAGTTTGAACCCGAGGGGCAATACATTTTCGGAAGAAATTAGTGAAATCTCCAATTTCACCAAAGGGGATAACCCCCCTTTCAGATCTTCGATTTCTCTAATAATCGTTCGAGCAAATGTTTCATAGTGAATACTAAATAATATAGGCAAGGGTCATGGCACATAACAGGTTGTAGCCCTATGTCATTAGGGTTCTATGTGATAAAATTTCCTGTGCTAGTCGAGATTGGGTAGAAGGGTGAAACAGTACAAGACAATACTGTGGAGATTGTACAATAATACAGGAAAAAAACTTGCGAAAAATTGCCATCAAAAAGGGGAACTTTATTTTTTTTGAAATGTATGACTTTAAGGGATCCGTTTCCTCCTCCAAATATATTATATTCCCATGTTACCCATAGAGATCTCTTGGGGGTGAGATAAAATATTCAAACAGAGTTGAACACGAGAGGAAATACATTTTCGGAGAAATTAGTGAAATCTCCCGCATATATCACCAAAGGGGTACCTCTTTCGCAGAAAATTCTTCCGATTGTTCTCTAAATATGCGATTCCGAGCAAAGGGATGTTTTGTTCAGTATCGAATGTTGAAAATTAAAAATGATATATGTGCAAGGTGTACCATGAGGCACAAAAGTTGTAGCCTATGTCGTTAGGGTTCTAGTGTAAAAATTGTTCGTGCTAGTCCGAGTTGGGTATGAAGGGTGATACGATCAAAATATACTGTGAGATGTTTATAATATTAGGAAATTAATCTTGCGATAATTATCAATAAAAAAATATGGTTAAGAAGGGGGAACTTTATTTGAAAATGTTTGATTTAGGGTCCGTTCCACTTGCCAATATTTGCAAATTCAATGTGTACCCACTGAGATCGGGTCTTGGGAATAAGATGACGAACTCAGTTGACACGTAGGGCAAATACATTTTCTGGCAGAAATTTAGTGAAATTTCCAATTTCACCAAAAGGGTACCCCTTTTCAGTAAATCTTCGATTTCTCTAATATCGATTATCGACAATGTTTATGGTTTGCTTAGTGTATACTGGAGGTACGGGAGAAGATATATGTGAAGGTCATGGGCACAAAAGTTGTAGCCCTATGTCTTAGGGTTTCTAGTGTGTAAAATTTCGTGTGCTAAGTCCGAGTTGGGTAGTAGGTGATACGTCAAAATACTGTGAAGATGTAACTAATATAAGTGAAAAAACTTGCGAAAATCTGCCATATCAATAAAGGGGAACTTTTTTGTGAATAATGTTGATGTATAGGGTCGTTTCCAACTCCCAAATAATATTCATTTTACCCATAAGAGATCTCTTGGGGAAATAACAAGTAATCTAAACGAGTATTAACACGAGGGCCATATACATTTCTGGAGAAATATTTAGTGAATCTCCAATTCACCAGAAGGGGTAACCCTTTCAGAAATCTTATCGATTTCTACTAATATCGATATCGAGCAATGTTTTCTTAGTGAATACTACAATATATATGAAGGGTCATGGCCAAAAGTTGTAGCCATATGGTCATTAGGGTTCTAAGTGGTAATAAATTTCGTGCTATTCGAGTTGGGTTAGCAGGGTAGATACAGTCCAAAATAACTGTGAAGATGCTAAACGCAATCACTTAGGAGTCTTGAAATAAAGGCTGTGCGAAAATTTCCATATAAAAAAGGGAATTTTTTTTGAATTGTTGTTATTTAGGGTCGCTATTTCCACTCCAATTAGTATCTTTCATTATACCCTATTGAGATCTATTCTTTAGGGGATAACATATCTATCATACACGAGTATGAACATACTTGAGGGCAATACATTTTCGGTAAGGATAAAATTACGTTAGAAATCTCCATTCACTCAAAGGGCTCACTCTATCAGAGAATTCTTACGATTCCTCATATTAAGATCGAGAAACTGTTTTCTTATAGTGAATACTAAAATAATAGTGGAACGGGTCATGGAGAAAAGTTGTAGCCTATGTCTTATAGGGAGTTCCTATGAATATAATAATAATTTCGTGCTAGTCCGAGTTGGGTAGCGAGGTGAATACAGTCAAAATTACTGAGAGATGTACTAATATAAAGGAAAAACCTTGCGAAAAAAAAAAAGGAGACTTTTTGAGAATGTTGATAAAGAGGTGTTTCCACCTCCAATATATATCATCTTACACACATGGAGATCTCTGGGAAAAATATCAAACAGCTTGAACTTAACCGAGGAGCAATACATTATCGGAGAAATTAGTTAATAACATTCACCAAAGGGGTCCTCCTTCAGAAATCCACGATTTCTCTAATATAAAAAAAATAATAAATACTAATAAATATACTGGAGAGCGGGAGTCCATTGGGAACAAAAGTTTTAGCCCTATGTCTTTCAGGGGTTCTATGTTCAAAAATTTCGTTGATAGTCAAGAAGTTGTAGATGGGTGAAATACAGTCAAAATACTGTATGAGAAGTAGCTATATATAAAAGAAAAATTTACGAACATTTATGAAGAAAGGATAATATTACATAATAACCAAAAGAAATTGCCTCAAATACATAAAAAGCAAAGGGGAATTTTTTTGTAAACTGTTGAATTTAGAGGTTCCGAGTATTTCCACTCCCAATATATTTCAAAAATAAGATCATCTTGGGGAAAAATATCAACGAGTTGAACACGAGGGACCAATACATATTTCGGAGAAATTAGTGAAAATCTCCAAATTCACAAAGGAGGTAGCCCTTTCAGAAATGCTTCGATTATTCTCTAATATACGATTCGAGCAATGTTTTCATAGTGATACTATAAATATATGAACAAAGGAATCATGGAGCACAAAAGTATAGCCCTATGGTCATGTAGGGTTCTATGTGTAAAAAATTTTCGTGCTAGGTCCGAGTTGGGTAGAGGGTGATAGTAACAGTCAAAAATACATGAAGAATAAATAAATATAAAGGAAAAATACTGACTTGTCGAAAATTTGCCATCCAAAAAGGGGTGTGAAACTTTTATTGAAATAACTTGATTTAAGGGTTCCGTTTCCACTCCAATATATTCCAATTTAAAAAGTATATATAATATAAAATATTGGGGAAAAATTCAAATCGAGTATTAAACACGAGGCAATACATTTCAGGAGAAAATTAGTTGAAATCTCCAATTCACCAAGGGGTCTTAAATCAGAAAATATATACGAGAATTTATCATAAAATATAAACAAAGATGTCCGATGCTAAATGATTGTTTCTAGAATAATATAAATATATATGCAAGGGTCTGGCACAAAATTGTAGCCCAGACTATGTCCTTAGGGTTCTATGTGTAAAATTATCGTGCTAGTCCGAGTTGGGGTAGACGGGTGATACAGATCAAAATACTTTGTTGAAAAGATGTACTAATGATACAGGAAAAAAACTTGGCGAAAATTACCCTCAAAAGGAACTTTTCTTGAAAGTGTTGATATAACAAGGTCCGTTATCCACTCCTCAATATATTTCATTACCCATGAGATCTCAAATTGGGGAAAAATATCAAACGAGTTTGAACATGAGGGCAATACCATCTCGGAGAAATTAGTGGAAATCTCTCAAATTCCACACAAAAGGTACCCCTTTTTTCAGAAATACTTCGATTTCTCTAAATATACGATTCGAGCCAATGTTATCATAGTGAAATACTAATAAATCACTTACCGAAGGGTCACTGGGCACGGATAAAGTTGGTAGCCCTATGTCTTAGGAGTTCTATTGATGTAACAATTTCGTGCTATACCGAGCTCTGGGTAGAGGGTGATACAGTCTAAAATACTGTGAGATGTACTAATATTAAAGGAAAAAATTTGCCGAAAATAATCAAAAGAAGTGTGAAAATACTGATGGTCTCTTGTAAATAGTTGAATTTAAGGAGTCCGTTTAACACTCCAACTATATTCATTTACCCATTCGAGAATTATCCTCTTGGGGAATAAATATCAACGAGTTGAACACGAGGGCAATTACATTTGGATAAATTTGTTGAAAAAATCTCCAATAATCTACCCAAAGGGGACCCCCTTTCGAAAATTCTTCATTCTTCTAAATATATAGATTCGAGCAATTGTTTTATTTTTGCATGAGTTGATTTATATCTATATAAGGTATATTATATAAATACCTATCGATCATAGGCAGGAAAGTTGACGCCTATGCATTGGGTTCTAAGTGTTGCTACAAAATTTCGGCGATAAGTTCCTGAGGTGTGTAAGAAGGCGTGATACAGCTCAAATATACTGTAGATGTACTAAAATGAGAAAAATCTTGTCGTATATATTGCCTCATATTAAGGAAAGGATTTTTTGATAATGTATATTGATTTATTATGGGTCGCGTAGTATCCACTCCAATTATATTTTGGCTCATTTATTCATGAGAAGTCTCTTGGAAAAAATAAATTATGAAGTAATAATAAATTAAAAAAAAATAATAATCAAAACGTATGTGTAATCACGAGGGCATATTACATTCTTTGAGAAATTGAGTGAAATTCATCCAATTCACACAAAGGGTACCCCTTTCAGAACTCTTCGATTTCTCTCTTAATTGATCGATTTGAGGCAAGGATTGTTTTTCACAGTGAATAATAAAATAAATAATCAAGGTCATAGGGCACAAAAGTTGTAGCCCTATGTCTTAAGGGTTCTATAGTGTAAAATTTCGTTGCTAAGTCCCAGAGTTGGTAGGGGTTGATACAGTCAAAATAACTGTGAATGTACTAAATATAAGGGAAATAAAACTTGCGAAAATTGCCATCAAAAAGGGGAACTTATTTTTTTGAATATGTTGAATTTAAGGGTCCGTTTCCCACACTCCAATATCATTCAAATTTACCCAGTGGATCTCTTGGGGAAAAATATCAACGATTTGAATCACGAGGGGCAATTACAGTTATCGGCAGAATTAGTGAATTCTTCCAATTCACCAAAGGGAGTATAACCCCTTTCAGAAATTTCGATTTCTCTAATATAGATTCGAGCAGTTGTATTTCATAGTGAATAATAATATAGATTATGCTACGGGTCATATGGGCACAAAAGTTGTAGCCCCTAATGTCTTAGGGTTCTAATTGTGTAATATTCGTGCTAGTCCGAGTTGGTAGAGGGTTGAGAATACAGTCAAAATACTGTGAGATGTACTGATTTCAATTAATAAGTGAAAACTTGCGAAAATTGCCAATAAAAATAGGGGAGAAACTTTTTTTTGAAATGTTGATTTTAAAGGTCCCCGTTTCCCCCAATTATTTCATTTACCCATGAGTTATCTTTGGGGAAAAATATCAAACGAGTTTGAAAACACGAGGCTGATAGACCTTTCGGAGAAATTTTAGTGAAATCTCTCAATCAACCAAAAAGGTGGATACGCCCTTTACAGAATCTTCGATTTCTCTAATATCGATTCGAGCAATTGTTTTCTAAGGTGAATAATAAATATCAATAAAATATGCAAGGGAGTCATGGCGTCGAAAAAGTTTAGCCCTCATACTCTTATGGTTTTATGTGATAAAATTTTGTGAAACCGAGGTGTGTGTGAGGGTGATACAGTCATATTAATCACTCGGAGAGATGTACTAATATTAAAGGAAAAAACTTATGCGAAAAAATTGCCATAGCAAGAAAGGCGGGAGAACTTTATTTTTTTGAAATGTTGATGTTAACAGGGTCCGTATTCCACTCCAATATATTCAATTTACCATGAGATCCTCTTGGGTGAAAATATCAAACGATTGAAACACGAGGGCAATACATTTCCGGAAGAAATTAGTGAAATTCACTCCAATTCAACACAAAGGGGTACCCCTTTCAGAAATCTTCTCGATTCTCTAAATATAGATTCGGCAAATGATTTTTCATAGTGAATATCTAAATATAATTATGCAAGGGTACAATGGCCAAAAAGTTGTAAGCCTATATGACTTAGGGTTCATGATGTAAAATTTCGTGCTAGTCCTAGTTATGGGTAGCAGGGTGATACAGTCAATAATAAGCTGTGAGATGTACAATATATAAAGCGAAAAAAACTTGCGAAAAATTGGCCATATAAACGGGGAACATTTTTTATGAATGTTGATTTAAGGGTCCATTTCCACACTCCAATATGACTTCATTTACCCATAGATCATCTTGGGAACAATATCAACACGAGTTGAACACGAGGGCAATACATTTTCGGAGAAATTAAGTGAAATCTCCAAATAAACCAAGGGGTAACACCCTTTCAGAAATCTTCGATTACTCTATATAATTACGATTCGAGCATGTTTTCATACGTGTGAAATCAATAATAATCATGCAAGGGACATGCGGCACAAAAAGTTGATAGCCCTATGTCTTTCAGGGTTCTAATGTGTAAAATTTCGTGCTAGTCCGAGTTTGGGTTAGAGGGTGATAACAGTCAATAATAAACTGATGAGATGGTACTAATCATATAGGAAAAAAACTTCCGAAAATTGCCATAAAAAGGGGAAACTTTTTTTTGAAATTTGAATTTAAGGGTCCGTTTCCACTCCAATATACGTTTCATTTACCCATTGAGAATCTCTTGAAAAATAATCAAACGAGTTGAATACACGAGGGCAATACATTTCTCGGAGAAATTAGTGAATCTCCAATTCAACAAAGGGGTACCCATTTCCAGAAATCATTCAGGATATCTCTAATAATCGAATTCGAGCAATGTTTATCATAGTCGAATAATAAATAAGATGATGCAAGGGTCATGCGCACCAAAAGTTGTAGCCCTAATATCATTATGTTTTGAATGTGTAAAAATTTTGTGCGAAGCGAAGTGTGTGGTGGTGTACCAGTCATAATACTAGAGAGAATAGTACTAATATCCCAAATAGAAAAAACTTGCGAAAATTATCAAAAAGGGGAATTTTTTTTGAGAAATGAATTGAATTAAGAGGTCCGTTTCCAACTCAATGTTATATTCATTTACCATGGGAAAAAAAAAAAAGATCTCTTTGGGAGAAAAATATCAAACGAGTTGATACACGAGGGCAACTACATTCTTCGGAGAAATTAAGGGAAAATCTCCATTCACCAAAGGGTAACCCTTTCAGAAATCATCGATTTTCTCTAATATCGATTCGAGCAACTGTTTTTCATAGTGAATACTACGAAAAATATATAAATGCAAGCGGTCATAATGCAATGCAAAGTTGTAGACCTATGTCTAGGAGTTCATATGTGTAAAATTTTCGTGCTAGTCCGAGGTTGGGTAGAGGAGATACAGTCAATAAATACTCCGTGAACTGGATACTAATATAAAAGGAAAAAACTTGCGAAAATATCCATCAAAAAGGTTGGAACTTTTTTAAAATGTTGATTTAAGGGTACCGTTTTCCACTCCAATATATTCATTTACCCATGAGGATCTACTGTGGGGAAAAATATCAACGAGTTGAACACGAGGGCAATACATTTCGGGAAAATTAAGTGAAATTCCAAACTCACCAAGGTACCCTTATTCAGAAATACTTCGATTTCTCTAAAATACGATTCGAGAGCAAATGTTATTCATACTGATATAATAAAAATAATCATGCAAGGGTCATGGGCAAAAAGTTGTAGCCCTATGTCGTTAGGGTTCTATGTGTAAAATTTCGTGCTAGTCCGAGTTGGGTAGACAGTGATACAGTCAAATTAACTGTGAGATGTACTAATATAAGGAAAATAAAAACTTTGCGAAATTGCCATGAAAAAGGGGATACTTTTATTTGAAATGTTGATTTAAGGGTCGCGTTTCCACTCCAATATTATACATTTTCAATTACCCATAGAGGATCTCTTGGGGAAAAATATCAAAAGATAAACACGAGGGGCAATACATTTCGCAGAAATTAGTGAAATCTCCTATTATTCACCAAAGGGAGTACTTTAAGAATCTTTCATTATTCTATATATCGATTCGAGCAAAGATGTTTTCATAGTGAACTAATAAATAATATGCAAGGGTATTGACGCACAAGAAGTTATGTAGCCCTTATATCTTATGGTTTTATGTGTGAAAATTTTGTGCGAAGCCCGAGGTGCTAATGTGGTGTGAGACGTCATATATACACTGAGAGAATGTACTAATATAAAGGAAAAAAACTTGCGAAATAATTTTGACAATCAAAAGGGGGAATATATTTTTTGAAACCAACAGCACCACTGCTAAAATATAATAAAACCTATAAAAACAAATTAAAAAAAGAAACAAGAAAAACAGCTTAACCAATATAATAATGATAAGCACCGAAAAAACGTAAAAAAAAAAAAAAAAAAAAAAAACAAAAAAATAAAAAAAAACAAAAATAAAAAAAATAAGAATCATATGAGCAAAACAAACTAAAACATAAAAACACAAAAAAACACAACACAACCAAAACACAAAAAAAATAAAAAAAGAGATAATAAAAAAAAAAAAATCAATAACAAAAATAAAACTCATAAAAAAACTAAACCATAAATAACTACATATAAAATAATTTTAAAATAATAATGATAACAACAAAATATTAAAAAAAAATAAACAAGATAAACAATAAATATACCAAAAAAGTATAAAATAAAAATAAAGCAAAAGTAACGAAAAATAAATACAGCAATAAAAAAATAAATGATAACAGAAAAAAACAAATAAATAGATAATAAAAAAATAATAATATAAGACGACAAATGAGCTAACTTAACCTAACTAAAAGAATTTTCTATAAAATAATACACGAAGCATAAATTATCATAAAAATATAATATACAGATAAATAAATAATAAAAAAAAATAATAAAGTAAAAG
>hulupacbiokf_r0012
GCCTAGCCAATGTTTAAGGGGGGAAGGAACCGAGAAGACACCCACAAACGGTGCGCCTATGACAAAGACGTGGGCCAACACCACCCAACGAGTGTTCGGCCAAAGCTAAAGACGAGATTGAAAAACCTCATTCACAGCCTGGGCACCTCAGCCAGTTGGGTAAGATGCCCCGTGGGTGTCCCGGGCATGTCAGCAAGCCCACGGGCAATCCACGGCACCTGTGACAAAAAGACTGTTCGTGCATTAAACCAAAAACCCCAGGGAGGGTAATGCGGCACAGTAAGGACCTCCCTAGCGACAAGCCCCTCAGGGGACCATTGCCGCGCAGGCTCCCGCTCTGGATGCCCCTATCCTTCCGGGGAAAGCCAATACCCCCATCGAAAAAGTGACAACATGATACGGATACCTGGTGAACGACCATTCCAATCTAAGCCGTAATGTTACCCCTACCAAATAGGAGGACCTTTTATAATTCGAAATCCTGTAAAACTAAGAAAAAGACACAATTAAATACAAATTAACATGAAAGGAAAAAAAAACAAGCGACTATCTGAGTTGAAGCGGCACCAATTACCAAGAAGGTTTGCGCCCATTCCACCGCCAAGCCCCGCTCAAGCGCACCTAAAAATCTAAGAAATACACACACACACACCACGTTATATCACAATATTATGAATTAAAAACCAGTTGATGGAGGGACGACGCCTCCGGAAACACGTCCTATAATTTTATTACCGCCGCACAACGACGCCTGGATCATAAGATGCTCAAATTGCCAACAAGTATTCGTAAATAACAAACGCATATGATTTTGGTGGATGACGGAAGCTCACATATATCAACTTGTTGTTTCAAACCACACCTTTTATTATAGAAGTCATTGGCCTGACGGAAGGGGATCTAGCAATAATCCTGCCCAAAACTAAAATCATTACGAGCTTCTCAACGGAGAAATATACATTCTCCCTCATTTGAGAGAATAGGTCCAGCTGCCGGAATTGACGCTGGGAGAGAGGGAGAGTGAGATAGACTTCGAGCAGCACTCGTTCCAAAAAGGTTTCCTCAACCTTATATCGCGAAAAAATGAGGAAGCGATGGAATTAACCCAAACCGCTCTACAAGCGATACATCTGTGTCAATGGCGCAGACCCAGCACGTATGAGGTCGAGTATCAAAGAAAGAGAGAGAGCCTATACACCTCTATCCGCCATAAAACCCATTTGCATGAAGTTCCCGTGCAGACAACAGAAGGAAATTAGGAGGATCTGAATCCGGGGAGACAAAAAAGCGCTCAGAAAAATAGTAATTACCTAGATATCTATCGCCCAAATACCCTGAATAAAAAATAATATAGGTCCGGAGGAGACCGTTAGAGCACGCCTACACATATATATCCAGGCTGAGCAAAATGTAGTCCAGGAAGAAGATGATCTGGACCCGCCGAATAGAGACGATCGCGTCCTAGAGCCAATGGACAAAAATAGAAGAGGTATGCATCTAGCGAACCAAGACCCGACCAGAGGTCCATCCAAATTAAGTGGGAGAAGAGCTTGCGGCGAACATTCGGAATACCGAAAGCCGCCATTAAAAAATCGCATCCCGAGTCAGGAAAACCAGGATCTTCTGGCCTGGTCCCATAACTCTACGATATGACCAGGATCGACCGCAATATCATACCTGCCACGCATTTTAAGTATTGAACACCCAAACAACGCAGACATCAGGTCCGCACCAGACAGTTCGCAGATCTTAAATGAGGGAAAAACGGAAAGGGTCCCGAGGCCCTTAATTTTTTTTCAAGCTAGAGGTAGAGAAGTTGTCTTCCATCACTTCAGTACGCCAAAGAGGACTGTGTACCCCCGTGTGGGTTGGCCAACCCACGTCTATAGAAATGTAATCGAAACCGTAACGGTGAACCAATCCGGAACAATGCATATATAGAGACTTTCACAAATCTATCAACAAAGCGTGCACAAAGTGAACTGTTTCCCGCTCTTCCGAATCGCGGATCCAAAATCTGGAAAGGATGCTACGTCGGACTACGATAGCGTCTTAAGTTTCAACACGCCCACGCTTACTCAGGCTACAACCAGTCTCCATGCCCAAGTGGCGGAAATACAGAACATAAACCAAGACTAAAATCCCAGACCAATAGCAAGCGGATTATTGCTAATAAATAAGACATGCCTTGTCAGAGACTCAAAATGCCAGAGCAACATAACCAAAGGAAACTCGCTCTAATTCGAAATATGAATAATATTCGGGCCCAGCTAGGGTGAAACATGGAGGTGTTACATCGAGATATGCTGGTCAAGTCCAAGACGTCCGGGACGATGTCGGACGATTTGGCGAGGCTTTCGCAGTTTCCGGAAGTAACGGGATGAAGCTGAACCCTAAGAAGTGCACCTTCGGCGTGGCTTTCCGGGAAGTTCCTGGGCTTCATAAGTGAGCTTCCCGAGGAATCGGAGGAGCAACCCCAGAGAGAGAGAGCGAGCGAGCGAGTCCGATATGGACCTCACCCGAATACACAAGGACATCCAAAGCCTTGACGGGCCGAGTCTGGCACCCCTGAGCCGTTGGATCGTTTCTAGAGCGCGACGGACAAGTGCGTCCTGTTTCTTTCAACGTCCTTACGGGAAGCCAGCGGTTTGAGTGGTCACCCGAATGCCGAAGAGGCCTTCCAAAATAGGCTGAAGAGATACCTAAGCCAGAGCCCCCATCCTGGCGAAGCCAATCGAAGGAGAGCCTTTGTATCTACTACCTGGCCATGACCAGAGCCACGCTATCAGCACCGCGTTTGTGCGAGAAGAGGAAAAGACAGAACTCCCGGGTAATACTAACGTGAGCAAGCAGTTCTCGCAAAAAACGAGTCCCAGGTAACGTAAGTTCCGTTTGATCGAAAGACGTGACATTCTGCCTGTTTGATGGCATCCCGGAAAGCTTCGACCTTAAACTAAAAAGATCCCAGGCTCATGCCGATAAAAAAAAAAAGTCTTAACAACATCCCCCCTGCGACAGGAAGTTGCCCAGAACCTGGTCGGGAGAACATCCTGAAGTGGGTCAATGGCGAACTGAGCCACATTTTGTGATATTATCTTTTATGTGCCCCGGGTGTCTCAAGTGCCATAGGGCAGGCCCTGAGGCCGATTTCATCGTCTCCGAATGTTCCGGGATCTCCCACGAAAGAGAGTAATCCCGCAGCACCAACGACGCCCGTTTGGAAAATCTTCGTGGATGGAGCCTCGAACCGAGAATGGGGCCGGTGCGGGTCATCTTGGTGTCACCGCAGGGCCAGCATATCAAAATGCCCTCCATTTCCCAATTCAAAGCATCGAACAACGAGGCGGAGCATGGAAGCTGTCCTAGCCGGCCTGCGCTGTGGCCCGGGAGGTAGGGGCAGCAAACCTCAAAAATTTAAAGCGATTCTCAGCTAAGTATCAAAGAAAAAAATCTCGAAGGGTTCAGACCAAGGGAGAAAAGAATGGGGCAATACGTGACTCAAAAAGAGCGAGGGGAATGTATGCTCCAGAAGTTACACAGAGAGCGCGGCGAGTATCTATCCGCGCAGATTACGACTCTCCAAAGCAGAATGTCTTTTCGCGTGAATTACGTTAAGAAATAGCCTGGCAACCGACGCCAGAAGGCCTTTGAAGCTAGGCTGGTTTTTGGTTAGTTCCCTGCAACCATGCTTTCCTTTGTCCAAGCAGCGGCCGCGCCCCGCGCGTCCACTACCGTTTTGGTGCGCGTTTCTGATTCACTTATTAAGTTGGATGCCATGTTAATCCGGTAGGCGCATCCTGGATGGGACCGCTGATGAGAAAATATCCCTGTCCACTTCCTGGTCGGGAATGCTCCACAAAAGTGACCTGGGACGCAGCCCCAGGAAACTTTGTACCTAAGCCGTCATGGGTAAATCGTCATTGATGGACGGAAAGAACTCTACCATGCTCGCAAAGTGGCTGTCTATGAAACTTACCAGATCCAGGTTTCGCGGGTGTCCGAAAACTGAGCTGAGTGCCATAATGCACGAGGTGGCACAGAGGAGATTTGCGGAGATCGACACGCAGGAGAGAGGAGTGCCCCAGTCTGTCCAAGTAAAGATCTCTGCGCCAAGGGGTACTTCTAGCCCACCATGAAGAAAGATTGCATAGGGCTACGTCCGCAAGTGCGCAGTCGGCCAGAGGTATGCGAAGATCCGTCGGGCCCAACAAAAAATAAAAAACTTGATGAATAGCCCCCATGGCCCTTCGCAGTGTGGGGGGATCGATCGTACCGTTGGATCCTCCCGATGAGGAATGAGGAGGGGGTAAAGTAAGTGCCAGTTGTGGATGTGGACCTATTAACACGCAAAATGGGTTTGAGCTAGAACCCGTGAACACGATTTTTACTTCCAAAAGGGCTTGGAATTTCGTCAGTCAGACATGCATTTAAAGTAAATGTCGGTACGAGGCCTCCCCTACAAAATCGTGTCAGACAACGGGAAGCAGTTTTGACCAGCCTCGCACTTCACGGATTTTTGCGAAAAGACCACGATATGTGAAGAGCTTCTCGGCGGTGGCCAGACCTCCAGGCGAACGGGCGGCAGAAAGCCGTGAACAAAATACCTAAGAAGGGCAACTGCAAGAAATAGTCATCTAGCCTGTAAGAGCAAATGGCCTGATGGAGCTCCCCCGCGTACTTGGGCCTACCGCGGAATGGAGCCGAAAGGACGTAACCGGCACACCCTAAAACTCTGAAATTGGATTAATGGGATGCGAAAGCCTGTCATACCAATCGAAACGATATCGCCGTCCCATCGTAGCGTACACGTGAGGTGAGGATTCACCACCCGAATCCAACCAGTTTTGCCTTGACTCAGGGATCCGTTTGATCTTGCAGGAGGGAGATCCGAAGAGGTCGCAAGTTGCAGTGAAATATGTATCCAGGGGCAAGATCGGCGGCATGTTCAAGACTCCAGGGTTTATAGGCCGTAAAGTTTGAATACCGAACGATCTAGTCACTGCGGAGGGTTCTTCCTCTATTTGCCAACTCAGGATCCGGGAGTTAGGTGGTTCTGGGCCCCTTAAATTGGTGAAAGGGCCGTATGAATCCCAGCACGAGGTCTGCCTCGGAACGTACCCTTGAAGTTGACTAGATGGTTCGAAGTTTTTCCGCGAGCCTGGAACGAAGGAGCATCTCCATAAAATACTACCCAGTGAGTCCTAGGACGTCGTCCCAGTTTAAATGTTAAAGTTGTTAATATGTACGCCTCAAAAGGGCTAATTCCCTTTTAACAGATGAAAAATGACCGGTGTGCAAAACGTATAGAGGGGTATTGTCACCATGAAAGAATGCGTGTTCGAAGGGCGAACATTGCCTGTTTTCACTGAAGTGACCGACAGAACCCCGTCTCCCTCACTGTGCGGGGGGGGTGTCATCCGTAAAGGACAAGCAAAATTAAGAGGACCGTGCCCAAGAGTCGGTCCACCCTGGACGAAGACGTCCGGGGGTGTAAAATTAAGAGGAAACCGACCCAGGCCGGTCCCACCCCGGACGAACGGACGTCCGGGGGTATAACAAAGGACCGAACCAAGGCCGGTCCCACCCTGGACGAACGACGTCCGGGGGTAATACAACAAAGGACCGGCCAAGGCCGGTCCCACCCTGGACGAACGACGTCGCGGGGTAATAAAATTAAGAGGACCGACCCAGGGCCGGTCCCACCCCCGGAGAACGATGTCCGGGGGTTAAACAAAGGACCAAGCCAAGCCCGGTCCCACCCTGGACGAAACGAAAGTCCGGGGTATAAAATTAAGAAAAGGAAGAAGGGGTCCACCACCCGGACGAACGACGTTCCGGGGTATAAAAAGAGGACCGGAAGCGCAAGGTCGGTCCCGGCACCCGGCGGACGTCCGAGGTATAAATTAAGAGGACCGGACGCCGGAGACGGCCGCGTCCACCCTGGACGAACGGACGTCCGGGGGTGTAAAAATTAAGAGGACCGAACTAGGGCCAGTCCCACCTGGACGAACGACGTCCGGGGTATAACAAAGGACCGAGCCGGCCGGTCCGCCCCGAGACGAACAAATGTCACGGGGGTATAAAATTAAGAACGGACCGACCCAGGGACGGTCCACCCCGGACGAATGACGTCCGGGGGTAATAACAAAAAGGAACCGAAACCAAGGGCCAGTCCCGCCCCGGACGACGACGTCTGTGTATAAAAGTTAAGAGGCCGAGCCAAGGCCGGTCCCACCCCTGGACGAACGACGTCCGGGGGTAGTAACAAAGGACCGGGAAGCCAAGGCCGGTCCACCTTGGAACGAACCGACGTCCGCGGCAGGTAGAAAATTAAGCAGGAAACGACCCAGGCCGTCCCAGGGGGCCGGAGACGAGACGTCCGGGGGTAGTGAACAAAGGAGCCGAGCAGGTACGGTCGCCGCTCCGCGACGAACGATGTCCGGGGTAGCTGAAAATTAGAGAGGATCGCGCCCTAAGGCTGGTCCCACAACCTGGGACGAACCGACGTCCAGGGGTATAACAAAGGACGAGCCCAAGGCCGGTCCACCCTGGACGGAACGACGTCCGGGGGTATAAAATTAAGAGGAACCGACCCCAAGGGCCGGTCCCACCCCCCGGACGAACGACGTCCGGGGGTATAAAAAGGACGCGAGCCAAGGACCGATCCCGCCCCGGACGAACGACGTCCGGGGGTATAAAATTAAGCAGGACCGTGCCCAAGGCCGGTCCCACCCTGGATGAACGAATGTCTGGGGGTATAACGAAGAGGACCGAGCCCAAGGCCAAGCCCACCCTGGGACGAACGACGTCGCGGGGGATACAAAGGACCGAGCCAAGGCCGGTCCCCACCCCGGACCGAAACGACATCCAGGGGTAT
>hulupacbiokf_r0013
TGTCGGCTATAGGGTTCTTATGTGTAAAATTTCGTGCTAGTCTGAGTTTTGGGTAGAGGGTGATATCATTTACATACATACCTGTGAGATGTACTAATAATTATGATAGTTTATAGTTGGAAAAAACGTTGCGAAATATTTGCCATTTCAAAAAGGGGAATTTTTTTTTGAATATGTTGATTTTAAGGGTTCACGTTTCCACACTCCATATATATTCTCATTTGCCCTATGAATGATCTCTTTATGGCGGAGAGAGAATAATATCAGATTACGATGTTGACACCACCGAGGTGGCAACAATACATTTTCGGAGATTTAAGCTGAAATTCCAATATACAATTCAACAACAGGGCGCGTACCCTCTTATTGGCAGATAATACGAATTCGAATTTCTCTAATATACGAATTCCTGAGCAACTTGTTAATTAATAGGATAAGAGTAATACTAAACTATACATTATCTGTCAAAAGGGTCATTTTGCGGGGGCATCCAAGGTTGTATCCCTATGTCTAGGGTCCTCACACTGCTGTAACAATTTCCGGTGCTAGTCTGTGAGATGAGGTTTAGTACGCGTGATATCAGTCTAAAATACTTGTGAGATGTTATTATTATTAAAAGCAAATATAACTTGCCCGACACTATCCTGCCATTTCATAGGATAGGGGAACTTTTTTTGAAAATATTTGATTTTAATGGTCCGTTTCCTACTCACCAATATAATATACCATTAATATGGTCCCAATGAGATCCATCAGTCTTGTTGGGGAAAAATATCAATCACGAGTTGAATACACGCAGGTGCATACGTACATTATCGTTAGAAATTAGTGAAATCATTCCATATTCACCTAAAGGGGGTATCGCCCCCTTTTCAGAAATTCTTCGATTTCTCTTCTAATATTCGTTTCGACGCATAATGTTTTCATGTTAGTGATACTAAAATACAGTTATATGCAAGGGTCACTTGGGCACAAAAGTGTGTATGTGTCACTTTCTATGTCTTACAGGGTTCTATATAGTGTTGAGATATATAATTTCGTTGCCTTAAGTCCGAGTTGGGTAGCACAAGGGATCGCATTAACAGTCAATAATACTGTGAGATGTACTACATATACGATGGAAAAAACCTTTTTGTCGTACAAAATGCCATTCGTAAAAAAATGGAATAAGAGGGAACTACTTTTTTGAAAAGTTCTTGAATTTTAAACGGGTTCCGTTTCCACTTCCAACTATATCTGCATTTCCCATGCGATCCCTCTGTGCGGAAAAATGATCAATTATCGATTTTGATACACGAGGGCAACCCCCTACATTTCAGGAAGAATCTTGTATTGGAGCAAGATCTATCCAATCACCTAAAGGGGTACCCCCATTTTCAGAAATCTTCGATTTTTCTAAATATGATTCGAGCATTTTCTTGTTTTATAAATATAATGTAGAATACTAAATTATATAATTGTTGCAAGGTCATTGGGCTATCGAGAAAGTTAATGATATCCTGATGTTCTTTCAGGTGTCCTATTGATTGTTTAAAATAATATCGGTGTAGTTCGTAGAGTGGGTAACGAACGGTGATACAGTCAATAATATACTGTGAGATTACTAATATAGTTTCAGGAATAAAACTTGCGAAAATTGCCTATAATAAAAAAGGGAATTTTTTTGAAACTGTTGATTAAGGTCCGTTTCACTCAATATATTTTATTTTACCATGGATTCTTTCTTGGGGAACAATATCGAAGCGAGTTTGAACACGAGGCATATCTTTTGGAGTACAATTATGATAAAGTTCCAATTCACCAAAGGGGTATTTTCAGAATCTTTCGATTTTCTCTAATATGCGGAATTTCGATGCAATATGTTTTCCATAGTGAATCTACTCTAAATATATATTAGCATGAGACCCATAATATGTGGCACCCAAAAGTTGTAAGTATGTCTTAGGGTCTATGTGTAAAATTTCCTGCTATGTCGAGATGGGTTAAAAGGTGATATTGATCATGTCAATTAATACTTGTGAGTAATGTTACTAATGTATATAAGGTAAAAAAATTGCGAAAATTGCCATCAATAAAGGGGATTGTATTACCTGTCTTGAAATGTTGAATTTAATGGGTATCCGTTTTACACTTCTCAATATATAATTTATTTTTACTCCGTGATATTCTCCTATGGGGGTATAAAATGTTTATGAAAAAGAGAAATTGAACACCGAGGGCAATACATTTCGGAGAAATTTGAGCGTTGAACATTTCTCAATTCACCAAGGGGTACTCTTTTCAGAAATCTTCGATTTCCTCTAATTAATCAAGGATTCGATTGCAATGTTTATAAGAAAGTATCATAAATACATATTGCATAGTCGATAAGAGGGGACATACAAAAAAGTTGTTACCTATATGTCTTTAGGAGGTTACACATGTGTTCAAAATTTACGTGCATATTCCGAAAATGGGATAGAAACGGTTGAGATACAAGATACAAAAAGTACCGTTGAGATGGTATTAACTTATATAAAGAAAAATACTTGCGAAAATTGCCATCTAAAAGAGGAACTTTTGTGTGTATTAATTGAGAAATGTTGAATTTAAGAGGTCGTTTCCATCAATATAATTCACTTTTACAATATTAGAAGAATTCACCTTGGGAAAAATATCAAACACGAGTTGAATCTACAGAACGGAAAAGTTTTGGAGAAATTAGTGAATTAATTCACCCAATAGGGTACGCCTTTCAAGTAAAAATCTTCGATTTGCTCTAATATCGATTCGACAATGTTTTCATAGTGAATAATAAATAATATTGCAAGGTATGGGCGCACACAAGTTGTAGCCTATGCTTAGGTTCTATGTGTAAAAATTTCGTGCTAGTCCGAGTTGGGTTGAGGGTGATACAGTCAAAACTACTGTGAATGGTATAATATAAGGAAAAAACTTCGACAACATTGCATCAAAAAGGGGAATTTTTTTTTTGATTTGATTTAAGGGTCGTTTCCACCTCCAATATATTCATTTTACCATAGATCTCTTGAGAAGAATATCAAACGAGTTGAAACGAGGGCAATTACATTTCGGAAATCTAGTACATCTACATCCACAAGGGGTACCCCTTTCAGAAATCTCCCTCGATTTTCTATATCGATTCGAGCAATGCTTTTAGTGCGAAACTACAATAATATGCAAGGCATGGGGCACCAAAGTTGCTACTCTATTCTTAGGGTCTATGTGTAAATTTTCCGGCTAGTCGAGAATGGGTAGACGGTGATACAGTCAAAAATATGTGAATGTACTAAATATAAGGAAAACTTTGCGACAATTGCATACAAAGAAAAGGCGGGAACTTTATTTTGTAATGTTTGATTATAAGGGTCCGTTTCCACTCCAATAATTCATTTTTACCCATGAGTATCTTTCTTGGAAATATATCATAACGAGTTGAACAACGAGGGCAAAATCATTTCGGTAGAATTTCAGTGAAATCTCCAATTCAACCAAAGGCGTACCCCTTTCAGAAATCTTCGATTTTCCTAATATCGATTCGAGCAATGTTTCATAGTGAATATGATAATAATGATGCATAGGGTCTATGGGCGCAAAAGTTGTTAAGCCTATGTTCTTAGGTTCTATGTGTAAAATTTTCGCTAGTCCCGAGTTGGGTAGAGGGTGATATCAGTCCAAAATACTGTGAGATGTACTTTAATATTAAATAAAAAACTTGCGAATAATTTGCCCACTCAACCGAAAAGAGGGAACTTTTTTTAAAATGTTGAGTTAAGGTCCGTGTATCCTACTCCAATATATTCATTTACCATGTAGATCCTCTTGGGGAAAAATATCAAACGAAGTTGAAACAACTGAGGGCAAACTACATTTCGGTTAGAATATTAGTGAATCTCCATTCACCTAAAAGGGGCCCTTCAGTAAATCATTCGATTTCTCTAATATTCGATTCGAGCAATGTTCTCCATATGAAGTACTAAATAATTATGTTGCCAAGGGTCATTGGGCAAAAAAGTTTAGCCTATGTCTTAGGTTCTATGGTAATAATATTTTCGTGCTAGTCGCGAGTTGGGAGAGGTGAATATCCAGTTAAAATACTGTTGGAAGATGTACTTAATATTAAGTGAAATAAACTTGCGAAAATTGCATCAAAAAGGAACTTTTTTTGAAATGTTGATTTAAGGGTCCGTTTCACTCCAATATATTTTCAAATTCCATGAGACCACTCTTGGGGAAAAATATCGAACGAGTTGACCACGAGGGGCTAATAATTTTGGAGAAAATTAGTGAAATCTCCCAATTCACCAAAGGGGTACCCCGTTTCAGAAATCTTCAGATTCTCTAATATCGATTCGAGCATGTTTTCATAGGTGAATAGCTAAAATATTATATGCAAGGCGGTCATGGGCACAAAAGTTTAGCCTATGTCGTAGGGGTCCTATTGTGTAATATTCGTGCTAGTCGAGTATGGGTAGACCGGTGAATCACAGTCAAAATATACATGTGAGATGTACTAATATAAATGGAAAAATCTTGCGAAAAATGGCATAAAATAGGGAACTTTTTTTGAAAATGTTGATTTAAAGGTCGTTTCCACCTCAATATAATTCATTTACCCATGAGATTCATCCTGGGAAAATATCAAATCGGTTGAACACGAGGGCAATACATTTCGATAGAAATAGTGGAAATTCTCCAATTCCACTTCAAAGGGGTACCCCTTTCAGAAAACTTCGATATCATCTAATATTCGATTCGAGCAAGTGTTCTCATAGTGAATTACTAAATATATATGCAATGGGTCATGGGCACAAAAGTTGTAGCCCCTATGTCTTAAGGGTTTCATATGTTAAAATTTCGTGCCTAGTCCCGGAGTTGGTAGAGGGTTGATATCAGTTAAAAGTACTGTGAGATGTAACTAATTAATAAGGAAAAAACTTGCGAAACATTGCCTATCAAGAAAATGGGGATACTTTTTTTTGAAATGTTGATTTATAGGGATCGTTTCCACTCCAATATATTCTTATTTGCCCATGAGATCTATCCTTTGGGCGGAATAATATCAAACGAGTGAACACGAGGGTAATACATTTTCGGAGAAATTAAGTGAAATCTCCAATTCACCAAAGGGTACCCCTTTCAGAAATCCTTTCCGATTTCTCTTACAATATCATTCGAGCAATGTTTTCAATAGTTGAATACTATAACTAATATGCAAGGGTCATTGGGCACAAAAGTTGTATCCTATGTCCTTAGGTCCTATGATGTAAAATTTCGTGCTAGTCCCGAGATGGGTAGACGTGTTGATTACAGTCCAAAATACTGTGAGATTTAAAACCTAATATAAGGATAAAAACTTGCGATAAATTGCCATCAAAAAGGGGAATTTTTTTGAAATGTATTTAAGGGTCCGTTATTCCTACTCCAATATATTCATTTACCCATGAGACTTTCTTGGGAAGATAATTAATCGAACGGAGTTGAAGCACGAGGCATAAACATATATCGGAGAATTAGTGAGTAATCTCCCAATTCATCACCAAAGGGGTACCCCCTTCCCCAGAATCTTCATTTTCTCTAATATCGATTCAGACAATGTGCATAGTGAGATACTAAATAAATAATGCAGGGTCAATGGCAAGCAAAAGTTGTAAGCCCTATGTCTTAGGGTACCTATGTGTTAAAATTTCGTGCTAAGTCGAGTTGGGTAGATGGTGATTACAGTTTAAAATAACTGTGAGATGTCTTAATATAAAAAGATGAAAAAACCTTGCCGAAAATTGCATCAAAAAAGGGGGAACTTTATTTTGAAAATGATTGATTTAAGGGTCCGTTTCCACTCCAATAATATTTCATTTTTTTTTGCCTCCATGAGATCTTCTTGGGGAAAAATAATTCAAACCGAGTTTGGAAACACGAGGGGCATATACTTTCGGAGAAATTAGTGAAATCTCCAATTCACCAATAGGGGTACTCTCCTTTCAGTAAATCTTTCGATTCTCTAATATCGTATTCGAGGCAATGTTTTCATAGTGAATTACTAAATAAAATTGCAAGGGTCATGGCAAAAATTGTAGCCCTATTGTCTAGGGTTCTATGTGTAAAATTTCGTCTAGTGATGTTGGCGCGGTAGAGGTGATACAGTTCAAAATACTGTGAGATGTAAACTAATAATATACGAAAACTTGCGAAATTGCCATCAAAAAGGGGAAAACTTTTTTGAAAAATGTTGATTTAAGGGTTCCGTTCCACTCCAATATTATTTCATTTACTCCATGAGTATCTCTTGGGGAAAAAATATCAAATCGAGTTGATACACTGAGGGGCAATACATTTCAAGGGAGAAATTAGTGAGATATCTCCAATTCACCAAAGGGGTACCCTTTTTCAGAAATCTTCGATTGTTCTCTATATATCGATTGAGCAATGTTTTCAATAGTGAAATTAATAAATAATATTGCAAGGGTCACTTGGGCGCAAAAGTTGTAGCCCCTTATGTCTTAGGCGTTCTTATGTTATAAATTTCCGTGCTATGTCCGGTTGGGTTAGAGGGTGATATCAGTCAAGAATATCTGGTGAAGAATTGTACTTAAATATTAGATATAATAACTTGCCGAAAGAATTGCCCATCAAAAAGGGGAACTTTTTTTTGAAATGTTGATTTTATTAGGGTCCGTTTCCACCTCCTAATATAGTTTCATTTATCCCAAGAGATCTTTGGGGAAAAATATCGAAAACGAGTTTGTACACCGAGGGCCATTACATTATTGGAGAAATTAGTGAGATCTCCAATTCACCTAAAGGGGTATCCCTTTTCAGAAATCTTCGATTTCTCTAATTATTCGATTTCGAGCAAGTTCTCTATAGTGAAATACTAAATATATAATGCAAGGGTCATGGGCACAAAAGTTGTAGCCCTGATGTCTTAGGGTTCTATGTGTAAAATTTCGTGCTAGTCCGAGTTGGGTAAGGGTGATACCAGTTAAAATACTTGAGATTACTAATATGAAGGAAAAACTTGCGAAAATTGCCATCAAAAAGGGAACTTTTTTTGAAATGATTGAATTTAAGGGTCCGTTTCACTCCAATATATTCATTTACCCATGAGAATCTCTTGGGGAAAAATATCGATAACGAGTTAACACTGAGGGCAATACTATTTGAGAAATCTAGTGAAAATCTCCATCACAAAGGGGTAACCCTTTCAGAAAATCTTCGATTTTCTCTAATATACGATTCGAGCAATGTTTTTCATAGTGAATACAAAATAAGTGCAGGGTCATGGGCACAAAAGTTGTAGCCTTATGTTTAGGGTCTATGTGTAATATTTCGTGCTAGTCCGAGTGGGTCATATACGGTGATACAGTCAAAATACTGTGAGATGATACTAAATATAAAGGAAAAATACTTGCGACAAATTGCCATAAAAAAAAGTGGGAACTTTTTGAAATGTGATTAAGGTCCGTTTCCACTCCAATATATCATGTATACCCATGAGGATCTCTTGGGAAAAATGTATCTAAACATGTTTGATTACACCAGGGCAATACATTTCGGCAGTAAATTAAGTGAAATCTCCTCAATTTCCACCAAAGGGGTACCCCTTTTCAGAAATCTTCCGGATTTCTCTAAATATCGATTCGAGCAAATGTTCTCATAGGAATACTAAATATATATTGCCAAGGGTCATGGCACAAGAAGTTGGTAGCCTATGTCTTTAGGGTTCTAGTGTGTAAAATTTCGTGCATAGTCCCGAGTTGGTAGAGGGTGTATACCAGTATATAAATACTCGTGAGATGTAAACTAATATAAGGAAAAAAACTTGCGAAAATTGCCATCAAAAAGGGGAACTTTTTTTTGAAATTGTGATTTACAGGGTCCGTTTCCACTCCAAATATAGTTTCATTTGCCATGAGATCGTCGTTGGGGAAAAATATCAAACACGAGTGAGACACGAGGGCAATACATTTCGGAGAAATTAGTGAAATCTCTACAATTCACCAAAGGGGTACCCCTTTCCCAGAAATCTTCGATTTCCTCTAAATCGATTCGAGCAATGTTTTCATAGTGATATATCTTAAATAATATAGCAAGGGTCATGGGCAACAAAGTTGTGCCCCTATGTCCTTTAGGGTTCTAGTGTAAATTCGTTGCTAGTCCGAGTTGGGTAGAGGGTGTACGTCAATAATACTGTGATGATGATACTAATATAAGGAAAAACTTGCCGAAAATTGCCCACAAAACAAGGGGAACTTTTTTTGTAAATGATTTGGATTTACAGGGTCCGTTTCCACTCCAATATATTCATTTCCCCATGAGAATCTCTTTGGTGGGAATAAATATCAAACGAGTTTGAACACGAGGGCAATACATTTCGGAGAAATTAAATTGAAATCCTCCAATTCACCAAAGGGTAGCCCTTTCAGAAAATCTTCGATTCTCTAATTCGATTCCGATGCAACTGTTTTCATAGTTGAAATACTAATATCAATATGGCCAAGGGTCATTGGGCAACAAAAAGTTTGTACTCCTATGTCTTGGGTCCCTAATGTGTAAAATTTCGTGCTATGTCCCCGAAGATGGGTAGACGGTGATTAACAGTCAAAATAACTGTGAGATGTACTAAATATAAGTAAAAACTTGCGAAAATTGCCGACAAAAAAGGGGATTTTTTTTGAAATGTTGATTTAAGGGTCCCGTTTTCCACTCCATATATAATTCATTCCCATGAGATCTCTTGGGAAAAAAGTATCGAACTGAGTTGAACACGAGGGCAATACATATTCGGAGAATATGAAATCGTCCAATTCACCCATAAGGGGTACCTTTCAGAAATCTTCCGATTTCTTCTAAATATCGATTCGAGCAGCTGTTCTCATAAGTGAATACTAATATAGATATGCAGGGTCATTGGGCACAAAGTTCCGTAGCCTAATGTCTTAGGGTAACTATGTGTAAAATTTCGTGCTAGATCCCGAGTTGGGTAGATAGGTGATAAGTTAAATACTGTGAGATGTACATAATATAAGGAAAAAACTTGCGAAAAATTGCCATAAAAAGGGGAACTATTTTTTGAAATGTTGATTTAAGGGTCCGTTTCCACTCAATATATGTTTCAATTGTTGCCCATGACGAATTCTCTTGAGGATAAAATACAACGAGTTGAATCACTGAGGGCCAATACATTTCGAGAGAAATTAGTGAAAATCTCCAATTCACCAAAGGGGTACCCCTTTCAGAAATCTTCGATGATTTCTAATATCGATTCGAGCAAGTGATTTTCATAGTGATATACTAAATAATAAAAAAAAAATGCCCAAAAGGGGCCCTGGGCCACAAAAGTTGTAGCCCTATGTCTTAGTGTTCTATGTGTAAATATTTCGTGCTAGTTCCGAGTTTGGGTAAGAAGGGTGATACAGTCAAAATACTGTGAGAATGTACTAATATTAAGGAAAAACTTGCGAAAATTGCCATCCAAAGAAGGGGAAACTATTTTTTGAAATGTGATTTAAGGGTCCGTTTCCACCTCCAATATATTCATTTACCGAATGAGATCTCTTGGGGAAAATATCAAACGAGTTGAACACAAAGAGGGCAATACATTTCGGGAATTAGTGAAATCTCCAATTCACCAAAGGGGTACCCCCTTTCGAAATCTTCGATTTCTCTAATGTCGATTCGAGCAATAGTTTTTCATAGTGAATAACAATAATATGCAAGGTCTGGGCGCCAAAAGTTGTACCCTATGTCCTTAGGGTTTCATGATGTAAAATTTCGTGATAGTCGAGTTGTGGTATGTAGGTGATATCAGGTCAAAATACTGTGGATTCGTACTAAATATTAAATATAAAGAACTTTCTGAAAAGTTGCCATCAAAATATGGGGAATACTTTTGAAATGTTGATTTAAGGGCTCCGTTTCCACTCCAAATATCAATTTACCCATGAGTATCTCTTGGGAAAAATATCAAACGAGTTGAACACAGAGGGCCAATACATTTTGGAGAAATTAGTTGAAATCTTCAATTCACCAAAAGGTACCCCTTTTCAGAATTTCTTCGATTTCTCTATATATTTCGATTCGAGCCAACTGTTTTCATAAGTGAATTATAAATAATATGGTCAGGTCATTGGGCACAAAGTTGTAGCCCTATGTCTTTAGGGCTCATATGTGAAAATTTTCCGTGCTAGATATCCGAGAATGGGTAAACGGATGATTACAGTTCAATCAATTACTGTGAGTATGTACTAATAATGAAGGAAAAACTTGCAGAAAAATTCCATAAAAAGGGACTTATTTTTTGAAATGTTTGATTTTAAGAGGTCGTTTCCAACTCCAATATATTCATTTACCCAGAGATCTCTTTGGGGATGAAATATTCGAAAAACGAAGTTGAACACAGAGGCCAATACATTCTTATGGCGAGAAATAGTGAAATCTCCCAAATTCACCAAAGGGGTACCCCTTTCAGAATCTTCGATTTCTAATATCGATTCGACCAATTGTTTTTTCATAGTGAATACTAATATAATATGCAAGGGTCGATGGGGCACAAAAGTATGTAGCCCTATGTCTTTAGGGTCCTATGTGTAAAATTCGTCTAGTCCGAGTATGGTAAACGGATGATACAGTCAAAATACAATGTGAGATGTACTAATTATATAGTGAAGAAATATTGCCGAAAATGCCATCAAAAAGGGGAATTTTTTTTTGAATATGTTGATTTAAAGGTCCGTTTCCACTCCAATATATTCATTTACCCGTGAGATATCTCTTGGGACAATATGAAAAGAGTTGAAAGCACCACGAGGGCCAGAATACCATTTATCGGAGGAATATGTAGTGAAATCCCATTCACTCAAAGGGCCCCATTTCAGAAATCTTCGATTTCTCCTAATATACTGACTTTCGAGCAAGATGTTTTTCATAGTGAATAACTAAGATAATTATGCCAAGGGTCCATGGGCACAAAAGTTGTACCCCTAGTGATCTTAAGGGTCCTATGTTGTAAGAATTTCGTGCTATTCCGAGATGGGTGACGGTGATATCAGTCAAAATATCTGTGAATTACTATTATAAGGAAAAAACTTGCGAAAATTGACAATCAAAAAGGGGGAACTTTTGTTTGAAATGTGATTTAGGGGTCCGTTTCCACTCC
>hulupacbiokf_r0014
TTGAGCGAAATACAAAGAGCATACCTTACGAGGGTACACATGCGTACTTACCCACACCCTGTGAACCCTATGTTCTAAGACTGGTCTCCGTCATAAAATATCTGTGAATAGTCCCTGGTATTTGCCCGAAGGTTGTGTGGATATGTTCACCAATACATTGTCCATGCTCGATAGAGTGTACGACATGAGTAGGAGAAAAGCAGAACTTTGAAAAATTGCCTAACACATTTACGTGGGTAATTTACTTTGTTTCAATGTTGAAGTTTAAGGCACCGCTATCAACTCCAATAGATGTCATTTAACCACCAATGAAAGTCCATTGGAGAAAAAAAATATACAGAACTACACGATATTGAAACAAAACACACGTAAAAAATAACAGATTCGGAAAAATTGATGAAATCTCCAATTCACCAGGTAAACCCTTAATCGATCTTCGATTTCTCTAATATGAATTCGAAAAAATTTTTAAAATGAAATTCTATAGAATAAATAAGAGTCATGGCATGGAAGTTGTAGCCCTATGTCTTAGCTTTTATGTATAAATGATCGTCCATCTAATCTGAGGTGTTTTAAGGTGATATGTTCACAATACTAAGAGCATGTTACAATATAAGTGCAAAAACTTGTGAAATGCCAACCAAAAGGGGAATTTTTTTTTCACAATGTTATAATTAAAGCCACCGCTTTCAACTCCCAATAGGATGCATTTACCCATGAGATCTCTTGGAGAAAAATATCAATGAGTTGAACACCAGTGTAATCACATTTCAGAAATTGCGAGCGAAATCTCCAATTCACCAAAAGGGGTACCCCTTTCAGAAATCTTCCATTTCTCTATATGAATGCTTCGCACCGATAGCCTTGAAAGTTGGAATCATCTAACGATATACTGCGTAGGAATGTGCCATCGGCATAAACCTGAATAACCCATATGTGCTTAAGACCCATTCTCAGTATACAAGATATCGATGCGATACCTCTGAGGCTGGTTTAGGGTTGATAGGATCACAGGGTATGCACTTAAACGATCAGATGTACGAGAGAAATAAAGGGCTCGTCCACAGAGACATATGACAATACCGCAATAATGTGTCAACAACACCAAGGAGATTTTCACAATTTCAATATGTTTCTCTAATTATAGAGCACCCGTTCTCTCACTCCAATAGATTCGCATTTACCCCATGAGTTCTCTAATGGGGAAACATATATATCCGATCCCATGAAGTTTGAACACATGTGTAGATACATCTTTCAAGAGAAAACCTCTGGTCACAATACTTCCATCATCACAACACGGGTCTTACCCTTTCCAGCAAATCTCTCGCTTCTCTACATCTTAGGATTGAAAACTGCTACTTTGAACAAAGCGAGATATACATAACTAAAATCATGCGAGGGTCCATGCGCATCGGCAGTTGTAGCCTCACGTCGTCTTAGGCTTCCTACATGTAGTTCAATATCCGCCTGCATATCTGGACCGTGTCTTAAGAGGCGTCGATTCACCTGTTCACCAATACTAAGAAAATGTACTAATATGAAGGCAAAACTTGTGAAATTCCCACACTAAAAAAGGGGATTTTTTCTTTCAATATTGTTGTATCGCCAAGCAGCCGGTTTCCTATACTCCATACGTAGATTTGCATTTACCCCATTTGTCAATCACATGGCACAGAAGAATAATATCAGAACTGGTGATACAAACCCAAGTCTCACCAGATATCACTTTCGGAGAATTGGTGAAATCTCCAATTCACAAGGGTACCCTTTTCAGAAATCTTCCATTTCTCTAAATATGAGATTGGAGGCAATTGTTTTGAAAGCGAGATACTAACGGAATTAACTGCGGGTGGGCATCAATGCACGAAACTTGTAAAGACCCTAATGATACATACTAGCGACTTGCTCAGTATAAACATATCCGTCGGCCATCATACATCCGAGTCGTGTTTTTAGAGTTTACTAGGCATTTCGCACACTCACCTGAGAGAATCGCGCTACGATAATAAAAATAGCAACACCACTTGTGAATGCACAAGCAAGCGGCGAATTTTTTCTTCAAGATGAGTCAGAGCGCCCACCGTTTCTCACAGTGTCACAACCTAGGGTCACCATGATTGCAGCTTTTACCCAATCTGCCATGATATCTCTTGTGGAATAATATCGAACCGTTGAACACCAGTTAACATACGCATTCAGCAGAAATTGGTGAAATCCTCTAATTCACAAAGGGGCGTCACCCCTTTCAGAAATCTTCGATGCGCCTGACATGCCAACCTAATATGGAACAATATTCTATGAATTGCAAGACTATGGGCAGCATCCTCTTGAGGGTGCATTGGTGCATGAAGTTGTAGCCCTATGGTCTTAGGCTTCTATGTATACAAAATCGTGCATATATGAGGTTATCTTGAGGAGTTAGACATCGTATCAACAGAAATAACTGTACTGAGAGGTTGTTATTACTTGAATATTAAGGCAAAAACTTTGCGAAAATTGTTGCCCAACACAGAGAGGGCGAATTTGTTTTTTCAAAAAATGTTGAATTAAGCCACCGCTCTCAGACTCCAAATATGATGACTCATTCACTCCATGAGATCTCTTGGGGAAAAATATCGACTAATTGAACAAACATGTAATACAGTTCAGAGAATTGGTGAAATATCAACTTACACACATATATAGGGGTAACCTCTTCCAATACATTATCGATATTCTACTAATGAATTAAAAACTCTGAATCAATGTTACTTGGAAAATGCAACTTACGAAAGATCAATTAGTCCGAAGGAGATAGGAAATACCCGGAAGTTGTACGCTCTAATATACTTAGCTATTACTGATTCAAAGCAAATATCCCGCTCCCATTATCTCAGGTGTCTCTCAGAGGATCTATGAACTACAGCACACACTAACATAAAGAAGCTCAAATAAATAATATACACGGCAAAAACCTTGTGAAAATTTACCATCCCAACCAAAAAGGGGATTTTATATTTTCAAAACATGTTAAAACTTAAGGCACACTTTCAACTCTCCAATGGAGCATTTGTATTCTTAAAATAATATTCCAGTCTTGAAGATAATATTTTGTAAAAACGACGCTCTACCAACAACTAGAAGTAATCACCCATTTCGAGAGAACTCCGGTTGAAATCTCCAAAATTCCCAAAAGGGGGTACCATCCTATTCAGAATCGTTCGATTTCTCTAATATCGCATATTAGGAGCAATAGATTTATTGAATAGTAAAAAACTAAGCGCACTATGCGAGAGCGTCAATGGGCCCGAAACTTGTAGCCTATGTCTTAGACTTCTCTGTACTAAAATATCGTGCATATCCTGAGGTGTTTAGAGGATTAGAGACTCAGTGAATACATCAATAACCTGATCAAAGAAATTGTATGCGCAATAATAAAGAGCAACTAAACTTGCTTGATAATATGCCTCACCAGGGATATAAGTGTTGTTTCAAATGTGTGAATGAGTACCGTCATACAACATTCAAGAGATGCCTTTTACCGCAATAAAAGGATCTCTCCTGGGTGAAAAAATATCGCATCGAGGTTATACCCTATTCCACAATAGAATATTATCCATACGATGTCGGCCCCATATACTTTAGATGAGAACTTCTACATCACCATAAGCGCTTCAGCTCCTTTCAGATAATTCTTGTATTTCTCCTAATTCTCAGAAAACCTTGTGTGTAGCAATGTTTGATAAAAGTCCGCAACTCACTCAAACAGGGCAAATACAAACTCCAGGGATAGCCCATGAGGCGCACGAAACACCTGTAGCCCTATGTCTTAGACTTCTCTGTAAATACCCAAATCCGTTGAATTACATCTGAGATTTTTTTAGCTAGTTTTATATTCCACAATACTCACACAAGAGATTCTCACCGATATAGAAAGCAAAACATGTCGAAAATGTCCATACATAAGGAGGGACATTTAATTTACATATTCAATAGTTAAAATATCACAAGGCAGCGCTTCAAAACATTCAATAAGTGTATGCATCTTACCCTATTGACGATTCTCTTCGAATGCAAAATAATCAGCCCATGAGTTGCAACAACAGTGTAATACAGTTTTCGTAAGAAATTGGTAAATCTCCAATGTCCTTCATTTAAACCAAAGGGGTAACCCCTTTCGGAAATCTTCGATTTCCTTAATAATGGGTGAATTTTTGATAACTATATGTAGTGTTAAAATCGCAATTCTAAGGAATATTCGCAAGGGATCATAAGAACACCAACCGGTGTTTATCCCTGATTGTCTTTAGGCTTTCTTATGTACCTCCTTAAAGAGATTATTCGTCCATTTGAACATTCTGAGATTTATCAAGAGGAGCGTGCTCATCCCTTTGCTTCACATATATCTTATACCCGATGAACTGCACTTATATTATCTTACTTAAGGAGGCCAATAAACTTGTGAAAATTGCCCACAACAAATGCTTTTTTATATCAAATTTTAAATTAAGGTCACCTGTCTTCCAAACTCCAAATAAGGATGCCATCTTAAACGCATGAGACTCATCTTTGAGAAACATATCGATAAATGATTTAACACCAGTTGTAAAATACATAATATCGAAGTAAATTAGCGAAAATGCTGCCAATCTCTCCAATGCTGGTACCCTTTCAGTATAATCCCTTCCATTTCTCTCAATATGAAGTACAATATAGGATAAATTTGTTTTTGAAAGCGACATCTAAGCATATTAAAAACCTGCGAAAACAGGCCAGTTTTTACCCCGCCTTTCCATTCCTTAAATTCCCATTTTTCTAACTAAAAACAAACCTCAAGGGCATCCCTAGACCACTTCTCCACATCCCTCTAACAAATATAAAATTTTACCTCACCGTCTTCTCACAGAGCGTACTTATCCCTCTGCGGTCTTCCCTACACACATCTTGGGTTTCAACTTCCAACAACCCATACAACCATACAATTCTCCACTACTCGCCTCTACCACCACTGTCACACTCTACGGTTCCCTCTCTTCACCGACGATACCTTAAAAAATACTAAGGCTTCCTCCAAGCCCCAGGTATTTTATCTGTTGTTTAACACTTTTAACTAATAGCTCCCTAGGGCCACCGTAACCCTCGGAATGTGTGGCATCCCCCGCCTCGCAGTCTCACCTCCACGCAAAAAAAACCCCGCGCGATCCAATTAATATCATAAATTCTCCATATATATTTAAAATTTTAATGCCCCTCAGGGGCTTAAAATAACCTAAGTTTATCGCCCTACGCAACCAACTTAACTCCCGGGGCACATCGCCACTCATTCGTATCTAAACCTAAACATGCATTCTAATCCACATAATCTTATTAAATTCACATCAGATTTCCACAACCATGCGAGCAGGGTCCTGGCAGCCGCACATTGTAGCTTTTCCATTGTTCACCCAGACTTCTCAGGCTATCAAAATCCACGTTCGGGACTATCTAGGTGTTTAGAGCGGATTTGACGCCTTCAAGGCGGCGTCAAATAACAGAGATTTACCATATACCACCGCACGCGCGCGCAACAACACTTGCTGAATAATTGCCAAACAAAAAGCGGGGAATTTTATTTCAACATCGTTTTCACTTAACGGGCAGCAGCCGCTCTTCTACTCCAATAAGACTGCACTTTACACCACCTCGAGCTTCCTCTTGGGGCGAAAAATTACTCGAATGGAGTTTGCAACCACCCAAGTGTACATCAGCATTTCAGAGAAATTGGTGGAATCTCCCAATTCACCCAAAGGGGACTACCCTTTCTTTCCAATCGTTCGATATCTTAATACGACCGACAACCGCCTTCGAGACAAGTTTTGAAGCGCAATACTAACACCAAACTATGCGAGGGCATGGCACTGGGGCACAAACACAATCACCATAAGAAATATATACTCGTGCAATCAAGGATACAATCATAATAACCACAAGTACCATAAGAGATGAACTATTACAGGCAAAAACTTACAACATAGCCAACAACCACCCCATATATTTATTCATTTGTAATAGGCACGTTTCAACTAAGAGATGCAAATATCACCAATGAAAAACATATAAAACAAAACAAAATATCGAAGGAGTTGAACCATTACATAAACCACATAACAAACAATCTCCAATTCACCAAAGGAGGTACCCATTATAACAGATCTTCCATTTCTCTAATATCTGAATTGGAGCTAATGTTGTGAAAGCCGAATACTAAGAATAATGCGAGCGTTCACTGGGCCCGAAACTTGTAGCCCTATGTCTAAGACTTCTCAGTATAAATATCCGGTGCAATATCTGAGGGTGTTTAGAAGTTGATATGCATCTCAATACTGAGAATGTACATATACAGGCAAAAAAACTTTGTGAAATTGCCAACAAAAAGGGGATTTTTTTTTTTATAATGTTGAATGAAGTTCACCGTTTCAAACTCCAAGAGATGCATTTACCCATAAGATTCTTGGGGAAAATATTCGAACGAGTTAAACAACACAAGTGTAACACATTGTCGGAGAAAATTGGTGAAATCTCCAATTTCACAAAGGTACCCTTTCAGAAATCTTCAATTTCTCTAATGACATTCGGAGCAATGTTTTGAAAGCGAATACTAAGGAATATTTCGAACGGGTCATGGGCACGAAACATGTAGCCCTATAGTCTTAACTTCTCTGTATAAAATATCGTGAATATCTGAGGTTTGTAGAGTTTATATGTTCAGCAATACTCGCAGAGATGTAACAAAATATCAAGGCAAAACCTGTGGAAAATTGCCCCAACACAAAGGGGAAAATTTTTTTTTCAAATGTTGATTAGGCAACCGCTTCAACTCCAATAGATGCATTTACCCATGAGATCTCTGGGAAAAACATAGTCGAACTACGCTTGGAACAACAGTGTACTACGTCAGCAGAAATTGGTGAAATCTCCAATTCACAAAAGGGGTACCCCTTTCGGAAATCTTTCGATTCTCTATAGTGAATTGAAACAATGTTTTGAAAATGAATTCGAAGGTAATACTGCGAGGTCATGGCATGGAAGTTGTAGCCCTTATGTCTTAGGCTTCTATGTACTAAAAATAATCGCTCCATATCGTGAGGTGTTCAGAGGTGATATGTTCACAAATACTAAGAGATGTACTAATATGAAATGGCACAAAACTTGTGAAAATTGCCAACAAAAAGGGGATTCTTTTTCTTCCAAATTGTTAAATTAAAGGCACCGTTTTCAACTCCAATAGCATGCATTCTACCCATGAGATCTTCTTGAGAAAAATATCGAATGAGTTGAACACCAGTGTAATACATTTCGGAGAAATTGGCGAATCTCCAATTCACAAAGGTAACCCCTTCTCAGAAATCTTTCCATTTCTCTAATATGCAATTGGAGCAATGTTTTGAAAAGCGAATACCTAAAGGAATAATGCGAGGTCATGGGCACGAAAACTTGTACCCTATGTCTAGAGACTTCTCATATAAAATATCGGTGCATATCTGAGGTGTGTTAAGAGTTTGATATTGATCTCACATACTGAGAGACGTACCGAAGTATACGAGGCAACAAAAACTTCGTGAAAATTTGCCAACAAAAAGGGGATTTTTTTTTTCAAATGTTGAATGAAGATCACCGTTCTCAACTCGAAGAGATGCATTTACACCATGAAGATCATCCTTGGGGAAAGATATCGAAACGAGTATTTGAAACCAACAAGTGTATACATTTCGTAGAAATTGTGAAATCTCCAAATTAACCAAAGGGCTTACCTTTCAGAAATCTTCATTTCCTAATTATGAATTGGAGCAATGTTTTTGAAAAGCGAATCTAAGGAATATTCCGAGGTCATGGGACAACGAAACATGTAGCCCCAGTTGTCTAAGACTTCTCTGTATAAAATATCGTTGATATCATGAAGGTTTTTTAGAGTTTGATATGTTCACAATACCTGGAGATGTAACGAATGATAAGGCAAAAACTTGTGAAAATGCCACACAAAGGAATTTTCTTTTCAAAATGTTGAAATTAAGGCCACCGCTTCACTCAATAGATGCAATTTACCCATGAGATCCTCTTTGGGAAAAATATCGAGACTAGTTGAACAACAAGCTGTAATGACATTCAGAAGATTGGTGAAATCCTCCAAATTCACCAAGGGGTACCCTTTTCGGAAATCTTCGATTTTCTCTATAATGATTGAACAACATGTTTTGAAGATGAATTCTAAGGGATATTTGCGAGGGTCCATGGGCACCAGGAAGTTGTAGCCTATGTCTTAGGCTTTCTATGTATAGAAATACTCGTCCATAATCTGAGGGGTGTTGAGGGTGATATGTTCACCAATACTAAGACGATGTAACTAATATAAGGCAAAACTTGTGAAAATTGGCACAACAAAAAGGGGATTTTTTTTTCAATGTTAAAATTAACGGCACAAAAACGTTTCAACTCCAATAGATGCATTACCCATGAGATCTCTGAGAAAATATCGAAGATTGAACACCAGTGTATACCATTTCGGAGAAATTGGCGAAATCTCCAATTCACCAAAGGGGGTCCCCTTTCAGAAATCTTTCCATTTCTTCTAATATCGAATTTGGGAGCAATGTTTTTAGAAAGCGAGATACTAAGGAATATGCGAGGGTCATGGGGCACCCGAAACCTTGTAGCCCTAATGTCTAGAGACTTCTCAGTATAAAATATCGTGCAATCTGGGGTTTAGAGGTTGTATAGGATCACAATACTGAAGAGATGTAAACGAATATAAGGCAAAACTTGGTGGAAATTGCCAACAAAAGGGGAATTTTATTTTCAAATGTTTTAATTAAGCGCCACCGTTTCTACTTCCAATAGATGCATTTACCCCATGAGTTCCTCTTGGGTAAAATATCGAACGAGTTACAACACCAGTGTAATACTTTCCGGGAAATTGGTGAAATCTCCAATTCACCAAGGGGTACCCCTTTCAGAAATCTTCGATTTCCTATTATGAATTGGAGCCAATGTTTGAAAGTTAATACTAGGAATATGCGAGGGTCATGGGCAAAACTTGTAGCCCATATGTCTTAAGACTTCCTCTGTATATAAATATCGTGCATATCGAGGTGGTTTAGTGGTTGATATGATGCTCAATACTGAGGACGATGTACGAATATAAGGCAAAAACATTGATGAAAATTGCCACAAAAACGGGGATTTTTTTTTCTCAAATGTTCGTATGAAGCACCGTTTCACTCCACCAGAGACCCTGCATTTACCCTGCGAGATCTCGATGGAGAAAAATATCGAATGAGTTTGAACACCAAGTGTCAAGTACATTTCAAAAAGCGAAATTGGTGACAATCTCCAATTCACGAAGGGGTACCCCTTTTCAGAAATCTCATATTTCTCGTCAAATATCGAATTGGACAATGTTTTGAAAGGAATACTAAGAATAGTTCGAGGGTAATGGGCGCGCACGAAACATGTGCCTATAGTCTTAGACTTCTCATGTATCAGAAATATCTGAATATCTGAGGTTTTTAGAGTTTGATATGTTCACAATACTGAGAGATGACTACGAATAATAAAGGCCAAAACTTGTGAAAATTGCCAATCACAGGGGGATTTTTTTCAAATTTGAATAAGAGCACCGCTTCAACTCCAATAGATGGCACTTTACCCATGAGCATCTCTTGGGAAAATTATCGAGACTAGTTGAACAACAGTGTAAAACAGTTCGAGAAATTGGTGAAATCTCCAATTCACCAAAGGGGGTATACCCGCTTTCCAGGAATCTTTCGATTCTCTAATATGAATTGAAACAATGTTCTTGAAAATGAATTATAAGGCACATATGCAGGGTCCATGGCATGGAGTTTAGCCCTC
>hulupacbiokf_r0015
ACACAAGAAGAGATAATAAATGACATGGTAAGGTCGGTTCAACACAACCGACCTAGCAATGTCACATGTGAAGTCCTTTTCCACACAACCGACTACATTGTCTTCTAAAAAATATTAAAGAGATACACTAAATTATGTTATAAATTTTTTATTTTAAATTATCACTATTAATAAATTAAAAAATAAATTTTTTTTTTTATAAAAATGAAATAGAATGTATTTAATTATAAAAATTTATTAATTTATTTCATATTTCAAAAATTATAATATATGTAGTATCTAATAATTATATACTTTTTTATACTTATTTCATACCCAAAAAATAAATTTATATAAGTAATTGTTTAAAACTAATTAATATATTTTAAATTTTCAATAATATAACAAATTAGAGTATATTTAATAATGTATTTTTTTTATATGACATGGTCAGGGTCGGTTCTACACAACCGACCTACAATGTCCATGAGAAAGATCATATTTTATTTCCCACACAACGACCTACCATGTCCTCTAAAAATTATTAAAGAGATACACTAAATTATATTATAAATTTTTTTATTTCAAATTATCACTATTATTAAATTAAAATATTTTCTTGTTTATAAAAATGAATAATTCATTTAATTACATAATAATTTATTAATTTATTCATATTTTCAAAAATTTATAAATAATATGTATATTAATAATTATATATCTTTTTATACTTATTTCATACCAAATAAATTGTTACTATATATATATGTTTAAATAATTAATATCATTTTAAACTTTTCAATAAATATAACTAAACAAATTATGATATATTTAATAAATGTTATTTTTATGATGACATGGTAGGTTCGGTTCAACACAAGCCGACCTACCATTGTAACATGTGAAGTCCTTTCCCACACAACCGACTACATGTCTCCTAAAAAATTATTAAAGAGATCACACTTAAAATTTATCTTATAAATTTTTTTTATTTTAATTATCTCAATTATTAAATTAAAATATTTTTTCTTGTTTATAAAAATGAAATAAATCATTCATTAATAAATAATTTATTCTTATTCATTTTTCAAAAAAATTATAATATATTGTAGTATCTAATAGATTATATATTTTTTTATACTTATTTCATACCCAATAAAATTTTATAATATGTATTGTTTAAATAAATTAATATATTTTATTATTTTCAATAATATAGAACAAATTAGAATATATTTAATAATGTATTTTTATAATGACATCGGTAGGTTCGGTTCAACACAACCGAACCTAACCATGTCACATGTGAACGTCTTTCCCACACAACACGACCTACCATGTCTTCTAAAAAATTATTAAACGAGATACACTAAATTATGTTATAATTTTTTTATTAAATTATCACTATTAATAAATTAAATATTTTCCTTTTTTATAAAAATGAAATAAATGTATTTTAATTATAATAATTTTATTAATATTCATATTTCAAAAATTATAATATATGTAGTATATAATTATATATTTATACTTATTTAATACACAAATAAATTTTATATAAGTATTGTTTTAAATAAATTAATATATTTTTTAAATTTTCAATAATATAAACAAAATTAGAGTATAATTTAAATAATGTATTTTTATAATGACATGGTAGGTCGGTTCTACACAACGACCTACCATGTCACATGAGAAGTCATTTCAAACCAACAAGACCTACCATGTCATCATCAAATATTATTAAAGAGATACACTAAATTATGTATAAATTTTTTTATTTTAAATTATCACTATTATAAATTAAAATAATTTCTTGTTTATAAAAATGAAATAAGTTTATTTAATTAAAAAATAATTTATTAATTTATTCATAATTTCAAAAATTATAATATATGTAGTATTAAAATTAATATATATATTATACTTTATTTCTACCCAAAAAAACTTTTATATATGTATTGTTTAATAAATTAATATATTTTAAATTTTCAATAATATAAACAAATTAGAATATATTTAATAATGGTATTCTTTATAATGACAATTGGTAGGTCGGTTCAACTCAAACGAGACCTACCATGGTCACATTGAGAAGTCATCTTCCACAAAACCGACCCTACATGTCCTCTAAAAAATTATTAAAGAGATACACTAAATTATATTATAAATTTTTTTTTATTTTTAAATTATCACTATTAATAAATATTAAAATATTTTCTTTTTTTATAAAATGAAATAAATTTATTTAATTATAAATAATTTATTAATTTTTCATATTTAAATTATAATATTATGTAGTATTAATAATTATATATTTTTAACTTATTTCCATACCCAAATAAATTTTATATAAGTTTGTTTAAATAAATAAATATATTTTAATTTTCAATAATATAACATATTAGAGTATATTTAATAATGTATTTTTATAATAATGGGTAGGCTCGGTTCTACACAACAGTCCTAACCATGTCCATGAGAAGTCATTTTCCACACCAACCGACCTACAATGTCCTCTAAAAAATTATTATAGAATAGACAAATTATGTTATAATTTTTTTATTTAAATTATCACAATTATTAAATTAAAAATTTTCTTGTTATAAAAATGAAATAAATTCATTTAATTATTAAAAATAATTTTAATTCATTTATTCATTTTTCAAAAATTATAATATATGTGTATTAATAATTAATATATTTTTATACTTATTTCATACCCAAATAAATTTTATATAGTATTGTTTAAATAAATTATATATTTTAAATTTTTCAATAATATAAACAAAGTAGAAATTTATTTAATAATGTATTTTTCTAATGACATGGGTAGGTTCGTTCAACACAACCGACCTAACCATGTCACATGTGAAGTCCTTTCACACTCACCGCCTAACCATCGTCTTCTAAAAAATATTAAAGAGATTACACTAAATTATGTTATAAATTTTTTTATTTTAAATTCATCATATTATTAAATTAAAATATTTTCTTGTTATAAATGAATAAATTCATTTAATTATAAATAATTTTTTTTTTTTTTTTAAAAATTTATTCATATTTCAAAAATTATAATATATGTAGTATTATAATTATTATTTTTTATACTTATTTCATACCAAATAAATTTTATATATATATTGTTTAAATAATTAATATATTTTAAATTTTCAATAATATAAACAAATTTGAGTATATTTAAATAATTGTAATTTTTATGATGACATGGTAGGTCGGTTCAACACAACCGACCTACCATGTCACATGTGATAGTCCTTTCCCACACAACCGACCTACATGCTCTAAAAATTATTAAAGAAGATACACTAATATTATGTTATAAATTTTTTTATTTAAATTATCTCAATTATTAAATTAAAATATTTTCTTGTTTATAAAAATGAAATAAATCATTTCATTATAAATAATTTATTCATTATATCATTTTTCAAAAATTATAATATATGTTAGTATTAATAATTATATATTTTTTATACTTTATTTCATACCCCAAATAAATTTTATTATAGTTTGTTTAAATAATTAATAATTTTATATTATCAATATATAAACAAATTAGAATATATTTAAGTAATGTATTTTTATAATGACATGCGTAGGTCGTTCAACACATACCGGACCTACCATGTCAACATGTGAAGGTCCTTTCCCACAAACCGACCTACCATGTCTTCCTAAAAAAATTTTAAAGAGATACACTAATTATGTTAAAAATTTTTTTTTTTAAATTATCAACTATTAATAAATTAAATATTTTCTTTTTTATAAAAAAATGAAAATAAATGTATTTAATTAATAATATTTATTATTTTTCATATTTCAAAATTATAATATATGTATATTAATAATTATATATTTTTTTATACTTATTTAATACCAAAATAAATTTTTATATAAGTATTTTTAATAAATAAATATATTTTTAAATTTTCAAATTAATATAAACAAATTAAGAGTATATTGTAATAAATGTATTGTTTATAATGACATGGTAGAGTCGGTTCCTACACAACCGACCTACCAAATGCGTCCACATGAGAAGTCCATTTCCCACACAACGACCTACCATGTCCTCTTAAAAAATATTAAAGATATACACTAATTATATTATAAATTTTTTTTTATTCAAATTATCAACTATTATTAAATTAAAATATTTTCTTGGTTTATAAAAATGAAATAAATTCATTTAATTATAATAATATTATTAATTTATTTCATATTTCAAAAATTTAATATTAAGTAGTATTAATAATTATAATATTCTTTTATACTTATTTCATACCCAAATAAATTTTTATTATATATTGTTTAAATAAATTAATATATTTTAAATTTTCAATAATATACAACAAATTTGAGTATATTGATTTATAATGTTATTTTTATGATGACATGGTAAGGTCGGTTCAACAAACCGACCGTACCATGTCACATGTGAAGTCTTTCCCACACAAGACCGGACCACCATGTCCTCTAAAAAAATTATTAAAGAGATACACTAAATTATGTTATAAATTTTTTTATTTTAAATTATCTCAATATTAATTAAAATATTTTCTTTGTTATAAAAATGAAAAGAAATTCATTTCATTATAAATATTGTATTCATTTATTCATTTTTCAAAATTATAATGATATGTATATAATAATTATATATTTTTTATACTTATTTCATAACCAACATAAATTTTATATATGTATTTTTAAATAAATTAATATATTTTATATTTTCAATAATATAAACAATATTAGAAATATATTTAAACAATGTATTTATTTTATAATGACATGGTAGGTCGGTTCAACACAACCGACCTACAATGTCCATGGTGAAGTCCTTTCCAGCACCATACCGATCCTTAAGGCCAATGTCTTCTAAAAAATTAAATAAAAGAGATACACTAAGATTAGTGTTATTAATTTTTTATTTTAATTCATCACCTATTAAATAAATTAAAATATTTTCTTTTTTATAAAAATGAAATCATGTATTTAATTATAACAATAATTTATTAAATATTTCAAAAATTTAAGTAATATATGTATATTAATAACTAAGTATACCTTTTTTTATACTTATTTCATACCCCAAAAATAAATTTTTATATAAGTTTGTTTAAATAAATTAATATATTTTTTAATTTTCAATAATATATACAAAAATTTAGAGTATATTTAATAATGTAATTTTTATAATTGACATGGTAGGTTGGTTTCTACAGCAACCGTACCTACCAAATGTCACATGAGAAGTCATATTCCCAAACAAACGCGACGTACGCCATGGTCCTCCGAATAAAATAATTATTAAAGAGATACACTAAATATGTTTATAATTTTTTTTATTTTAATTATCACTATTATTAAATTAAAATATTTCTTGTTATAAAATAAATCAAGTTTATTTATTAAAATATAATTTATTAATTTATTCATATTTTCCAAAAATTATAATATGATGTAGGTATTTAATAAGTTACTATATATTTTATAGCTTATTATCCATACCAAATAATTTTTATATTGTATATGTTTAAATAAATTAGATATTAATTTAAATTTTCAATAAGATACAACATTAGAAATATATTTAAGTAATGTATTTTTATAATGACATGTTAGGGTCGGGTTCAACTCCAACCGACCTGACCCATAGTCACAGAGAAGTCATTTTCGCCACACAACCGAGCCCGCTGACATGGTCCTCTAAAAAATTAATTAAAGAGATACACTAAATTATATTATAAAATTTTTTATTTTAACAATTATCACTATTATAAATTAAAATTTTTACTTTTTTAAAAAATGAATAATTTATTAATTTAAATAATTTATTAATTTATTCATTTTATTTAAAAAAATATAATATATGTATATTAATAATATACCTATTTTTATACTTATTTCATACCCCAATCACAATTTTAATATATGTAATTGTTTAAATAGAATTAATATAATTTTAAATTTTCATAATATATAAGCAAATTGAAGAATATTATTTAATAGATGTATTTTTATAATGACATGGGTAGAGTCGGTTCCAAGCACAACTGACCTAGCCATGTCACATGTGAAGTCCTTTCCCACACAACCGAGCTACCCGATGTCTTCCTAAAAAAGATTATTAAAAGAGATAGGCACTAAATTATGTTAACAAATTTTTTTTATTTTAAATTATCACTATTATTAAATTAAAATATTTTCTTGTTTATAAAAATGAAAAAAATTCATTTAATTATAAATAATTTATTAATTATTTATCATATTTCAAAATTATAATATATGTAGTAGTTAATCAATTATATATTTTTATACTTATTTCATACCAAATAAATTTTATATTATGATTGTTAAATAAATTAATATATTTTAAATTTTTCAATATATAACAATTTGAGTATATTTAATAACTGTATTTTTATAATGACAATGGTAGGTCCGGTTCAAGACAACCGATACCATGTCAGCATGTGAAGTCTTTCCCACCACAACCGACCTACCATCGTCCTCTAAAATATTTTTAAAGAGATTACACTAAATTATGTTAATAAATTTTTTCTTTTAAAATTATCAGCTTTATTTAAATTAAAAATATTTTTCTTGTTTATAAAAATGAAATAAATTTATTAATTATAAATATTTATTAATTTTATTCATATTAAAATTATAATATATGTAGTAATTAATAATTTATATATTTTTTATACCCTTATTTATACCCCAAAAATGAAAATTTTATATATGTAATTGTTTAAGAATAAATTATATATTTTAAAATTTTAATAATATAAAAACATTAGGTATATTTAATCAATCGTATTTTTATATATGACATGGTAGTGGTTTACCCAGCAATCGACATACCATGCCAGCATGAGCAAGTCTTTTTCCCAGCACAACCGACGCTACCCATCGTCCTCCTAAAATATTATTAAAGAGATACACTAAAATTATGTTATACATTTTTTTATTTTAAATTATCACTAATTATTAAATTAAAATATTTTGCTTGTTTATAAAATGAAATAGACTTTATTTAAATTATAAATGAATTTAATTAAATTTATTCTATTTCAAGAATTTAATAAATATATGATAG
>hulupacbiokf_r0016
CCCCACCCCAAAAACAAAATGAGAAGGAAGAGATCTCCCATGACCCTCACGCATATTCATTTAGTATATCACTATCCAAACATTGGCTCTAATTCCATATTAGAGAAATCGAAGATATCTGAAAGCGGCGCTACCCCCCTTTGGTGACATTTGGCAGATTTTCACGTAATTTCTCCGAAATGTATGTACCCTCGCTGTTCAACTCGTTCGATATTTCCCCCGGAATCAATCTCAATGGGGAAAACTGAATATATTGGAGGTCGATACGGAGACTTAAGTCAAAAAATTATCAAAAAAAATTCCCGTAACGTTTTATGGCAATTTCGAAAGGTGTTCTTTCCTTAATTCGTACATTAGCTCTCAGTACTTCTTGACAGTATCGCCCTCTACCACATCTCCGGATCTTGGCACGAAACTTTATACACTAGGAACCCTCGAGACATACGGGCTACAACTTTTAGTTCCCATGACGCCTCGCATGATTCCTTAGGTTATTGCATATCAAAAATATGCTCTAATTACATATTAAGAGAAATCGAAGATTTCTGAAAGGGGTACCCCTTTGGTGAATTGGGAGATTTCACTAATTTCTCCCGAAATGTATTACCATCGTCGTCAACTCGTTCGTATTTTCCCGAATCATATCTGCATGGGGAAATGAATATCATTGGACGTCGAAACGGAGACCTTAAGTCCAACATTTCAAAAAAAAATTCGCCTTTTTATGGCAATTTTCGAAAGTGTTTTTCCTTAATATTTCGTACATGCTCTCAGATTGACAGTATCGCCCTCGGACACACTCTTCGGATTTGCCACCAAAATTTCTATATCATAGATCCCTGAGAATGACGGGTTAACAACTTTGTTCCCATGACCCTGCATATTCCTAGCTCTTCACTATCAATGAACATTTCTCTAATTCAATATTAGAGAAACGACGATTTCTGAACAGGGTCACCTTTGGTGACATTGGAGGATTTCACTAATTTCTCCGAAATGCTCATAACCTCGTGTTCCAACTCGTTGATATTTCCCGCCGCAACTATATCTCATCGGGGAAAATGAATATATTGGAGTCGAAACAGGAGCTTAAGTCCAACATTTTTCAAAAAAAGTTCCCGTTCTTTTTATGGCAATTTTCCGAAAAGTGTTTCCTTATATTCTAATCTCCTAACAGTAATTTTGACTGTATCCCGTCCATACACAGCTCCGCTATTGCACGAAATAACTTATACATAGAACCCTAAGACGATAAGGCTTAAACACTTTCTGTTCCCATGACCCTCGCACGCTATCCCTTAGTATTCACTATCAACAACATTGCCTATATTCATATCTAGAGAAAATCGAAGATATCTGAAAGGGTACCCTTTGGCTCGATTGGCAGATTTCACTAATGTTTCGAATGATTACCCCTCGTGGTTCAACTGTTCGATATCTTTCCCCGAATATATCTCATGGAAATGCATATATTGGAGGTCGATAACGGAGAACCTTAAGTCAACATTCAAAAAAAATTCCCGTTTTTTATGGCAATTTCGAAAAGTGTTTTCCTTATATTCGTACATCTCCTCAGTATTTTGACTGTATCCGTCAATACAACTTCGGAATTTGCACGAAATTTTAATACATAGAACACCTAAGACAATAGGGCTACAATTTTATGTTCCCAATGACCCTCGCATATTCCTTAGTATTCACCGTATCAAGAACATTGCCTAATTCATATGAGAGAAAATTCGAAGATTGTCTGAGGGGTAGCCCTTTGGGGGAATTGGAGAATTTCACTAATTGTCTCTGAAATGTATTACCTCGTGTTTCACTCGTTCGAATTTCCCCGAATATATCTTCATGGGAAAAAAGTGAATATATTGGAGATCGAAACGAGACTTTAAGTAACATTTCCAAAAAAAATTCCCGCTTTTTTATGGCAAGTTTTTCGAAAGTGTTTTTTCCCTTATATTCGTACATCTCCAGATATTTTGACAGTATCACCCTCTACAAACAATCTCGGAATTTGGAGACGAAATTTTGTACCATAGAACCCTGAGAGAAAAATAGCTACACAACTTTTGTTCCTTGAACCGTCCCGCATATTCTATAGTATTCACTTTCAAAACCATTGCTCTAAGTTCATATTAGAGACCAATCGAAGAGTATTCTGAAAGGGGTAACCCTTGGTGAATGGAGATTTCACTAAATTTCTCCGAAATTATTACCCTCCGTGTTCAACCTCCGTTCGATATTTTTCCCTGAATATATCTCATGGGGAATGAATATATTAGGAGTCGAAAACGGAGACTTAAGCACACTTCCTAAAAAAAATTTCCCGTTTTTTTATGGCAATTTATTTCGAAAGTGTTTTCCTTATAATTCAAGTACATACTCTCAGTATTTTGATTGGTATCCCGTCCAAATACACACCCTCGGATTTGCCACGAAAATTTCATATACATAGAACCTAAGACATAGGGGCTACAACTTTTGTTCCATAGACCCTCGCAGTATTCCTTAGTATTCACTATCAAAAACATTGCCTCTAATTCATATTAGAGAAATCGAGACTTTCTGAAAGGGGTACCCTTAGGGTGAAATTGAGATTATCACTAATTTCCCCGAAATGTATTACCCTCGTGTTTCAACTCGTTCGATATTTTCCCCGGAATATATCTCATGGTGAGTTGAGTCGAAACGGAGACTTAAAGTCAACCATTTCAAAAAAAAATCCCGTTTTTTATGGCAATTTTCGAAAGTGTTTTTCCTTATATATCGGCACATCTCTCAGCTATTTTTGACAGTATCGCCTCCGTACACATCTCGGATTTGGACGAAATTTTATACACTAGGAACCCTGAAGACATAGGGCTACAACTTTTGTTCCCATGACCCTCGCATATTCCTTTAGTATTCACTAAATCAAAACATTGCTCTAATTCAATATTAAGAGAATCGAAGATTGTTCTGAAAGGGTAACCCTTTGTGAATTGGAGATTTCACTAATTTCTCGAAATGTATTACCATCGTGTTCACCCTCGTTCCGATTTATTCCCCGAATATATCTCATGGGGAAATGAATAATATTGGAGTCCGAAACGGAGGACTTAAGTCCAACATTTTCAAAAAAAATTCCCGTTTTTTATGCAATTTCGAAAGTGTTTTCCTTATATTCGTACATCTCTCAGTTATTGTTGAGAGTAATCGCCCTCTACACATCCTCGGATGTTGCACAAAATTTTTATACATAGAACCTGAGAATCAGGGCTACAACTTTTGTCCCATGAGCGCTCCGCATATTCCATTAGATCATCACTATCAAAAAACATTGCTCTAATTCATATTAGCAGAAATCCGAAGATTTCTGAAAGGGGTACCCTTTGTGAATTGGAGATTTATCACTAATTTCTCCCGAAATGATATTAACCATCGTGCTTCAAACTCGTTCGAGTATTTTCCCAGAATGAATATCAGGGAAATGCATTACTTGGAGTCCCGCAAACGGAGAATTAAGTCAACATTTCAAAAAAATTCCCGTTTTTATGGCAATTTTAAAAGTGTTTTAAACTTATACTCGTACATCTCTCAGACTATTTTGACGAGTATCGCCCTTCTACACATATCGGATTTGGTACGAAATTTAATACATAGAACCCTGAGACATACGGGCCTAACAACTTGTTGTTCCCCATGAACCCTCTCGCAAATTCCTTAGTATTCCACTTTCAAAACATTGCCTATTCCTATTAAGAGAAATCGAAGATTTCTGAAAAGGGTACACCTTTGGTGAATTGGAGAATTTCACTAATTTCTCCGAAATGTAATTGACCCTCCGGCTGTTCAACTCTTTCGAGTATTTTCCCCAGAATATATCTCATGGGGAAAATGATATATTACCAGGAGTCGACAACGGAGACTTAAGTCAACATTTCAAAAAAAATTCCCGTTTTTTATGGCAAGTTTCTGACACAAGTGTTTCCTTATATTCCGTACATCTCTCAGTATTTTGATTGTACTCGTCCGAATACACACTCCGGATTTTGCACGAAATATTTATACATAGAACCCTAAGACATAGGCGTACAACTTTTGTTCCCATGACCCTCGCATCTTCTTAGTATTCACTCATCAAACATTGCTCGTAATTCATATTTAGAGGAAAAAATCGAAGATTTCTGAAAGGGGGTACCCCCTTAGGTCGAATTGGAGATTTCACCTAATTTCCCGAAATTGTTATACTCGTGTTCAAACTCGTTCGATAATTTTTTTTTTTTTCCCGAATATAATCTTCATGGGGGACAAATGAAATATTGGGAGTCGAACGCGAAGACTGTGTGAGAGTCACATTTCAAAAAAAATTCCCGTCTTTTTATGGCAATTTTCGAAAGTGTTTTTCCTTGATATTAAGCAACATCTCTCAGTATCTTGACAGTATCGCCTCTACACATCTCGCGATTGGCGAAATTTTTATACATAGAACCCTGAGACATAGGCTACAACTTTTATGTTCCCATGACCTCGCATATTTCCTAATAGTATTCACTATCAACACATTGCTCTAAAAATTCATCATTAGAGAAATCGAAGATTTCCTGAAAGGGGTAACCTTTGGTTGAATTGACCCGATTTCACTAAGTTTCTCCGAAATGTATTACCATCGTGTTCACCCTCGTTCGAATATTTTCCCCGAATATATCTTCATGGGAAATGACTAATATTGGAGTCCGAAACGGAGACTTAAAGTCAAACATTTCAAAAAAAATTCCCGTTTTTTATGGCAATTTTCGGAAGTGTTTCTCCTTATATTCGTTACATCTCCTCCAGTATTTTGACAGTATCGCCGCCCAATCCTACACATCTCGGATTTTGCACAAAATTTTATAGCATAGAGACCCTGAGACATAGGGCTGACAACCTTTTGTTCCCATGACCCTAGATATTCCTTAGTATTCACTATTCAAAACATTGCTCTAATTCAATATTAGAGAAATCGAAGATTTCTTGAAAGGGGTACCCCTTTGGTGAATTGGAAGATTTCACTAATTCTCCGAACTGTATTCCCATCCGTGTTCACTCGTTCCGATATTTACCCCCCCCCTCCCAGAAATATCTCATGGGGAAATGGAATATATGGAGTCCGAAACGAGACTTAAGTCAACATTTCGAAAAAAAAATTCCCCGTTTTTTTGGCAATTTTCAAAGTGTTTTCTTATATTTCGTACATCTCTCAGTAATTTTGACGGTATCCGCCCTCTAACACATCTCGGATTTGGACGAAATTTAAATACATAGAACCCTGAGACATAGGGCTACAACTTCTTGTTCAACATGACCCTCGCAATATTCCTTAGTTTCACTTTCAAACAATTGCTCCTAATTCCATATTAGAGAAATCGAAGATTTCCTGAAAAGGGTACCCCTTTGGTGAATTGGAGGATCTTCACTAATTTTCTCCCGAAATGTATTACCGCTCCGTGTTCAATCGTTCGATATTCTCCCCGAATATATCTCATGGGAAATGAATATATTGGGTCGAACGGAGACTTAGTCAGACATTTCCAAAAAAAAATTCCCCGCTTTTTTATGGCATTTTTCGAAAGTGTTTTCTTATATTGTAATCTCTCAGTATTTTGACAGTTAATCGGACCTCATAAAATCATCGATTTGCTACGAAATTATTATACATAGAACCTAAGACAGTAGGGCTAGCAACTTTTGTTTCCATGAGCCCTCGCATATTCCTTAGTATTCACTATCAACAACCATTGCTCTATTCATATTAGAGAAAAAATCGAGAATTTCTGAAAGGGGTAAACCCTCTTGGTGACATTGGAGGATTTCACTAATTTCAACGAATGTTTACCCTCGTGTTCGAACTCGTTCCGATATTTTCCCAAGATATCTCATGGGGAAATAACTATACCTTGGGAGTCGAAACAGAGAACTTAAGTCAACATTTCAAAAAAATTCCCATTTTGATGCAATTTTCGAAAGTGTTTTTCCTTATATTGTCATCTCTAAGTATTTGAATGTATCGTGCAATACACACCTCGGATTTGCACTAAACGTCTTTAATACATAGAAACCCTAAGACATAGGGCTACAACTTGTTCCCATGACCGTCTTCGCGATTAATTTCCTTGACATATTCACTATCAAAACATTGCTCTAATTCATATTAGAGAAAGTCGAAGATTTCTGAAAGGGGTTACCGCCTTTGCGTGATTGTGAAGAATTTCATCTTAATTCTCCCGAATGTAATTACCCTCGTGTTCAACTCGTTTTCGATATTTTCCCCCAACAGATATCTCATGGGGAAATGAATATATTGGAGTCCGAAATAGAGCTTAAGTCAACATTTCAAAAAAATTCCATTTTTTTGATGGCAATTTTTCGAAAGTGTTCTTCCTTATATTCGTACCATCTCTAAGTATTTTGAATGTATCTGTCACAATACACACCTCGGATTTGCGACTAAATTTTATACATTAGAAACCCTAAGACATAGGGCTACAACTTTTTGTTCCCCATGACCCTCGCATATTCTTATATTCACGTAATCCAAAACATGTGCTTCTAATTCATAATTAGAGAAATCGAAGATTTCTGAAAGGGGTTCCCCTTTGGTGAATGGAGATTCACTAATTTCTCGAAATGTATTACCTCGTGTTCAACTCGTTCGATATTTTTCCGTTCCGATATATCCTCGTGGGGAACTGAATATATCTGAGAGTCGAAATCGGAGACTTTAAGTCAACATTTCAAAAAAAAATCCCCGTTTTTTATGGCAATTTTCGAAAGTGTTTTCCTTATATTCGTACTCTCTCCAGTATTTGACAGTATCGCCTCTACACCATCTCGGATTTGGAGCCGAAATTTTATACATCGAACACTGAGACATAGGGCTACAACTTTTTGTTCCCATGACCACCTCGCATATTCCTTAGTATTCCACTATCATAACATTGCCTCTAATTCATATTAGAGAAATCGAAGATTTCTGAAAGGGTAACACGCCTTTTTGGTGAATTGGGAGATTTCACTAATTTCCTCCGAAATGTAATTACCATCGTGTTTCAAAAAACTCGTTCGATATTTTCCCCGAATGATATCTTCATGGGGAAAATGAATTATATTTTGGAGTCGAAAACGGAGACTTAACGTCAACATTTCAAAAAAAAAATTCACGTTTTTTATGGCAATTTTTCGAAGGGTTTTCCTTATATTCGTACATCTCTCCAGTATTTTGAAGTATCGCCGCTTCTACACCATCTCGGATTTTGCACAAAATTTTTATACATAGAACCTGAGACATTAGGGCTACAACTTTTGGTTCCCATGACCCTCGCATATTCCTTAGTATTCACTATCCAAAATATTGCTCTTAATTCATATAAGAGAAAAATCGAAGATTTCTGAACAGGGTACCCATTGCTGGTGAATTGGAGATTTCACTAATTTCCCGAAAATGTATACCCATCGTGTTCAACTCGTTCGATATTTTCCCAGAATATATCTCATGGGGAAATGAAATATATTTGAGTCGAAACGGGACTTAAGTCAACATTAAAAAAAATTCCCGTTTTTTTATGGCAATTTTCGAAAAGTGTCTTTCTTATAATTCGTACATCTCTCAGTATTTTGAAAAGTATCGCCTCTACACAATCTCGGATTTGGACAAAATTTTAATACATGAAAACCCTGAGACATAGGGCTCAACTTTGTTCCCATGACCCTCCCGCATTATTCCCTTTAGTATTCGACTTCAAAAACATTGCTCTAATTCATATTGAAAATCGAAGATCTTCTGAAAGGGGTTACCCCTTTGGTGAATTGGAGATTTCACCTAATTTCTCCGAAATGTATTTACCATCGTGTTCAACTCGTTCGATATTTCCAGAAATATATTCATGGGCAATGACATATCACTTGGAGCTGGAGTCGAAACGGAGATTAAGTCCAACATTTCAAAAAAATTCCCGTTTTTTTATGGCAATTTTCGAAAGATGTTTTCCTATATTCGTAACATCTCTACAGTATTTTGGATTGTATCGTCCAAATACACACCTCGGATTTGCGAATTTTAATACATAGAACCTAAGGACATAGGCGTAGACAACTTTTGTTCCCATGACCCTCGCTATTCCTTAGTATTCCACTAATCAAGAACAATTGCCTCGTAGATTACATATTAGAGAAAATCGAAGATTTCTGAAAGGGTACCCTTTGGTGAATTGGAGAATTTCACCGTATTTCTCTCGAAAGTATTACCCTCGTGTTTCAACAATCTCAAGTTCGATATTTTTGCGCCCGAAATATATCTCATGGAGGGAAATGAATATATTGGAGTCGAAACGGAACTTAAGTCAAAATTTCAAAAAAATTCCCCCGTTTTTTTAATTGGCAAGTTTCCGAAAGTGTTTTCCCTTATAATTACGTACATCTCTCAGTATTTTGACAGTATCGCCCTCTACAAATCATCTCCGGAATTTTGGACGAAATTTTATACATAAGAACCTAAGACATAGGCTACAATTTGAGTTCATGACCCGTCGCGATATTCCTTAGTATTCAATGTCACCTATAAAAACAAGTTGTTCCTACATTCATATTAGCCGAATCGAAGAGCATTTCTGAACAGGGGACCCTTTGGTGATGGGGACTTTCCAAATAATTTCTTTTCCTGAAGATGTATTACCGCTCCGTGTTCAACTCCATTGATATTTCCCCCCGAAGATATCTCATGGGGAAATGAATATATTGGAGTCGAACAGACGAGACTTAAGTAACATTTCAAAAAAAAAATTCCATTTTTTTTGATGGCAATTTTTTCGAAAGTGTTTTCCTTATATTCTTACATCTCTAGTATTTTGATGTATCGTCCAATACACAGCCTCGGAAATTTTGCACGTAAATTATTATACATAGAACCCTACAGA
>hulupacbiokf_r0017
AAGAGAGAGATTTAGGACCCAATTTATGGTCAATAGTATACCTTTAATATGAAAAATAAATTTTTATTGGAGGAAATGGGAAAAAAAAAAAGGGGTTCCAAAAAAAAAAAAAATTTAAAAGAGGCTTGGTTTTTAAAAAAAGGGAGGAAGGAAAAAAAATAAAATTTGGAAAAAGAAAAAAAGAAAAATTTTTACGAAAAAGGATTTCCCCGCTTTTCCGGAAGAGCCCCCCCCCTAGCGCAACGCCTTTTTGCCCCCTTTAGGAAGGATTTTCTTTTTTGCAAGGGATTAGGCCCCCAAAATTTTTCTTTTTGGTTTGGTTTTTAATTAGGCAACAAACAAATTCCCATGGGTCAAAATAGTATACTATATGGATATTATTGAGGCATGGAAAAGGTTCAAAAATATTAGAGATTGTTAGAGAGACAATATGAAAGTGATTACGAGATCGCTTCGAGCCCTAGGGCAGCTGCCTAGGAGATTTGGGCTTTGGGTAGGGCAATTTTTTTTGTTTGGTTGAAATTAAGGATCAATTCATGGTCAATTAGTATACCTATATGAATATTATGAGATGGGGAACACCTTCAAAAAAAATAGAGCTTGTTAGAGTGAAAATATGAGTGACATTACGAGATCGCTTCGGAACCCTAGGCAGCTGCCTAGGAGAAATTTTGGCAGGAAAGGCCAATTGTTTTTGTTTTGGTTGAATTAGGACCCAAGATAAGGCCAATAGTATACCTCATATGAATAATTATTGAGATGGGGAAAAGGATTAAAAAAATTAGAGCTTGTTAGAGAGAAATATGAGTGAATTAACGAGATCCCGCTTTTCGGAGCCCTAGGCAGCTGCCCCTAGGAGATTTTGGCAGGAAAAAGGCCAATTTTATTTTGTTTGGTTGAAATTAGGCCCAAATTCATGGTCAATAGTACTATATGATAATTTATTGAGAATGGGGAAAAATTCCAAAAAAAATTAGAGCCTTGTTAGAGCAGAAGAAGGACGTATGATGAATTCCGAGAATCGCTGTCGGCAACCCTAGGCACGCTGCCTAGGAGATTTTGGGTAGGAAAGCAATTTTTCTTTGTTTGGTTGAATTAGGACCCAGATTCAATGGTCAATAGTAGCCCAATATAGTAGTTTTGAGAATGGAATAGTTCAAAAAACTAAGAGCTTTGTTAGGAGAAATGTGTGAATTACGAGATCGTTTCGGAGCCCTAGGCAGCTTTGCCTTAGGAGATTTGGCAATGGGAAAGGCCAATTTTTTTGTTTGGTTGAAAATTAGGACCCAATTTTCATGGGTCAATAGTATAAATATATTGATATTATTAAGATGGGAAAAATTCCAAAAAAATTAGAGCTTGTTAAGAGAGAAATTGAAGTGCCATTACAAAGATCGCTTCGAGGCCCTAGGGCAGCCTTAGAGATTCTGGGAGGCAGGCCAATTTTTTTTTTGGTTTAATTTAGGCCACAATTCCATGGTCAATAGTATACCAATATGATATTATTGAGAATGGGAAAAGGGTTCAAAAAAATTAGATCTTATGTTTAGAGTAATATGAGTGAATTCGAGATCGCTCATCGGAGCCCTAGGGCGCTGCCTAGGAGATTTGGCAAGGAAGTCCAATTTTTTTTGTGTTGATTTGAATTAGGAACCCCAAATTATGGCCAATGTAAATACCTATATGATTATTATGGGGATTGCCAAAAAGGTTGTCAAAAAAATTAGAGCTTGTTAGAAGAAATATGAGTTGAATTACGAGATCGCTAAACGTAGCCCATAGGCAGCTGCCTAGGAGATTTTTGGCAAAGGAAGCCCAATTTTTTTGGTTTGGTTGAATTAGGCCCCAACTTCATGGCAAAATTGTATACCAATATGATATTGTTGCAGATGGGAAAAGGTTCAAAATATTAGAGCTTGTTTTAGAGAGAAATATGAGGTGAATTACCAATCGCTTCAGAGCCCTTAGGCCAGCTTACCATAGGAGATTTGGCAAAGGAAAGGCCAAAATTTTTTTTGTTTGGTTGGAATTAGGACCCTAATTCCCCATGGTCAAAACTAGTAGCCCAAATATAGTATTTATTGGAGTTGGGAAAAGGTTCAAAAAAGAAGAGCTTGTTTTAGAGAGAAAATTGTGTGATTTACGAGAATTCGTTTCCGAGACCTAGGCAGCAGCCTAGGAGAATTATGGCAAGAAAAGGCCAATTTGTTTTTGTTTTTGTTGAAAGATTAGGACCCAATTCAATGGCCAAATAGTATACTATATGATATTATTGAGATGGGGAATAAGGATCCAAAAAAAATTAGAAGTTGTTTTAAGAAGAGAAAATATGAGTGAATTACGAGATCGCTTCGGAGCCTAGGTAGCTGCCCTTGGAGATTTGGCAGGAAGGCCATTTTTTTTGTTTGGTTGAATTAGGAACCCAATTCCATGGCCAAATGTAATAAACCTATCAATGAATATTATTGCGCTGGACGGTTTCAAAAAATTAGAGCTTGATTAGTTAAGAGAAATATAAGTGCATTATGAGAGATCGCTTCGGAGCTTAGGCAAGCTGCGTAGGAGATTTTGGCAGAAAAAAGGCCAATTTTTTTTGTTTGGGTTGCTCGGCCCAATTCATGGAACAATAATATACCTATATGATATTATTGATGGTTCAAGGATCACAAAAAAAGTTAGAGCTTGTTTAGAGAGAAAATATGAGTGAAATACGAGATCGCTTTGCCTAAAGGCAGCCCTGCCTAGGAGCATTGGCAGGATAGGCAAATTTTTTTTGTTTGGACTTGAAATTAGGACCGCCAATCAGGTCAATAGTATACCTAATATGATTATTATCGGGATGGGAAAAGGTTCAAAAAAATTAGAGGCTTTGTTAGAGAGAAATTTTGAGTGAAGTTACGAGATCCGCATCGGAAAAAGCCCTGGCAGCTGCCTTCAGGGAAAAAGATGTCTGCAAGGAATTAGGCCAATTTTTTTGGTTTGGTTTAATTTAGGACCCCAATTCATGGCTCAATAGTATACCTATATGATATTATTGAGAATGGGAAAATGGTTCAAAAAATTAGAGGTCTCTGTTAGAGAGAAAATTGAGTAAATTTACGAGATCCGCTTTCCGGAGCCCTAGGGAGCTGCCTAGGAGATTTGGCCAGGAAGGCCAATTTTTTGTTTGGGTTTGAATTAGGACCCCAATTCAATGGTCAAAAATAGTATAAATATATGCATATTAATTAAAGATGGGAAAAAATCCAAAAAATTAGAGCTTGTTTTTAAGAGAGAAAATATGGCTGCATTAACAAGATCGTTTAGGAGCCCTAGGCAGCCTAAGGAGCCATCTTGGATAAGAATAGGCCAATTTTTTTTGTTTGGTTTAATTGGGACCCCAATTCATGGTCAATAGTATACCTCATATGATGTTATTCAGATGGGAAAGGTTCAAAAATAGAATCTTGTTAGAGAGAAAATATGAGTGAAATTACGAGATCGCTTCGGAGCCCCTAGGGAGGCCTGCTCAGGAGGATTTGGCAGCGGAAAGGCCAATTTTTTTTTTTGTTTGGTTGAATTAGGACCCCAATTCATGGTCAATAGTAATATATATATCGAAATAAGTTCATTAAGCATGGGAAAAATTTCCAAAAAAAATTAGAGCTTGTTAGGAGAAATAGTGAGTGCAATTACGAGTTCGTTTCGGAGCCCTAGGCAAGCCTTAGGAGATTTGGCAGGATAGGCCAATTTTCTTTGTTGGTTTGAATTAGGACCCAAATTATGGCCAATAGTAATACTTTAAGATTTAATGGAGAAATGCGAAAAGGTTCAAAAAAAAATTCAGAGCTTGTTAGAGAGAAAATATGAAGTGGAATTACGAGATCGTTTCGGAGCGCTAGGCAGCTTGCCTAGGAGATTTGGCAGAAAAGGCCAATTTTTTGTTTGGTTGAATTGGTTCCCAATTCTCATGGTCAATAGTCCAATTAGTATCTATTTAAGAGGGGAAAGGTTCAAAAAAAGTAAAGAGCTTGTTTAGAGTGAAATATGAGTGAATTAACGAGATGTTTTTGGGCCCTAAGGCAGCTGCCCTAGGAAGATTTGGACAGGAAAGGCCATTTTTATTTGTTTGGTTTTTGAATTGGGACCCCAATTCAATGGTTCAATAGTTTGCCCAATATATAGTATTAATTGAGAGGAATAGGTTCAAAAAAATACAGTGCTTGTTAGAGAGAAATATGTGTGGAAATTTACTGAGTTTCCTTCGGAGCTAGGCAGCCTTGCCTGGAGATTTTGGCAAGAAAGGCCAAATTTTTTTTTTGTTTGGTTGAATTTGGAACTCTAATTCGATGGTCAATTAGTAGCCCCAATATAGGTATTTTTGAGAGGGGAAAAGGATTCAAAAAAGTAAGAGCTTTGGGTTAGAGCGAATATGAGTTGATTTGAGAGTGCGGTTTTCGGGAGCCCCTAGGCTGCTGCCTAGGGAGATTTGGCAGGAAAGGCCAATTTGTTTGTTTGGTTGAATTAGGACCCCAATTCATGGTCAATAAGTATACCTTTATATTGAAAATATTATGAGAGAGATGGGAAAAAGTTCGAAAAAAAAATTTTAGAGCTTGTTAGAAGGAAATATGAGGGAAATTACGAGATCGTTTCGGAAGCCCTAGGGTAGCTTGCCTTGGAGATTTTTGGAAAGGAAAGGAACAATTTTTTTTGTTTAGGTTGAATTAGGACCCCAATTCAATGGCCAATTAGTATACCTATATGATATTAATTGAATGGAATAGGTTCCAAAAAAATTAGAGGCTTTGTTTGCAGAGAAATATGAGTGAAATACGAGATCGCTTCGGAGCCCTAGGAAGCTTGCCTAGGAGATTTGGCAGGAATTTAGGCCAAATTTTTTTGTTTGGTTTTGAATTAGGAGCCCAAATTTTCCATGGTCGATAGTAATACTATATGATATTATCTGAGATTGGTAAAGGTTCAAAAAAAAATTAGAGCTTGTTAGAGAGAAATATGAGCATGAATATACGAGATCGGCTTCGGCAGCCCTAGGCCAGACTTTAAGGAAGATTTCTTGCAGGATCAGGCAATTTTTGTTTGGTTTAATTAGGACGCAACAATTCTGGTCATAGTATACCTATAATGACTTATTATTGAGATGGGAAAAGGTTTCAAAAAATATTAGAGCTTGGTATTAGAGAGAAATATGAGTGGAATTACGAGATTCGCTTTCGGAGCCCTAGGCAGCTGCCCTAGGAGATTTGGCTGAGATAGGCCATTTTTTTGTTTGGTTTGAATTAGGACCTTCCAATTCATGGTCAATAGTATACATATGATAAGTTATTGATATGGGAAAAGATTCAAAATAAGAAGCTTTGTTAGAGAAGAAAATATTTGAGTGAAATTACCGAGTTTCGCTTGCGGAGCCCTAGGCCAGCTGCATAGGAAAGAATTTGGCAGGAAGCCAATTTTTTTTTGTTTTGGATAGAATTAGGACCCCTAAATCAGGGCCATCGTATCACCTATATGTATTAATTGTTGAATGGGAAAATGTTTCATAAAAATTTAGAGCTTGTTAAGAGAGAAATATGAGTGATTTTACGAGTTGCTTCGGAGCCCTAGGCGAGCTTGCGCTAACGGAGATATGCAGGAAAGGCCATTTTTTTTGTTTGGTTGAATTAGGACCCCAAATTCATTTGTCCAATAGTAGCATAATATATATTTTTCGAGAATGGGAAAAGGTTAAAATATATGAGCACATGGTTAAGTAGAGAAATATGAGTGAATTACGAGAATCGTTTCGGAGCCTAGACAAGCAGCTTCCTAAGGAGGATTTGGCAGGAAAGGCCAATTTTTTTGTTTGGTTGCAATTATTAGGACCCAATTCATGGCAAATTAGTATACCAATATGATATTGTTGAGATGGGAAAAGGTTTTCAAAAAATTTAGAGCTTGTTTAGAGAGAAATATGAAGTTGAATTTACGAGAATCGCTTTCGGAGCCCAGGCAGCGTGCCTAGGAGATTTGGCAGGAAAGGCCATTTTTTTGTTTGGTTGAAATTTAAGACCACAACATATCAATGTGAATAGTGCCAATATAAGATAACTTATTGAGAATGGGAAAAAGTTCCAAAAAATTAGGCTTGTTAAGAGAGAAATAATGGTGAATACGAGATCGTTTTCGGACCATAGGTAAGCTGCCTTGGGAAGATTTGGCCAGGAAAGCCTATTTTTTTTTTGTTTTTGTTGAAGTTAGGACCAAATTCAAATGGCCAATAAGATACCTATATGATTATTAATTTAGAAGGGAAAAGGTTTCAAAAAAAATTAGAGCTTGTTTAGAGAAGAAATATGAGTGAATTACCGAGATCGCTTTGGAAGCCTAGGTAGCCTGCCTTTGGAGATTTGGCAGGAAAGGCCAATTTTTTTTGTTTTGGATTGAACTTTAGGCCCCTTACCATTCCAATGGCCAATAGTGATAGCCCTATATGATTATTATTTAGATGAGGAAAAGGTTCAAAAAAAATTAGAGATTGTTTTAGGAGAAATATAGGAATTAGCGGATCGCTTTCGGAGCCTAAAGGCAGCTGCCAAGGAGATTTTGGCAGGATTAGGCCCCAATTTTTTTTTGTTTGGTTGAATTAAGGGCCCCCAATTCATTATCCATAGTATACTATATGATACTATGTTGCAGATGGGAAAAAGGTTTCAAAAAATTAGAAGCTTGTTAAGAAGAGAAATATGAGTGGAATTACGATTTCGCTTCGAGCCCTAGGCAACTGCCTAGGAGATTTTTGGCAGAAGGCCAATTTTTTTTTGTTTGGTTGATTTTTAGGACCTTCAAATTCATGGTCCAATAGTTATAGCCCATATGATATTATTTGAGATGGGAAAAGGTTCAAAAAAATAAGAAGCTTGGGTTAGAGAAGAAAAATGAGTGAATTTTCGAGTTTCAGCTTCTGAAGCCCGTAGGCCAGCTGCCTAGGAAGATTTGGCAGGAAAGGACCATTTTTTTGTTTTGGTTGAAATTAGGACCCCAAATCAGGGCCCAATAGTAATACCTATAATGAATTATATGAGATGTAAAAGGGATTCAAAAAAATTAGAGCTTTGTTTTAAAGAGAAATATGAGGTGAATTCACGAGTTCGCTCTTTCGGAAGCCCTAGGCTGCTGCCTAGGAGATTTGGCAGGAAAGGCCAATTTTTTTTTGTTTTGGGTTGAATTTAAGGAACCCACAATTTCATGGTCAACTTAGTACCCAAATAATAATATTATTGAGATGGGAAAGGTTCAAAAAAATAAGAGCTTGTTTGATGAGAGAATACATGAGTGAATTACGAGTTCGCCTACGGAGCCCCTAGGCAGCTGCCTTAGGAGAATTGGCCAGGAAAGGCCTATTTTTTTTGTTTGGTTTGAAAAATTAAAGGAACCGCAATCTTGGCTAAATAGTAATACCTATAACGAATATTATTGAGAATGGGAAAAAGGTTTCAAAAATTAGAAGCTTGTTTTAGGAGAGAATAATAAGTGCATTACGGATGGCTTTCCGGAGCCCTAGGCAGCTGCCTGGAGATTTGGCAAGGAAGAGGCAATTTTTTTTGTTGTTGGTTTGATTTAGGACCCAATTCATGGACATAGTAATACTATATGATATTATGTGAGATTGGTAAAGGAATCAAAAAAAATTAAGAAGCTTGTTAGAGAAAATATGAGTGAATAGCGAGATGCTTCGGCAGACCTAGGCAGCTGCATAGGAGATTTGGCAGGAATAGCGCCAATTTTTTTGTTTGGGTCTGATTAGGACCCAATTCATGGTCAAATGTATCACTATATGATATTAATTTTATATGGCAGAAAACGTTTTCTAAAAAATTAGAGCCTTGTTCAGAGAGAAATATTGAGTGATTTACGAGATCGTGTTCGGAGCCCTAGGTTCTGCTTATCTTCGGAGATTGGCAGAAGGCCAATTTTTTTTGTTTTTGGTTGAATTAGGACACCCATTCCATGGCCATAGTATAACGCGTATAATGATCAATTATTTTAGATGGGAAAAAAGGGTTCAAAAAAATTAGAGCTTGTTTAGGAAGAAATGAGTGAATTAACGAGATCGCTTCGGAGCCTGGGCGCTTGCCTGAGGAGTATTTGGGAGGATAGGCCAATTTTTGTTTTTGTTGAATTACGGCGCCCAATTCAATGGTCAATTAGTAATACCATATAATGATTTATTGAGAATGGAAAGGTTCAAATAAATTAGAAGCTGTTGAGAGAAATATGAAGTGTTAACCCCGAGTTCGCTTTCGTAGCCCTAGGCCGCTGCTAGGAGATTTGGCAGGAAATGCCCCAATTTTTTTTTTGTTTGGTTATGAATTAGGACCCGCAAATCATGGGCTTTAAATGTATACTATATGATATTATTGAGATGGGAAGGTTCAAAAAAATAAGAAGCTTGGTTAGAGAGAAATTAATAAGTGAATTTAGAGATCGCTTTTTTTCAGAGCCCTAGGCAGCTGCCTAGGAGATTTTTGGCAGGAAAGGCCAATTTTTTTTTTGTTGGTGTATTCAGGACCGCCCAATTCATGGACAGGTAGTATGAACCTATATGATAATTAATTGAGATGGTAAAGGATCAAAAAAATTAGAGATTGTTTAAGCAGAGAATATGAGTGATTAACGAATCGCTTCGGAGCCCTAGGAGCAGCTTGCGTAGGGATTTGGCAAGGATAGGCCAATTTTTTTTTTTTGGTTGAATTAGGACCAACAAATTCAATGGTCAATAGTATACCTATATTGAATAGGTTCATTGAGATGGTAAAAAGGTTCAAAAAAATAAGAGCTTGTTAGAAAAGAATATGAGTGATTGACGAGATTCGCTTCGGAGCCCTAGGCAGCTTGCCTAGGGAGATTTGGCAGATAGGAATTTCTTTTGTTTGGGAGATTAATTAGGACCCCAAATTCATGGTCAACTACTATACCTATACGTATTATATGAGATGGGAAAGGTTTCAAAAATTAGAGCTTGTTTAGAGAGAATATGAGTAGAATACGAGATCGCTTCGGAGCCTAGGCAGCTTGCCAAGGGAGATGGCTGGATAGGCAATTCTTTTTTTGTTTGTTTTGAATTAGGACCTCAATTTCATGGTCAAGTAGTATACCCATAATGATATTAATTTTGAGAATGGGAAGAGGTTCAAAAAATTGAGCTTGTTAGAGAGAAATATGAGTGATTAAGAGTTTTTGCTCGGAGCCCTAGGCCAGCTTGCTAGGAGAATTTGGCTGGATGGGCCAATTTTTTTTGTTGTGGGTAGAATTAGGAACCACAATTCATGGTCAATGTATCTAATATGAATATTATTAGATGGGAAAGGTTCAAAAAATTAGAGCTTGTTAGAGAGACAATTTATGAGTTGAATTACGAGTTTCGTTTGGCGCCTAGGCAGCTGGCCTAGGAGATTTGGCAGGAAAAGGCCAATTTTTTTGTTTTGGTTTGATTAGGACGCCCAAATCAGGGCCAATAGTATACTATATTGATATTATTGAGATGGAAAAGGTTCAAAAAAATTAGAGCTTGTAAAAGAGAAATATGAAGTGAATTTACGAGATTCGCTTTCGGAGCCCTAGGCAACGTGCGTAAGGAGATTTTGGCGGGAGCCAATTTTTTTTGTCTGGGTTGAATTAGACCACCAAATTTCATCGGTGCAATAGTAGACCAAATAATATTATTGAGATGGCGAAATGGTTCAAAAAAATAAGAGCTTGTTAGAGAGAAATATGAGTGAATTTCGATTCGGCTTGGAGCCCTAAGGCAAGGCTTGCTAGGGATTTGGGCAGGAAAAGGCCAAATTTTTTTTGTTTTGGTTGAATTCAGGACCCCAAATCCAGGGCCAATAGTATACCTTATTGGATATTTGGATGGGAAAAAAAGGTTCAAAAAAATAAGAGCTTGTTTACGAGAGAAATATAAGTGAATTTAGACGAGAATCGCATCGAGCCCTAGGGGCGCTTGCCCTAGGAGATTTGGCAGGAAGGCAATTTTTTTTTGTTTGGTTTAATTAGGACGCCACCAAATCATGGCTAATAGTATACCAATATAATGAATTTATTGAGATGGAAATGGTTCAAAAAATTAAGAGCTTGTTTAGAGAGAAATATAAGTTTGAATTGCCGAGATCTCTTCAGAGCCCCTAGGCAGCTGCCTAGGAGATTTGGCAAGGATAGGCCAATTCATTTGGTTTGTTTGAATTTAAGCGACCCCAATTCATGGTGCAATAGTATCGCTTATACGATATTAATTGAGGATGGAAAAAGGTTCAAAAATAGAGCTTTGTTTAGAGAGATAATAATGAGTTGATTAACGCAGATCCTATTCGAAGCCCTAGGCCAGCTTGCCTAGGAGATTTTGGTTTGATTAGGCGCAATTTTTTTGTAATTTTTGAATTTGGACTCCAATTCATGGTTCAAATAGTATACCATAATGAAAATATTAATTAAGATGGGAAAAGGTTCAAAAAAATTAGAGCTTGTTAAGAGAGAAAAATATGAGTTGAATTACGAAGTTCGCTTCGGAGCCCTAGGCACTGCCCTTAGGGATTTGGCTGGATAGGCCAATTTTTTTTGTTTTTGGTAGAAATTGACCACAATTCATGGTTCAAGTAGTATACCATATATGATATTATTGAGATGGGAAAGGTTCAAAAAAATTAAAGAGCTTTGTTAGAGAGAAATATGAGTGAATTACGAGTTCGCTTTGGAGCCCTAGGCAGCTTGCCTAGGAGATTTGCAAGGAAAAGGCAATTTTTTGTTTGGTTGAATTAGACCCAAAATCAGGGCCATAGTACCTATATGAACATATTATTGGATGGGAAAAAGGTTCAAAACAATTAGAGCTTTGTTTAAAGAGAAATGATGAAGTGAATTTACGTTGTTCGCTTCCCGGAGCCCCCTTACGCAGGCTTGCCTAGGAAGATTCTTGGCAGGAAAAGGCCAATTTTTTTGTTTGGTTGAATTAGGACCCCAAATTCATGGTCAACAGCTAGACCAATAAAATATTATTGAGATGGGAAACTGGTTCAAAAAAATTAGAGCTTGTTAGAGAGAAAATTGAGTTGAAATTAGAGTTCGCATTCGGAGCCGCTTAGGCAGCTGCTAGGAGATTTGGCGGAAAGGCCAATTTTTTTGTATTTGGTTGAATTTAGGACCCCAAATCAGGGCCCAATAAGTATACCTTATAATGATATTATTGAGATGGGGAAAAAGGTTCAAAAAAATAAAGACTTGTTTAGAGAGAAAATTAAGTTGAATTACGAGATCGGGCTTCGGAGCCTAGGCAGCGCTGCCTAGAGAGATTTGGCTTGGAATTGGCCATTTTTTTTGTTTTGTTTGAATTAAGGAACCTCAATTGCTTGGTTCAATAGTATAACCTTTAATGACTATTTGAAGAATGGGAAAAGGGTCAAAAATTTAGAGATTGTAAATAGAGAGAAATATAACGTGAATTACGAGTTCGCCTTCGAGCCTAGGCAGCTGCTAGGAGATTTGCGCTGGATAGGCCCAA
>hulupacbiokf_r0018
TTCAATTGGAAATTTTTTTCAAGGTAAAACGTTTTTATCAAAAATTAAAAGGCAAAAAACAAAAAAAGTCCCAAATTTGATAAGAGTTCTAGTTGCCTCTTTTTCTCACTCTTTGAGGGTGTATTGGGGCCCCCTTTTCCCCTTTTTTCCCCAGGAAAAAAAAAATCAAAAGTCTTTTTGAACCCCAAAGTTCCCGTGGGGACATTTTGGGTCTTTTGTTCCCCCCCCAAAGTGGGGAAAAAGGCCCCATTGCCCCCGAGGGCTCCCCCCCTTTTTGCCCCCTTCCCGAAGAACCCGAGAGGAATTTTGTCACTTTTCCCAAGGATTTTGAGGCCGCGCATCCCCCCACCCAAAAATCCCTTTTTCCCGAACCCACAAAAATCTTCCAAGGTCCCCATGGATGTCCCCCCCCGAAACCCGAGTGAGGCCCCCAACGCCCTTGGGAAAAGGCCCGAAGGGAAATTGTTTTTCTCCGTCTTATGTATGGGAAGTGTTTTTTTTTCCAAATGGTCCCCAAAAAAATTGGAGGCTTTTTTTTTTCTTTTTTCCCCCCCCCCTTTTCACTTTTCCCGCCCCATCTCCCCCCCCTCCAAAAGGGGTAAAACAGGGAAATTTTTTTTTTTCCCCCTTGAATTCCCCTTCCCCCAAGAACCTGGTTAAAAAAAGTCAAATTTTGCCTTTTTTTTTAAGGTTTGTCCCCCAAAGTCCCAACCTACGGGTTTTTTTTTGGGCCACCAAAGAAAACACGGGGGAAAAAATTCAAACACAAACTTCTTTCTGTGTTGGGATACAAATACTTTTCTTTTTTTTTTTTTGGGGGGTGAAGCCCTCGATTTAGTTGGGGTGTTCCCCCCCCCCGAACGGTTTTTTTCGTAACCCTTCGAACAATTTCGACCAAAATTTTTTTTTTCCACAAACCAAACTATTTGCCCTTTTTTTTGGGAAAAAACAAAAAACCGAAGGGCAAACCCGTTTTTGCCGCCCCGGCAAAAAAAATTCCCCCTGATTACTGTTTATCCCCAAAAAAAAAGCAGGCCCCAAATGGTTTCCCCCTTTCCCCAATAAAAGCCCCCCTCTAAATGAAACAAACTTTTTTTTTCTTTTTGCACAAAAAATTGGGGCCCCCAAATACAAAATTCCCGCCCCTTTTTTGTTTTTTTTTGGGGTTCTTTCTCCCCCGTTTTACAAGACAAAAAACAGTCCCTCCCCATCTTTTATAAACTAAAAGGTCCACAAGCCTTTTTTTTTTTTTTTTTTTTTATTTTTGGTATTTAATCTCTTTCTTTCTTCAAAACCAACAAAAAAACAAAACGGGAAAAGGAAAGGAAAAGGGGAATAAAAGAAGAAGGGAGAAAAAAAAAATTTTAAAAATTAACAAAAAAAAAGCCTGGGAAAAAAAAAACCCTTATATAAAAGGAACCCTAACGACCCCCCCGGCCGGATTATCTGTTTTTTAAAAAAAATGGGCGGGGCCCCCATTGGCCCCCCACCAAAGAAAAAAAAGTTTTGTTTTTTTTTCCCCCAAATTTTTAAAGCACCCTTTTTTTTAAATGAAGGGAAAACCAAAATTTGCCCATTCCCCTTTTTTGACAGTTTTTTTTAATTTTTCAAAGGGAATTTTGCCCCGGCCGCAACGTTTTTTTTTGGGCTTTTCGGTGTCCCCCAAGGGGCCCAGTTGGGGGTTTTTTTGTCGGCGAAAAAAAGTGCCCGAATTTGGAGGTCTCCCCACCCCCGGAGGGGGGTGTTATACGAAAAATTTTTTTCGACCCCCCCAAACCAAAGGCATGGTTACACCTTTTTTATCCCGAGTGGCGCGAGCCATATACAACCAAAAAAAGGTCTGTCAAGGGGTGAAATTCCTTCCCCCCCCTTTTTCTTTCCTGGTGAGGGGCCCCCCCCAAAATACATATATATCACACACACACACACTCCGGTAAGTGCGGAACTCCTCCTGGAACAAACCTAAAAAATGCCCAAAAAAAAAATATTTTTTTGTATGAACTTTGTTTTTTTCTTTCTTACAAGGCTCAGAAAGGGGGAAAAAATTTTTTTTTTCCAAAAGAAGATCCTGGTAAACCCTGAAAGAACAGACAGGGAGAGGGGCGAGTTGGGAAAGAAATAACACCCCCCCTCCAAAAAAAATGCGAAACAAATGAACCCCCCTTTTCCAAAATAACCCCTGCAATAAGGAAATATCTCAAATCCCCTTTTTGCCCCCTCTCTTTCCCATATATAGAGAGGGCGTTTGAGAGGCTCTTCCCCCCACCACACACGGCCCGACCAAAAAAAATTTCCCAAATATATAATATTAGTTTCTTCTTTTATTATGAAGAATAAAAAAGAAGCACATTTTTTTTGCAGAGAGGAAATTGGGTTTTCCCCCCGAAGGGGGGAATGGGTGTGCCGAGGTGGCCCTCCCCCGAGCCTTTGGGGAGGAATAGAAATACGAATACAAAACCAAAAAATTTCCCCTCCCCGGTTCCCCCTTCCCTTTGCGTGGCGAGCGGCGAGCGCCCCCAAAAGACCCACCTCTACTTTCCGGGGCCCCCCCCAAATGGGGCCCTATTTATCAAAACTTTGGAAGAAACATCCAACCCTGACTTTTTATTGGTTTTTGGGAGTTCCCCCAGAACTTTTGGTATTTATGAACCTTCAATGTGTATTCTTTTCCCCCCTCCCCCCACACTCTTGTTGGCGGAAGGAAAGGCCACCACCACGCGATAACTGTGTCTTCCCCCCAAGTGATAAACCTGTTTAGTCTGTTTTTTCCTTCCCAAATGACCCTTTTTTTGGGGTTTTTCTTTTTTGCTTTTAAATTTTCTATTTATACCATTCCTTTAAAAAATACTTTTCCAAATATGGTTCTCTTTCTCTCCAATGGTTTGGGTTTAATTTCGTATATAGAAAAACAAACCGAAAAAAACCCAAAAAAACAAAAAAAATTTTTATTTTATTTTCCTTTCTTCCTTCGCACCACAAGTTTTCCCCCCCTTTTTTTATGTTTCCCGCAGCTCCGATCCTGCTGTAAAAATAAGTAAAAAAGAAAGAAAACCCCCTTTTATATCGTAACGATTTGAAAGGAAAAAAAGGCGAAATATGTTATTTTTTGAATAATAGGTTTTTTTTTTTCCTTTCCGGAGCGGGGGGGGGGGGGGGAGCGGGGAGGAAAAAAATTGTTTTTTTTTTTTTTTTTTTTTTTTGGGGCTTTTTTTTTTTTTTCCCTTTTTTGAAAAACCCCGGTTTCAACCTTTTCCTTGGAAAAAATTTTTTTTTTAAAAACCGCCAAACCGTAGGTTTTGACCCCCAATTTCCCCTTTTTTTTTATTTGGCCTGGGGCCCCTCTCCCGCGAGTCCCAATCAAAAAAATTGCAAAAATTAATTTCTGAAATAAATAGAATGGTGGGATTGTTTCTCGAGAGAATAATTTCGCCCCAACACCAAACACGGCCCCCAAAAAACCAACAAACATTCCTATATCCAAAAAATGGTCCGATAACCCCCCCCCAATAATAGTGCCCCCGGTTCCCCTTCCCAACCATCTCAGCTTTTTTTTTATTGTGGGGGGGGCCCCCCCCAAACAACCATTCACCCCCTCTTTTCAGTTTTACCAAAAAATCTTTTTTAAAAAATTGATCCCAAACAAATTCCCTTTTTTTGACGGACTTTGGGGGGTAGGAGGAATTTTTTTTTTTTTTTGCTTTCTCATAATTTGTCGCCTCACTCTGGCACCCCGAAGAGGGAGTTTTTCACTTGGTTTCTTATATTTTTTTTTTTTATTATTTTTTTTTTGGTTGTCTGTTTGAGTTTTCTAAAGTAAAAAAAAGAAAAATGCCGCCCCTTTTTCTTATTTGAATTGCGCAAGACGGAAAAAACTTATTATGCCCCCTTTTTTTCCCCAGATGGGCAAAAACCTTCAATCAACATTCTTTTTGCTTCTTCGAAAAATTAAACAAAAAAAAAAAAAAAGCTTGTTTTTTCTCGCCCCCAAAAATTAATCCCCCCTTCCCTTTTTTTTCCCTCCAAAAAAGCTTTTTTTCCCCAGTCCTTATTTCAAAACTCCCCCCGTTCCCCTGATCCATTCCCCCTTTTTTTTTTTTCCCCCATTAAAACAAAAATTTTATTATTTGGGAACTCCCGGTTTTTTGATGTGGGGGTATTGATAATGGAAAGAAAAAAAAATCCTTTGAGCTTTTTTTCTTTCCCCTTAACAAACTTTCTTTAAAAAAATCACAGGACAACAGACCAAAAAGAGGCCAAAATAATTACACTTTTATTTTTTATAGCTCCCCCGTTCGATATATATTGACTACTGTATTCCGCCTATATGTATGTTTCCTTTTTCTCTATCCAGCAAAAACCTATTGTCTACCTTTGGCATCTCACATCCACCCAAAAAAGAGCTCATTGTTTTTGCCTCTCCGAGGTAAAAAAAAAAAGTTAAAAAAATGATTTTTTTGTGTTTAACCCCTGGGTTTTTTTTTTTTTTTTTATTTCTCTTTTTTTTTTGTGGGGGGGGGTTTGCCCCCCCCCCAAAAATCCGAAAGTTTTTTTTTTTTTTTTTTTTTAAAAATTCTTTTTGGATGTAGGTTTTTCTTTAAGATTGGCCCCCCAGAAAAAAAAAAAAATAATTTTTTTTTAGGAACCCAAAAAATGGCCTTTTTTTTTTTTTATTTTTGTGGTTCTTTAAAAAAAAAAAAAATAAAAAAAATTTTTAAAAAGGGGGGGGGTTTTTTTGGGGGGCCCTTGTTTTTGACCCGCCGCTTTTTTTTTAAAAAATACGAAGTTCCCTCCCTTTTTTTTTTTTTTTTTTTTTTTTTTTAGGCACAATTTTTTGGGTTGTTTTTTTTTTTTTTTTTAAAGAAAACCCTGGGGTTCCCCCCCCCCAAAAATTGGCCCTCAACAAAAACACAACACACACACCCTATTAATATTAGGAGTCCATAAAAGAAAAATTTTTTTTTTATGGGCCCTTCTTTATCTTCTTTAAGCACAACAAAAATCTTTATCGGACCTCTGGAGACGATAGATTAAAATATACCTGGTGGCCGCTTTTGGAAAAAAAATTCCCCCCCCAAGAAATATAGTTTTCCCCTCCCCTCCGGACGGTGTTTTTTCAAAATAATTGATCCCCCCTCTCTAGGTGGGTTGGGATGTGTTTTTTTCATGTGACGTTCTTCTTTGTTTCCCCTTTTTTTTTCCCCGGGTGGGGGGGAACCTTTAAATTTCCCCCATTTGTCTTTCTTTTTTATTTTTGGGCCCCCCCCAAGGAACACCCCACCCCCACCCGTTCCCTTTTTTTTTTTTAGAATTTTTCCCTTTCAAACCTCCTTTTCCTCCCCCCCTTTTCCAAAAGGCAAAAAATTTTTTTTTTTGTGTAATCTTTTTTATAGCGGGATTTATTTGATCCGCCCCCCTTTTCCCTCACTCTATTGTTTTTTTTGTGAAAAAAAATGTTTCCCCCCAAAAAATTACTTTTCTTCTCTTTTCTTTGTTGTTTATCGCGGGGTGCCACAAGGTAAGCCTGTTATGTTTATTTTTTTTATAAATAAAAACCCCTTAACACTCCTTTTTGATTTGTTGTGTTTGTTTTATTGTTTTTTTAGTTTTTTGGTTATGTTTTTTATTCCAAACAAAGTGTCCACGAAGGGAAAAAAAAGCCCCCGTTTTTTATATTTTGTTTATTTTTTTTTTTTATCCCATTGAAGAAAAAAAAACAACCTTTTTTTAAAACAAACAAACAAAAAGGGGGGGGGTTTTTTTTTTTTTTTTTTTGCTCCCTTACCAAAAAAAAACCTGTTTTTTGAGCTTTTCGAAACGCCCGAAAAAAATTTTTCCCCCCTTTTAAACCCCCCAACAAATATACTCTGGAGGCTTTTTATTAGCGGGAAAGGAGAATTTTTTTCTGTCAAATTAAAAAGGAAAAAAACATTGTTCTTATGAGGAAAAGGGAAAAAAAGTCCCCCGGAGGTGCGACGTTCACCTTTTTTTTTTTTTAAGAGGCAAGCCCAAAAAAGTTTACTCTTTCCCCACCCCGCCAAAGCCCCCCTCCGACGTGGCTCCTATTGTGGTTTAAGCAAAGAAAGGGAATTGTGCCTCGCGACCTTTTTGCCTTTATTGAGACCCGAGCCTTGACCAAATACAGGTAGAGAAAACCCCCCCTCCACCCCAATTTGCTTTTTCTTTGAATGGGGGGGTTTTTTTTTGGGTCCCAAAAATTCCTGCGAGAAAGGCTAAAAAGGGGTAAAGATCCAAATATAAGGACAAATGGGAAGGGGGGGGGTTCCCCCCCCCCCCCCAAAAAAAAGAATGCCCCCCCTCCAAATGGGGAAAAGATAACATTTTGTGAGAACAATTTCGGTGGGATATATATAAAAAAAAAGAATAATACATGAGGGGCTAAAGAAAAAAATATATATTTTTCGAAGGTGTCGGGTCAAGGGGGGGCGCCAACTTCCCCCCTTTTTAAAACGAGCCCCTTTTTTCCCCCCCCGAAAAAACCCCAACTTTCAAAAATGTGGGGCTTTTTTATTTTTGGAGAAAGATTTTTTTTTACCCCTTACACACTCCCAACAAAAACCCTCTAAAAAAAACGGAGGTGGGGAAAAACCAAACCTTTGGGGTGGGGGAAGTAAAAAGCATTTGCGCCCCCTGGGTTAAAAGGGATAGGCCCCGCTTTGTTCCCCTTGTTATTTTCCCGGGGAGGGAACGAAAGGAAAAAAGGGGGCTGGGGGCCAAGTGAGAAGAGAGAAAAAGCAAAATCCCCCCCATGTGTTAAGCCCGTTTTTTCCCCGGGCCCCTTTTTGGGGGGGGTGGGGCCTCTTTTCTTTTCAAAAAAAATCTCTAAACAAGGCCCCCCTTTGGTGGCAAAACCCCCCCTGTCTAAAAAGAGATAGAAACAAGCCAAATGTGTATATCAAATATTTTGTTTTTAAAAAGGTAAACTGTAAAACTAAAAAAAAAAATTGTATTCTCGCGATGTTTTTCTCACCCTCCTCCAAGCATATTTTCCCTGCCGTTTGTTGTGTTGTTGGGGCCAAACATTTAAGCCCCCCCCCGCCACCCCAAATTTCCAAGCTGTCATCCCCCCGAAAATTGGGGGTGCCGCTATATAGAAAAAATAATTTTATCATTCCTCCTACGGGTTTTGGGGGGCCTTTTGGGTCCCCCCCCCCCAAGGCCCCAAAAAAAAAAAAAATTTTAAAAATATTCTCCCCCTTTTTTCCCTTTCAAAACCAAACAAAAACCACCGCGAAAAAGGGGAAGGGGGGGAAAAAAGGAAAAATAAAGAAGGGAAGAGAAAAATATTTAAAAAAAAATGCCTTTTTTTTTTTTTTTGAAACCAGCAAAAAAAAAAAAAAAACCCCGACCATTTTTTTTAATTTCCCAATTTTTCCGGGGGGAAAAAACCCAACTTTGGAAAAAATTGGGGCACCGGCCTTACCTATGCCCCCCAACGAAAAAACCACTTTTCTGGAGAAAAAAAGGGGAAAACCTTCCGAAACCCATAGGTTAAAACCTAAAATGTAAAAAAAATGGGGTAGTCGCGCGTATGCCTCCAAAAGCACAGCGCCCCGCGCTTCTATTGTAAGGAAGGATTTTTGGAAAAAAAGGGAAAGCCCAAAACTTTCCCCCCAAGGCCCCCCCCGAAAAAGCCCCCCCTTTTACAATGGGAAAAAAATTCCCCTTCCCCCCTTCCAAAAAAAAATGCAAAAACCCCTCCTCCGGTCCTTTTCCCCCTCCCACCCCCGAAAAGACCAAAAGCCCCGGCACTAAAAAAAAAACTAAAAGCCCAAAAAACATTTCTCGGCAAACCAAGGGTTTGTGGTGTTTTTTCCCCCCCCACTCCCCCCACGGGGAGTAAGTGGGGGAAAAACCATAGTTCCGAGGAAGTTTTCCCCTTTCTATTCCCCCCCTTCCCCAAAAAAGCCAACCAATCGGGAGAAGTTGGGTTCGGGGAAAAGCCCTTCGAGTGTTTTTTTGTAAGGGAGGTTGGAAAATAGATATTGGTGTGCCCCCCTTTCCCCCAAAAAAACCCCTTTTTTCGAAAATTCCCTTTAACCCACCCCCGGAATTTGGTAAAAAAAAAGGGGGTTTTTTTTTTTTTTTCCCCCCCCCCAATTTTGGGGGGCATCCCTGAACCCCTCCAAAAAAATTTTTGGCCCCTAAAACTTTTTTCCCCCCCCTTTCCCCGCAGGCGAGTAACATCGCCCTCCCCCCCCAAAAAACTTTTGTCCAAAGAGGGGGGTTTTAATCTATTTCCCCCCCCCCGCCCCTGTCCCCAAATCGTTCCCCCAAAAGGCCCAAAAAAAAGGGGAATCTACCCCCCCCCCTCCTCTTGTTGAACCACAAAATAACCGCCTGCGATGGGGGCCCCCTTTGGGAATTTAACCTGGCTAAAAGCCCCCCCCAAGCTCCTTTTCACATTATTTCCCCTTTTTTTTCTTATTCTCAAAGATGTTTGTTTGTTGAGTTTTATTCAATTTCTCTCTCCATTATCCCATTTTCCCTCAAAAGGCACCCAAAAAAATTTTTTTTTGTATGTGGGTAAAAAAAAGAAATTTTTTTTTATTTTTTTCTCGGCGTATCTCGAAAGGGTGGGGAACAGAGTAAACCCTTTTTGTGTGTCTGTCTTGGAGTTTTTATATTCTTGTAAAAAGTTTTGGGGTTAGAAAAGGCCCCCCTTTCCCGGGGCCCATTTTTTTATTTTTTTTTTTTTGGGGAAAAACAACAAAATGCGCGCGTACATATATTAAAAGAAGAGGTGTTTTTTTTTTTTTTTTTTTTTTTTAGCTTATTTCCCCCAATTTAATGGGCCACCCGAAAGAAAAAAAAAAAAAGATGCGGGGAAATTCCCAAAAAAATGGAAAAAGAAAATCCCCCCCCTAAAAAGAAAAAAAACAAGAGACCCTTAGCTTATTTTTGAGGGAAGAAAAAAGGAGGGTGGGGAAGAAAATTTTCCTTAAAAGGGACCGGGTTTGGGGTTGTCCCCACCTTTTTTTTTTTGGGGGGCCAAAAAAAAGAAATAAGTTCCACAACCCCCCCCGGAGAAAAAAAAACCAAACCCCACACAAGAAAATTTAATAGAAAAACCACCCCGCGGGAAGATCCTTTGGGGAATATAAAAAAAGATTTTGTTTTGGTTTATTCCCCAGACATTCCCAAAAAGAAAATGTGTCGGCCGAAAGGGTCCCCCCTAAAAACACAAAAACTGGCAAACAAAATTCTGGGGCCTAAGGGTTTTGGCGTGTTTTTGCGTGGGTGGGGGAATAGCACGCCATTTTTTTTGTTTTTTTTGGGGGGGGGAAGAACCCCACTTTTTTTTTTTTTTTTCCTAAAAAAACAAAACCAAAAAAAATTGGTTTGGCCTTTTTAAAAGACCTCCGTATTAAAAAAATTATACCAGGGGTTTTTTTCAAAACAAAAAAAAAAGGACCCCAAAAAACCCCCCTTAAAAAATACCCCCAAGGAAACCCAAAAAAAAAAACAATTGTTTGTTGTGGTCCCCTTTCTTGTTCCTTAATTTAAAAATTTAAATTGTCCCCCCCCACCTCCTAAACCCCTCTATATTCCAATAAAGTTAATACTACCATCCGAAAATTTTGGGCCAAATAAAAACACAAAAAAAGAGAACCCCCAAAAGTAAAAAAGAAAAAAAAATACTTTTTTTGGGTTTGAGACAAAAAAGAGTCGTGTCGAGAATCTTTGGGTTTTAGTTTTATAATAAGGTATTGGGCCAAAGTTTTAGTGTTTGGTGCTTCAAAAAATCCGAGGCCTTTTTTTTCTGATTTGTTGCTTCGAAGAACGCCTAAGAGAAAGAAATATGGGCCCTCTAGGTATTTTTTTTTGTATTATTTTGGGCGTTCGTTTTTTTCCCCGCCCTTTTTAAGGAAAGTAAAGAAAAAGATTTTCCTTTTTTCCCAAAACAACCCCCGGTTCCCCAAAGAAAAAGTTTGGGGTAAAAAAAAAAAAAGAAAAGGGGTGAAAGAAAAAAAAAATCAAGGGGACGAAGTTTGGGAAAAAAAAAAGGGAACTGGGGAAAAAGGCCCCTTTTTTTTTTTTTTGGGAAAAAGGAAAAGAAAGAAATTTTTTTAAATTTTTTTTTTTTTTTTTTTTTTTTTGGGAAAAGCTTTTTTTTTTTTTTTTTTTTTTTTTTTTTTTGGAAAAAATTTTCCCAAAAATGGGGTTTTGGGGGGAAGTGCAAAAAATTTTTTCCCTTGAGAGGCCCCCCCAAAAGTTTTTTTCCCCCCTTTTTTCCAAGGTTTTTTTTTTTTTTTTTTTTTTTTTAAATACCCTCCCGCCCAAACAGAAACCCCTGGGGGGGGGTGGAAAGCCCCAAAAATCTTCCAAAAAAAAAAAAAAAAAAACCCCCAAAGCCCCCGTTCCAAAAGCAAAAGTTTTTTTTTTGTGGAAAAAAAAAAAAATTTCCCCCAAAAATGTTTAAAAAGAAATTTTGGAAAAAAAGGGATGTTCTTTTGTGGGGCCAAACAAAAAAGCCCCGAGGGAAAAGGGACCCCCGCTTTTTGGGGGGTTTAAAAACCGAAAAAATTTTAAGGATTTGGGGGTTTTTTTTTTTTTGGGGCCCCGTGGGGGGGGAAAAATTTTTTGGGGGGGGGACCCCCCTTCATTTTTTAATTTTTTTTTTTGCCAAAAAAAAAAAAATTTTTTGGAAAATTTTGGGATGGGCCCCCAGGCAAAAAATAAAAAGGGGGGGGAAAGGTTCCCCCCCCCCCCCAAAACCTCCGTTTGGGGGGGGGCGTTAAAAAAAAACCACCCTTTTTCCCCCCCACCCCCCCAGAAAAAAAAGGTGGGGGGGGGGGAAAAACGTCCAAAAAAAGAAAGCCCCCAAAACCATCCCTTTTCCCCCCTTTCCCCCCCCCCCCCCCGAAAGAACCCCCCTTTTTTTTTTTTCCCCCCAAAAATTTTGGGGCCCTCCCCCCTTCCCAAAAGGTTTTTTCCCCCCCCCTTTAAAAGGTCCCCCCCACCTCCCTTTAAAACCCCTTAAAATTTTTTCCCAAAGGAACGAGTTTTGGGGAAGGGACTTTTTTTTTGGGGGGAAGGGGGGAAAAAAAAATGGGTTGTTTTTGTTTCTTTTTATTATACGGTGATTTTTTTTTTTTTTTCCCAACCAACAAATTTTTGAATAAACAAAACAATGGAAAAAAATTTTAGGGAAAAAAAAAAAAAAAAGGTAATTTTTAAAAGCAACAAAGGTTTTTCCAAAAAATGAAGGTTTTTCCCCCCCTTCTTTGAAGTTGGGGGTGGGGCCTTTTTTTTTTTCCTTTTTTTTTTCCCAAAGGAAAAAAATTTCAAAAAAGGTCCCTCTTTTTTGAACCAAAAGGCCTGGAAAAAAAATGTTGGTCCTTTCCCCAAAGTGGAAAAAAGCCCAAAAAATAAAAAAAAAATTGCCCCCCCACCCCGAAGGGGGGGGGTCCTTTGCCCTTTTTTTCCCCCCCGAAAGGAACGAGGGAAAATTGTCCCCCCCCCTCCCCCCAAAAAAAAAAAGCGTTTTTTTTGGGAAAAAAAGGCCCCCAACACAAAAAAAAAAAATCCCCTTTTTCCCGAAAAAAACCCCAATTTTCCCCTCCAAGTCCACAAAAATGGATTTTTTTTTGGGTCCCCACCCCCCCGCCCGAGTGGAGGGGCCCAACCCCCCCCCCGCCCTTTTTTTTGGAGGGGCAAAAAAAAAGGATGTTAAAAATTTTCCCCCCCTTTTAAAGGGTTTTTGGGGGGGGGAAAGGTCCACCCCCCCCCCATTGGGTTTGTCCCCCCCCCACCCCCCCAAAATGAAGGGCCTTTTTTTCCTTTTTTCCCCCCCCCAACATTCCCAGCCCCATCTT
>hulupacbiokf_r0019
AGAAGAGAGATGACAGAGACTGGAAGATATAATACTAAGCACATATCTTCATATTCCCCAATGATTCAGACTTTTAGGTGTAGGACTAGAAAATACATCTATTTAAGTAAGACAAAGAAATGTGTGTGAAATCTCAAATAGTACCAATTGCTATCACAATACTTTTTTCCCATAAGCTAGCTTTTCAAAGTAATATATAAAAAATAAGGAATAGGAAATTGAAAGGGGGGTGTTTTACTCTTTTTTTTTTTTAAAATTAAAAAAAAAAACAAGAAGAAAGAAGAAATTTGTCTTCATAGAGTCAAGTCTTCACAAAAATATAAAAATAAAAAATGAGAGTAATTCCTCGTAAATAAAAAAAAAACAAAAAAAAAAAGCAAAAGTAGTTTGCCATAATTTTCAGATGTAAAACCAATAACAAAAATAGATATGGAGAGGTAATAATAGAAATAAATAAGCTAGTTGCAAGAATCTATTTATCTCTGCAACATCCGGGCAACAAAGCCAAATGGTTCAAATCAGGCCATACTTCCTTTGTATAGCAATACTCCAACTAACAAACTGAGCAAGAGCAACAAGACACTAGCTCAAGCATATTCATTAAAACTTAACACCACCAGCAAATAGACCATACCTTTTCAAATAATCAAAAAATTATTTTCATCAATTGATTAAATTTAAATGCCACAGCAGAAGATTTGAATGAATACAGACATTCCCCAATGAGAAGACATGTTTATGGTTGTAACTAAAATATACATCATTTAGTAATGGAAAGGAGATGGTGTTTAATCTCAATAGCAATTTTGGGCTATCGAAATTACTTTTCCATAAGTTAGCTTTCAAAGATATATAAAATAGGAAAGAAATTGAAGGGGGTTTTCCCTCTTTTTTTTTTTAATAAAAAGAAAAAGAGAAGAAAGGAAAAGAAATTTGTTTCATAAGTCATCTCACGAAATATGAAAAGGAAAATGGCGTAAATTCTCATAAATAGGAAAAGAAAAGCCAGAGTAGTGTGCCATTAATATTCAGTTGTAACAATAACAAAAATTAGAGTATGGAGAAGGTAATATAGAGAATAATAAGCCTAGTATGCAAGAATCTATTTATTCTGCAACATCGCCGGGCAACAAAAGCCAATGGTTCAATGCAAGCCTACTTCCTTTTAAATAGCAATACTCAACTAAACAACTAGAGCCAACAAACCTCGATCAAGCATAATTCATTAAACTTAAGCACCACCAGCAAGATAGACCGTACTTTCAAAGCATCAAAAAATTATTTTCTCAAATTGACTTAAATTGAAATGCGCCACAGCAGAAGTATTTTTGAATTGAATACCAACACAATTCCCATGAGAGACATGTTAGGTGTAGACATTAGAAAATATCTCTTTATATATGCAAAGAATGTGTTTAATCTCAACATAGTCAAATTGCTTTATCAAATTACTTTTCCATTAACTTCAGCTTTTCAAAGAATATATAAATATAAGGAATAGAAATTGAAGGGGGTTTTACTCCTTTTTTTTTGAAAAATAAAAAAAAACAAGAAGAAAAGAAGGAAATTTGTCTTTCATACAGTGCATCTTCACAAATATGAAAATAAAATGGGAGTTAATTCTCCGGTAAATAGTAAAAAAAAACAAAAAAAAAAGCAAAGTATTGCCCATAAATTATTCAGTTGTAACCATAACAAAAAATTAGAGTGATGGAAGGGTATATAGAAAATAAATAAGCTAGTTGCCAAGAGATCTATTTATTCTGCAACATACGGGCAACAAAGCCAATGGTTTCATCAAGCTAACTTCCTTTTATAGCAATACTCCAACTAACAACTAGCAAGCAACAAACATAGCTCAAGCATAATTCATTAAACTTAAGCACCACCAGCAAAATTAGACCTACTTTCAAATAATCAAAAATTATTTTCTTCAATGATTAAATAAATGCCACAGCAGAAGATTGAAAATACCACACAATTCCCAATGAGAGTACATGGTTAGGTGTAGACTAGAAAATACATCATTTAGTAACAAGAGAATGTGTTTATCTCCAATAGTCAAGTTTGCTTATCAAATAAACTTTTCCATAAGCTTAGCTTTCAAAGAATATATAAAAATAAGGAGAAGAATAAAGGGGGGTTTTTCCTCTTTTTTTTTTTAAATTAAAAGAAAACAAGAAGAAAGAAGAAAATTTGTCCTTCATAAGTCATCGTCACAAATATGAAAAAGAAAATGTAAATTCTCATTAAATAGAAAAAAAAAAAAAGCAAATAGTGTGCCATAATTTTCAGTTGTAACAATTAACGAAAAATTAAGATATTGGAAGGGTATTATAGAAAATAAATAAGCTAGTTTGCAAGAATCTAATTTATTCTGCATACATCCGGGCAACAAAAGCCAATGGTTCAATCAAGCCTACTTCCTTTTATAGCAGATACTCAACTATACAACTAGCAAAGCAACAAACACTCGATCAAGCATAATTTGCATTAAACCTTAAGCACCACCAGGCAAATTTAGACCTACTTTTCAAAGCATCAAAAATTATTTTCTTCAATTGATTAAACTTAAATGCCACCCCAGCAGAAAGATTTGAATGAAATACCACACCAATTCCCAATGGAGGACATGTTAGGTGTAGACTAGAAAAATACAATCATTTATTAAGCAAAGAATGTGTTTTAAATCTCAATAGTGCAATTGGCTATCAAAATTACTTTTCCATAAGCTTACTTTCAAAGAATAATAGAAATAAGGAATGAAATGAAGGAGGGGTTTTTTACTCTTTTTTTTGAAAATAAAAAAAAAACAAAGAAGAAAGAAGAAATTTGTTTCATAAGTCATCTTCACAAATATGAAAAATAAAATGGAGTAATTCTCGTAAATTAGAAAAAAAAACAAAAAAAAAAGCAAGTAGTGTGGCCATAAGATTTTCAGGTTGTAACCAATAACAAAATTAGATTATGGAAGGTATATTTAAGAAAATAAATAAGCTAGTTGCAAGAATCCTATTTTATTCTGCAACATCCCGGCAACAAAAGCCAATGTTCAATCAGCCTACTTCCTTTTAATAGCATACATTCAACTAACAACCTAGCAAGCAACAAAACTACTAAGCTCAAGCATAATTCCAATTAAACTTAAGCACACTGAATACTATAGCAAATAGAACCTACTTTCAAAGAATCAAAATTATTTTCTGCAAGATTAAATTAAATGCCACAAGCAAGAATGATTTGAATGAATACCAACACAATTCAATGAGAGACATGTTAGGGTGTTAGCTAGAAAGGATATACATCATTTAGTAAAGCAATAGATGTGTTTAATCTCAAAGTCCATATGCTATCAAATGACTTTTTCATAAGCTTTAGCCTTTCAAAGAATATATGAACACAATAAGGAGAAGAAACTTAAAGGGGGTGTTTCTCTTTTTTTTTTAAATAAAAATGAAAACAAGAGAAAGAAGAAATTTTGTCTTCATAAGTCATCGTCACAAATAATGAAAAAGAAATGGAGTAATTCTCATAAATAGAAAAAAAAAAAAAAAGCAAATTAGTTGCCATAATTTTCAGTTGTAACAATAACAAAAAATTAGATATGGAAGGTATATAGAAAAATAAATAAGCTAGTTGCAAGAATCTATTTTATTCTTCAACATCCGGCAACAAATCCAATGGTTCATCAAGCCTACTTCTTTATAGCAATACTCAACTTAACACCAGCAAGCAACAAACAATAGGCTTCAAGCATAATTGATTAAACTTAAGGCACCACCAGCAAATAGATCTACTTTCAAAGCATCAAAAATTATTTCCCCCTCCAATACTCCAATGATTAAATTAAATGCACAGCAGAAAATTTGATGAATACCAGACAATTCCCAAATAGAGAAACATGTTTTTAGGTGGTAGACTAGAAAAATAAATCATTTAGTAAGCAATAGAGTGTGTTTAATTCTCAAATAGTCAATTTGGCTTATCAAGATTATACTTTTCGATATGCTAGCTTTTCAAAGAATATATAGAATAAGGAAAAGAAAATTGATAGGGGGTTTTCCTCCTTTTTTGTTTTAATAACAAATAAAATAAGAACGAAAGAAAAAAATTTGTCTTCATAAGTCATCTTCAACAAATAATGAACAAGGAAAATGGAGTAGGATTCTCGATAAATAGGAAGAAGAAAAGCAGAGTAGTGCCATAATTTTCAGTTGTAACAATAACAAAAATAGATAGGTGGATGAGGGTAATATAGAGAATTAAATATGAGCTAGTTGCAGAATCTATTTATTCTGCAACATCCGGGCAACAAAAAGCCATGGTTCAAATCAAGCCTACTTCCTTTTATGCAATACTCACTAAACAACGCAAGCAATGAAACAAACACTAGCTCAAGCCTAATTCATTTAAACTTAAGCATCTCACCGCAAATAGATCTACTTTCAAAGCATAAAAAATTGATTTTCTCAATGATTATAAATTAAATGCCCACAGCAGAAGATTTGAATGAAAACAAGACAAATTCCATGAGAGACATGTTTTGGTTGTAACAGTCAATTGGATATCAAATTACTTTTCCATAATTTAGCTTTCACAAGAATATATAAAAAGGAAGAAAATTAAAAGGGGGATTTTCCTCTTTTTTTTTAAATAAAAGAAAACAAGAAGAAAGTAGAAATTTGTCCTTCATAAGTCATCGTCCACAAATATGAAAAAGAAATGGAGTAATTCTTCTAAATGAGATGAAAGAAAAAAAAAAAAGCAAATTTGTTGGCCATAATTTTCAGTTGTAACAATAACAAGAGAGATTAGCTCATGGAACGGGTATATAGAAAATAAATAAGCTTAGTTGCAAAGAACTATTTATTCTGGCAACCATCCGGGCAACAAAATCCAATGGTTTCAAATCAAGCCTCTTCCTTTTATAGCAAGTACTCAACGTAACAAGCCAACAAGCAACCAAACACTAGCTCAAGGCTAATTGATTAAACTTAAGCACCACCAGTCAAATAGATCTACTTTCAAAGCATCAAAAATTATTTTTCTCCATGAATTTAAATTAAATGCCAACAGCAGAAATTTGAATGATAACCAGCAACAATTCCATGAGAGACATGGTAGATGTAGACTAAGAAATACCAATCATATTAGTAAGCAAGAAGAGTAGTGTTTAATCTCAATATCCAATTGGCTTTCAAAATTAACTTTTCCATAACTTAACTTTCAAATAATATATAAAATAAGGAAAAAAGAAATTGATGGGGGTTTTTCTCTTCTTTTTTTATTTTAATAAAAAAGAAATAAGAAGAAAGAAGAAATTATGTCTTCATGAAGTCATCTTCACCAAAATATGGAAAAGGAAATATGGAGTAAATTGGTACATAAATAGGAAAAGAAAGCAGAGTAGTTGCCATAATATTTTCAGTTTAACAATAACAAAAATTAGATATGGAAGGGTAAATAAGAGAATAGAAATAAGATAGTTGCAAGAATCTAGTTTATTTCCTACATGCACATCCGGGCAACAAAAGATCAATTGGTTCAATCAAGCCTACTCTTCCTTTTATTAGCAAATACTCAACTAACAACCACCCAAAGCGATCAAACACTAGCTCAAGCGAATAATTCATTAAGACTTAAGCCCACCAGCAATAGATCTACTTTCCAAGCATCCACAAATTTATTTTCTCAATGATTAAATTAAAATGCCACAGCCAGTAAAGATTTAATGAATACAGACAATTCCCATCGAGAGAACATGTTAGTGTGTAAGACTTAGAAAAATACATCATTTAGTGAAAGTAAGAGTGTGTTTAATCTCAATAGTCAGATTGGCTATCAAGAAAATTACTTTTCCATAAGCTTAGCTTTCAACAGAATATATAAGGAATAAGGAAAAGAAATTGAAAGGGGGGTTTTTCTGGGTCGTTTTGTTTTTGTTTAATAAAAAAAAAAGAGAAGAAAGAAGAAAGATTTGTGCTTCATAAGTCATCTTCAACAAATAGGGTTGAAGGAAGGAGAAGAGTGGAGGGTAATATCTCATATAGGGTAAGGAAAAGAAAAGCAGAAGTAGGTGGTGCCCAGAAGTTGTTCAGTTGGTACAATAACAAGTAAATTAGATATGGACAGGGTATATAGATGAATAAATAAGCAGTTGCAGAATCTATTTATTTCTGAACATCCGGCAACAAAGCCAATGGTCAATCAAGCTACTTCCTTTTATTGCAATACTCAACTACAACCGCAAAGAAACAAACACTAGCTCCAAGCCTAAATTCATTAACTTAAGCACCTACCAGCAAATAGACTACTTTCAAAGCAATAAAAAATTATTTTCTCCATGAAATTAATTAAATGACCACAGCAGAAGATTTGAAATGAAAACAAGACAATTACCAATGAGAGACATGTTTGGTGTAAACAGTAAATTGGAATATCAAATTAACTTTTTCCGATAAGTTTAGCTTTCAAAGAGATATATTAAAATAAGGAAAGAAAGATTAAAGGGGGATTTTTCCTCTTTTTTTTTTAATAAAAAGAAACAAGAAGATAAGTAGAAATTTGTCTTCCATAAGTCACGTCACAAATATGAAAAAGAAAATGGAGTAATTTCATAATAAGAAAAAAAAAAAAAGCAAATTTGTTGCCATATTTTCAGTTGTAAACAATAACAAAATTAGCTTATGAAGGGGTATTATAAGAAAAATAAATAAGCTAGTTGGCAAGAATCTATTTATTCTGCAACATCCGGGCAACAAAAATCCAATGGTTCAATCGAAGCCTACTTCCTTTTATAGCAATACTCTAACTAACACCAACAAGCAACGAAACACTAGCTAAGCATGGAATTGATTAAACCTTTAACATCCGACCAGCAAATAGATCTAGCTTCAAAGCATCAAAATTATTTTTCTCCATGAATTAAGATTAAATGCCACAGCATGAAAATTGATGAAATACCAGAACAATTCCCAATGAGAGAACTTTAGATGTCAGATAAAAAAACATCAATTGTAAGTATAAAAGCAAAGAGTGTTGTTTAATCTCAATAGTCCAATTGGCCACATCAAATTACTTTTCCATAAGCTTAAACAGTTTTTTTTTATTTTTTTTATTTTTTTTTTTTTTTTGTTTTTTTTTTTTGTTTTTTTTTGTTTTTTTTCTTTTCATTGTTTTGTTTTTTTTTTTTTTTTTTTTTTTTTTTTTTTTTTTTTTTTTGTTTTTTTTTTTTTTATTATTTTTTTCATTTTTCAAATAATATATAGAATAAAGGAAAAGAATTGAAGGGGGGTTTTCCTTTTTTTTTTTAATTTAAAAAATAAGAGTAAAGAAGAATTTGTCCTTCATAAGTCCATCTTCACAAATATGAAAAGGAAAATGGATAATTGATCATAAAATAGGATAAAGAAAAAGCAGAGTAGTCGCCATAATTTTCAGTTGTAAACAATAACAAAATTAGATATTGGAACGATATATAGGAAAAGTTAATAATAAAGCTAGTTTTGCAAAATCTCATTTATTCTAGCAACATCGGCACAAAAGCCAATGGTTCAATCAAGGCCTACTTCCTTTTTATAGCAATACGTCAACTATCAATCCAGCAAGCAACAAACCACTAGCTCAAGCGTAATTCATGTAAACTTAAGCACCACCAGCAAATTAGATCTACTTTCAAAGTCTATCAAAAATTATTTTCTCAAGTGATTAAATTAAATGCACAGGCAGAAAATTTATGATACCAGAAAAATGTCCAAAATGAGAGCATGATATGGTGTAATGACTAGAAAGATACATCATTTAAGTAAGGCAAGAGTGTGTTTAATCTCAATAGTCAATTGGCTAGTCAAATTACTTTTCCATAGCTTAGCTTTTCGAGAATAGTATAAAATAAGAATAGAAATTGAAGGGGGGGGTTTTACTCTTTTTTTGAAATAAAAAAAAAACAAGCAAGAAATGAAGAAATTTGTCTCCATAAGGTCATCTTCACGAAATATGAAAAATAAAATGGAAGTAAGTTCCTCGTAAATAAAAAAAAATACAAAAAAAAAAAAGCAAGAGATTGCCATGATTTTCAGTGTAACAATAACAAAAATTAGATATGAAGGGTATATAAAAATAAATAAGCTGAGTTGCAAGAATCTATTTATTCTGCAACAATCCGGGGGCAACAAAAGCCAATGGTTTCAATCAAGCCCCTACGTGTCCTTTTATTGCAATAGCTCAACCTGAATCAACTAGCAAGCAACAAACACTAGCTAAGCATAATTCATTAAACTGTAAAGCACGACCAAAGCAAATAGACCTACTTTCAAGACTCAAAAATTATTTCTCCAATGATATTAAATTAAAATGCCAACCAGCAAGAAATTTGAAGTGAATACCACACAATTCCAAAATGAGAGACAGTTAGGTGTAAGAATAGAAAATACATCATTTTAGTAAGCAATAGAATGGTTTAACTCAATAGTCAATTGGCTATCCAAATATTACTTTTCCCATAAGCTTAGCTTTTGCAAAGAATAATAAAATAGAGGAAAAGAATTGAAGGGGGGTTCTTCCCTCTATTTTTTTTTTAATAAAAAATAAGAAGAAAGGAAGAAATTTGTCTTCATAAGTCATCTCGCAAATATGAAAGGAAATGGAGTAAATTCTCAATCAATAGGAAAAAGAAAAGCAGAGTAGTTGCCATAATTTTCTGTTGTAACAATACAAAATTAGATATGGAAGGGTTATAGAGAATAAATAAGCTAGTTGCTAAGAATCTATTTATCTGCAACATCCAGGCAACAAAAAGCCAATGGTTCAATTAAGCTACTTCCCTTTTATAGCAATACTCCAACTATCCAAACCCAAGCAAGCAACAAACACTAGCTTCAAGCGTAATTCATTAAACTTAAGCAAGCCACCAGCAAATAGATCTACTTTCAAAGCATCAAAAAAATTTTTCCCCAATGATTAAATTAAATGGACCACAGCAGAAATTGAATGAATCCAGACAATTCCCAATAATGATAGAACTATGTTATGTGTAACTAGAAAATACAGTCATTTAGTATAGCAAAGAATGTGTTATAATCTCAATTAGTCAATTGGCTTATCAAATTACTTTTCGCATAAGCTTAGGCTTTCAAAGAATATATAAATAAGGGAATAGAAATTGAAGGGGGGTCTCTTACTCTTTTTTTGAAAATAAAAAAAAAAACCAAGAAGAAAGAAGAATTTGTCTTCATAAGTCATCTTTCACAAATATGAAAAATAAAATGGAGAAAATTCTCGTAAAAGAAAAAAATACAAAAAAAAAAAGCAAAGTATTGTTTGCCCATATTATTCAGTTGGTAACAATGAACAAAAAGTTTTTTAGATATGGAAGGGTTAGTAGAAAGATAAATAAGCTAGTTGCAAGAATTATTTATTTCTGCAAGCATCGGGCAACAAAAGCCCAATGGTTCAATCAACTACTTCCTTTATTGCATACTCAACTAAACAACTACAAGCAAAAACACTAGCTCAAGCATAATTCCGTTAAAACTTAAGCACCACCAGCAATAGACCTACTTTCCAAACATCAAGAGAATTATTGTTCTCAAGTGATTAAAGATTAAATGCCACAGCAGAAGATTTGAATGAATACCACACAATTCCCAATGAGAGAACATGTTTTGTGTAGGACTAGAAAATACATCATTTTAGTAAGGCAAAAGAATGTGTTTAATCTCAATAGTCAATTGGCTATCAAATTAACTTTTCCATAATGCTTAGCTTTCAAAGAATATATATAATAAGGAAAGAGAAATTGAAGGGGGGTGTTTCCTCTTTTTTTTTTAATTAAAAAAAAAATAGAGAAAAAAAGAAAGAAGAAATTTTGTCTTATAAGTCATCTTCGCAAATATGAAAAGGATAAATGGAGTAATTCTCATAAATAGGAAAAGAAAGCAGAGTAGTTGCCATAATTTTCTGTGTAACAATACACAAAAATTAAGATATGGAGGAAGGGTAATATAGAGAATAAATAAGCTTAGTTGCGCAAGAAACGATTTATCTGCCAACAATCCGGGCAACAAAGAGCCAAATGGTTTCCAATTAAAGCCTACTTCCTTTTAATAGCAATACTCAACTAACAACCAGCAAGCAACAAACACTAGCTCAAGCAAATTCATTAAACTTAAGCACCACCAGCAAATAGATCTACTTTCAAAGCAATCAAAAAT
>hulupacbiokf_r0020
CAACGAGTCATACCCTAGATAGTAAGGATCGACTAATGAGTCACACTCGTATAGGAGAGCTAATGAGTCTCACTCTGTATAATCGGTGACTAATGAGTCACACTTATGGGTTATTTGTTTGGTTGCAATTTGTATATGATCCATATGTTCTCTCCTTGGCGTTATTTTTTTATAATCACTCGCTTTTCCTTTCTACAAGAAAAGAAAAACCGATCACAATAAGATTTAAATTAATTTCTAATTTTGAATGGACCCCCTGAGTTTGTTGGTTCCAAGGAACTTAGTTTTTTTTTGAAGACTTAAGTTCGCGTTTAAATTTTTTATCAATTTCTCGTGCTCCTTAAAGAAAACAACGATCACTTGATTTAAATTAACGTTCTAAGTTTTCAGAACCTGGTTATGTCCAGGAAACTTAGTTTGAAAACTTAGTTCGCGTTAACTTTTATCAAATATCTCCGTTCTCTTTAAGAAAAACAATGATCAATTGATTTTACACATTATTCTAGGTTTTATGACCTGGTTATGTCGGAACTTAGTTCGAAAACCTTAGTTGCGCGTTTAATTTTTATCAATATCTCGTGCTCCTTTAAGAAAAACAACCGATCAAATTGATTTAAATTAACTTCTAAGTTTACCTGTTGTTTTTGCTTGTAGGATCTTTTATGTGAAATTATCTTATGTGGTCTATTAATTTATCAATAATCTGTCTTCTATTAGTAATTAATACAACTAATTCATTTTTTCTTAAGTTATTATATCTTTCTATTAGTTTTTATTGGTTATATCCAGGAACTTGAATTTGAAAACTTAGGTGTCGCGTTAATGTTTTATCAAGGTGTCTGCGTGCTCTTTAAGGAAAAGACAACGATCCAATTTGATTTAAATTAACTTCAAAGTTTTATGACGGTGGTTGATGGTCCAGAAGCTTAGTTGAAAACTTAGTTCGCATTAATGTTTTATCAAGTATATCTGCTTTTAAGAAAAACAGACCGATCAAATGATGTTATGATTTAATTCTAAGTTTGAACGGACCTGGTTATGTCCAGGATACATGAGTTTTGAAAACTTACGTTCGCATTAAGTTGTTTAATCATATGATCATCGCTCTTTAAGAAAAACAACGATCAATTGATTTAGAATTAATCTTCTAAGTTTTATGACCTGGTTATGTCCAGAACATAGTGTTAAAAACGTAGTTCGAAGTTAATTTTTATCAATACTCGTGCCTCTTTAAGAAAACAACGATACAATCGATTTAAATTAACTTCTAAGTTTTATGACCTGGTTGATCATCCAGGCATGCTTAGTTTGAAAACTTAGTTCGCGTTAATTTTTTTCAATAATCTCGCTGCTCTTTAAGAAAACAACATCAATTGATGTACAATGAACTTCTAAGTTTTATGGACCGTGGTTATGTCCCAGGATCTTAGTTTTGAAAACTTTAGTTCTGCGTTAACTTTTATCAATATCTTCGTTCCTTTAAGAAAAAACATGAAATCAATTGATTTAAATTAACTTTCTAGGATATATGACCTGGTTACTGTCCCGGAACTTAAGTTCGAAAACTTAGTTCGCGTTTAATATTTTATCAATATCTCGTGCTCTTTAAGAAAAAACAACGATCAATTGATTTAAATTAATGTCTAAGTTTTATGACCTGGTTATGTCGAGGAACTTATTTTGAAAAACTTATTCGCGTTATTTTAATCAATATCTTGTGGCTCTTTTTAAGCAAAAACACGATCAGTCAATTTTAAATTAACTTCTTAAGTTTTAGAACTGGTTATATCAGGAACTTCATTTGAAAACTTAGTTCGCGTTAATTTTTTATCAATGTTACGTGCTCTTTTAAGAAAAACAAAAGATCAATTGATTTAAATTAAACTTCTAAGTTTTAGGACCTGGTTAATGTCCAGGAACATATTTGAGAAACTTAGTTGGCATTAATTTTTATCAATATATCCATGCTCTTTAAGAAAAACAACGATCAAATGATTTAAATTAACTTCTAAGTTTTATGAACTGGTTATGTCCAGGAAACATTAGTTTTAAAAAATGTAGTTCCGTAATTTTTATCAATATCTCAGTGCTCTTTAAGAAAAAATGATCAATTGATTTTAAAATTAACTTAAAAGTGTTTAATGACCTGGTTTTAAATGTCCAGGAACATAGTTTGAAAACTTAGTTCGCGTTGATTTTTATCAATATCTCTGTGCTTTAAGAAAAACAACGATCAATCGATTTAAATTAACTTCTAAGTTTTTATGACTGGTTATATCCAGGAACATTGTTTTAAAACTTAGTTCGCGTTAATTTTTTTCAACATCCTCGTGCTCTTTAGAAAGACCACGATCAATTGATTTAAATTATTTTCTAATTTTATTGACCTGGTTATGTCCAGAACCTTAGTTTGAAAACATTAGTTCAGCGTTAATTTTTATCAATATCTCGTGCTCCTAAGGAAAAACAAACGATCAATTGATTTAAATGAACTTCTAAGTTTTAATGACCTGGTTATGCTCCAGGAACTTAGTTTGCAAAACTTAGTGCGCGTTAATTATTTATCAATATCTTCGCTGCTCCCTTTAAGAAAAACACGATCAAAATCAATTTATTAACTTCTAGTTTTATGACCTGGTTAATCCAGGAACTAATTTGAAAACTTAGTTCGGCGTTAATTTTTATCTAATGTCTCGTGCTCCTTTAAAAGAGAACCACAGCGATTCATTTTGATTAATTAATTTAAGTTTTATGACCTGGTTATGTCCAGGAACTTAGTTTGAAAACTTAGTTCGCATTAATTTTGTATCTATAAATATCATGCTCTTTAAGAAAAAACAACGATCAATTGAATTAAATTAACTTCCAGTTTATGACCTGTTATGTTCCAGGAACATAAAGTTTGAAAACTTAGTTTTTCGCGTTGATTTTTAAATTAATATCTTCGTGCTCTTTAAGAAAACCAACGATCATGATTAAATTAACTTCTATATATTTTTATGACCGTGGAATATCCAGGAGCAGTAGTTTTAAAACTTAGTGCGCGTTATTTTTATCAACATCTCGTGCTCTTTAGAAAGAAAATCGATCAATTGATTTAAATTGAATTCTAATTTTAATGAGCCTGGTTTTGTCCCAAGGAACTTAGTTTGAAGAGCCTTAGTGTCGCGTTAATTTTTATCATATCTTTCTCGTGGCTCACTTAAGAAAAACAAGCGATCAAGTTGTATTAAATTTGAACTTATAAAGTTTTTTATGAGCCTGGTTATGTCGCAGGAAACTTAGTTTGAAAACTTAAGTTCCGCGGTTATTTTATCAATATCTCCGTTCTCTTGTAAAGAAAAAACAGATGATCAATTTGACTTTAATATTAACTTCTAGGTTTTATGACGGGGTTATGTTCGCCGAACTTAAGTTCGAAAAACTTTAGTTCGCGTTATCTTTTTATCCATATCTGCGTGCTCTTTAAGCCCAAAAACAACGATCCAATTGTTTAAATTCACCTTCCTAGAAGTTTTATGCCTGGTTATGTCGAGGAACTTAGTTTGAAAACCTTAGTTCGGCATTAATTTTTATCAATTCATGTGCTCTTTAAGAAAAAATCAACGATGCATTCAATTTAAATTAACTTTCTAAGTTTTATGACCTGCGTTATATCCAGGAACTTAATTTGAAACTTAGTTCCGGGCGTTAATTTTTATCAATGTCTCGTGCTTCTTTAAGAAAAAACAACGATCGAACTTGATTTAATTAACTTCTAAGTTTTTTATGACCCCTGGTTATGTTCCAGGAAACCATAGTTTGAAACTTAAGTTCCGCATTAATCCTTTTGATCAATATGATCAATGCTCCCTTTAGAAAAACGACGATCAATTGATTGAAATTAAGCTTCTAAAGTTTGAGAGACCCTGGTTATGTCCAGGAAGCATAGTTTGAAACTTAGTTCGCATTATTTTTATCAATATATCATAAGCTCTTTAAGTAAAACAACGATCAAATTGATTCTAAATTAACATTCTAAGTTGATGACTGGTTAATGTCCGACGGAACATGAGTTTAAAAAAACTTGTTCCAATTAATTTTTATCAATATCTCGTGCTCTTTAAGAAAAACAACCGATCCAATCACTGAAATTTATAATTTAACTTCCTAGTAGTTTTATAGAACCTGTTATTATCCAAGCGAAAGCTTAGTTTGAAAAACTTAGTTCGGCGTTAATTTTTAATCATATCTTCACGTGCTCTTTACGGAAAAACACGATCAAATTGATTTCAAATGAGACTATTAAGTTTATGACCGTGTGGTTACGCTGTCCAGGAAACTAGTTTGAAAACTTAGTTCGGTTAACTTTTAATCAATATGTCGAGCCTCTTTAAGAAAAAACAACGTCAATTTGATATTTAAATTAACTTCATAAAGTTTTATGACCCTGCGGTTATGTCGAGGAAACTTAGTTTGAAAACTTTAAAGTTCGCATTAATTTTTATCAATATCTTAGCGGGCTCTTTAAAGAAAAACAACGATCAACTCAATTTAAATTAAGCTTCTAAGTTTTTATGACCTGGTTAGTGATGCCCAGGACTTAATTTGAAAAGCTAGTTAGCGTTAACTTTTTATCAAATGTCCTCGTGCTCTTTAAGAAAACACGATCAAAATTGATTTTAAATTAATTCCTAAGTTTTATGACCGTGTGTTAGTCCAGGAAGCATCAGTTTGAAAACTTAGATTTCGCATTAATTTTTATGCAATATAATCCATGGCTCCCTTAATTAAGAAAAATACAACGTCAATGTAGATTTAATTACCTTCTAAAGTTTGAGGACCGTGGTTATGAGTCCGGAACCATAGTCTTGAAAACTTTAAGTTCCGCATTAATTATTTCATCAATATATCCATGCTCTTTAAGAAAAACAACGATCAAATTGATTTAAATTAACCTTCTAAGTTTTTGAGCCTGGTTACTCGTCACAGCGAACATACGTCAATAAAACTAGTTCGCAATTAATTATGTTTATCAATATCATCCAGTGCTCAATATACGGAGAAAAACAAGCGATCAAGTCGACTTGTAAAGTTAAACTTCTAAGTTTTATGACCTGGTTGATATCAGGAAAAGCTTAGTCTGTTGAAACCTTAGTTAGCGTTAATTTTTATCAAGTATCTCGTGGCTCCTTTAAGAAACAAGCCAACGATCAGATTGATTTAAAATGAACTTCTAGTTTATATGACGCCTGGTTTATGTTCCGGAACGTAGTTTGAAAACTTAGTCCGCGTTAAGCTTTTATCAATATCTCGTTCTCGTTTAAGAAAAAAACATGATCAATTGATTTTAACTTTATTAACTTCTAAGGAATTTATGACCGTGGTGGGTTATGTCGAGCGGAACTGTGTTCGAAAACCTTAGTTTTCGGCGTTAATTTTCTATCAATACCTCCGTGCACTCCGTGCTCCTTTAAAGAAAAACAACGATCAATTGATTTTAAATTCAAAGCTTCTAAAGTTTTATGACCCGCGTTAGTGCTCCGAGGGAACTTATTTTGAAACTTAGTTCGCGCCGTTAATTTTTATCCCAATATCTTGTGGGGCTCTTTAAGAAAAAAAGCGTCAAACTCATTTAAATTAACTTCCTAATGTTTCATGAACTGGTTTATATCCAGCGAAACCTTAATTTGAAAACTGTAGTTCGCAGTTAATGTTTTATCAATTGTCTCGTCGCTCCTTAAGAAAAACACACCGATCAATCTGATTTAAATTCAACCACTTCTAAAAAAGTTTTATGACCCTGGTTAAGTCAGACATAGTTTTGTTTGCGTTAATTTTTATCCAATGTTCGTGCTGCTTTAGAAAACAACGATCCATTAGATTTAACATAACGTTCTAAGTTTTATGACTAAGGTATGATCAGGGTGAACGATAGGTTGAAAACTTAGTTCGCATTAATTTTTATAACTATCATAGCTCTTAAAACATCAAAATTGATAAATTAACTTCTAAGTTTGATGACCTGGTTATGTCAGGACATTAGTCTGAAAACTTAGTTCGTTAATATATTATCATTTCAATAAGCTCTTTAAAGCAAAACACATCCAACATTTAAATTAACTCCTAAGTTTGTTATGACGCTGGTAGATGTCCAGGAACATAAGTTGTAAAACTTAGTCGGCATCTAATATTTATCACTATTCGTGCTCTAATCACAAAAACACGATCATCGGATTTCAATTAACTTCAAAGTTTTATGACCTGGTTATATCCAGGAATTAGTTTGAGAAAACTTAGTTCGCGTTATATTTTAATCAATTATCTCGGTGGGCTGCTTTAAAAAACAACGATCAATTGATTTAATGAATTCTAAAAAGTTATATGAGCTGGTTAGTCCAGGAATGCTTAGTTTGAAAAATTAAGTTCGGCGTTAAGCTTTTATCAATATTCTTCTGCATTTAAGAAAAAACAATGATCATTGTTTAAATTAACTTCTAAGGATTTTGACGCTGGTTTATGTCCCGAACTTAGTTCTGAAAAAGCTTAGTTCGCGTTAATTTTATCATATCCGACGTGGCTGCTTTAGAAAACAACGATCAACATTGAATTAAATTACTTCTAAAGTTTTATGACCTGGTTATGTCGGCAGGAAAACATAAGTTTCATAAACTTAGTGGCATTAATTTTATCAATATTCGGCTCTTCTAAAGAAACAACGATCAATTCGAATTAAATTAAACTTCTAAGTTTTTTAATGACACTGGTTATATCCAGGAACTTAGTTTGAAAACTTAGTTACGCGCTTAATTTTTAATCAATATCCGTGCTCTTTAAGAAAAACAGCGATCAAGTTGATTTAATAATGAACTTCTAAGTTTTATGACGCTGGTTTTGTCCAGGAAACTTAGTTTTGAAAACTTAAGTTCGCGTTAACTTTTATCCAATCTCGTCCTTTAAGAACAATGATCATTGATTAAATAACTTCTGAGGATTTATGACTGGTTATGTCCGGCGGAAGCTTGTCTCGAAATTAGTTGGCGGGTTATTCTACTCAATATACCTCGTGGCTCTTAAGAAAACACGATCATTTGATTTAATAATTACTTCTTAAGTTTTATACCTGGTTATCGTTCGCA
>hulupacbiokf_r0021
GGAGAATTTGGCCTGAAAAGGTCCCCCAATTTTTTTGTTTTGGTTGAAATTAGGAACAACAATTCAATGGTCCAATAATAGCCCAAAAATAGTAATATTATTGAGATGGAAAGGTTCCAAAAAAAATTAGAGCTTGTTAGAGAGAAATAATGAGAGAATTACCCGAAAGATGGCTTCCGGAGCCCCCTAAGGCCAAGCTGCCTAGGAGATTTGGCTGAAAAGGTCAATTTTTTTGTTTGGTTGAATTAGGACCCCCAATTCCATAGGTTAACCTAAATAACCCCGCATATAATATTAATAGAGATGGGAAAGGTTCAAAAAAATTAGAGCTTGTTAGAGAGAAATATGAGTGGAATTACGAGATCAAGCTTCGGAGCCCTAGGCGGCTGGCCTAGGAGATTTGGCTGAAAGGTCAATTTTTTTGTTTGGTTGAATATAAGGACCGCCCGAATTCCATGGTAAAAATAATAGCCAATATTTATATTATTTACAATGGGAAAAGTTTGCAAAAAAATTAGAGCTTGTTTAGGGAGAAATAGAGTGAATTACCGAGATCCGGCCTTCGGAGCATAGGTAGCTGCCTACGGAGATTTGGCCCGAAAGGAACATTTTTTTTTTGTTTGGTTGAATTAGGACCCCCCAATTACATTGGTCAATAATAGCCCCCATATAATAATTATTTGAGATGGTAAAACAGGTTCAAAAAAATTAGAAGCCTTGTTAGAGAGTAAAATGAGTGAATTAGCGAAATGCGCTTGCAGAGCCCTTAGGGCAAGCTAACCATACGGCCAGATTTGGCCTGAAAGGTCAATTTTTTAGATTTGGTTGAATAGGCACACCGCAATTCATGGTCACATAATAAGCCCCCATATAATATTTATTGAGGAATGGGAAAAAGGCTTCAATAAAAATTAAGAGCTTGTTAGAAGAAATTATGAGTAGAATTACGAAGATCGCTTTCCGGAGCCCCTAGGGCAGGCTGCAGGAGATGTACGGCAGAAAGGTTCAATTTTTTTAGTTTGGTTGAATTAGGACCCCAAATTCCATGGTAAATAATAGCCTATTATAATATTGATATTAGATGGGAAAATAGGTTCAAAAAAATTAAGAGGCTTGTTAGAGAAGAAAATAAGAGTGAATAAACAGAGATCGCTTCGGAGGCACCTAGGGCAAGCTGGACGTAGGAAGATTATTGGGCCTGAAAGGTCAATTTTTTTGTTTGGTTGAATTTAGGACCCCAATTCCATGGTCAATAAATAGTCCCTTTACTAATCATTATTTAGATTGGGAAAGGTTCCAAAAAAAATTAGAGCCCTTGTTTAGGGAGAAATATGAGTGAATTCTACAGAGATCGGCTTCCGGAGCCCCTAGCCTAGGCAGACCAAGGAGAATTTGGCCAGAAAGGTCCAATTTTTTGTTTGGTTGAATTAGGGAACCCAATTCATGGTCAAATTAATAGCCCTATATAATATTCCCACCCCTGACGATGGGAAAAAGGTTCAAAAAATTTAGAGCCTTTATTAGACGAAGACACTATGACGTGAATTACGAGATCTCTACCGGACGCCCGTAAGGCAGCGGCCCTAGGGAGATTTGGCCTGAAAAGGTCAACTTTTTTTGTTTTGGTTGAATTAGGACGCCCCAATTCGTGGTCAATAATAGGCCCAATATAATCATTATAGAGATGGAAAGGTTCAAAATTAGCATCTATGTTAGAATAGAAAATGAGTGATTACGAGATCGCTTCGGAGGCCCTAAGGGCAGCCTGCCCTAGGAGATTTTTGGCCCTGAAAGGTCATTTTGTTTTGTTTGAATTAGGACCCCAAATTCATGGTCAATAATAGCCCCCCATATACATATTATTGTAGAGATGGGAGAAACGGGTTCAACAAAAAATTAGAGCTTGTTAGAGAGAAATATGAGAGAATTACGAGATGAGCTTCGGAGCCCTAGGCCAGTTGCCTAGGAAGATTTGGCCTGATAGGTCAATATTTGTTTGGTTGAATTAGGGACCCCAATGTCATGGTTCAATAATAGCCCCATATAAATTATTGAGATGGGAAAGGTTCCAAAAAAATTAGAGCTTGTTAGAGAGAAATAATGAGTGAATTACAGAAGATCGCCTTCGGAGCCCGGCCTAGCCGCTGCCCCTAGGGAGATTTGGGCCTGAAAGGTCAATTTTTTTGTTTGGTTGAATAGGGACCCGAATTCAATGGTAAATAATAGCCCAAGTATAATATTATTTAGCCATGGGAAAAAGTTTCAAAATTAGAGGCCTTGTTTAGGGACGAATATGAGTGAATTACGAGAATCCGGGCTTCGGAGGCCTAGGTAACGCTGCCTAGGAGATTTGGCCCTGACAAGGACAATTTTTTTGTTTGGTTGAATTAAGACCCAAGTTCATGGTCCAATAACTAGGCCCATATAACCCATTATTGAGATGGGAAAGAGGTTCAAAAAAATTAGAGCTGGTTAGAGACGAAATATGAGTGAATAACGAGATCGCTTTCGGAGCGGCCCTAACGGGCAGGCTGCCATAGGAGATTTGGCCCTGACAAAGGTCAATTTTCTGTTTTGGTCTGAAATTGAGGACTCCCAATTCATGGTCATAATAGCCCTTTATAATATTATTTAGATGGAAAAAGAACGTTCAAAAAAATTAGACTTTTTAGACGAGACATATGAGTGAATTACGATGATCTCCTAACGCGGAGCCCCAAGGCAGCCTGGCTAGGAGATGTGGGCCTGAAAGGTCAATTTTTTAGTTTGGTTGAATTAGGACGCCCCCAATTCGTGGTCAATAATCAGCCCCCATATAATATTATACAGAGAATGGGAAAAGGTTCAATAAAATCTAGAGGCTTGTTAGATTCGAAATAATGAGTGAATTACGAGATCGCTTCGGAGCGCCTAGGCAGCCCTGCCCTAGGAGATTTGCCTGAAAGGTCAATTTTTTGTTTGGTTGAATTAGGAACCGCGCTAATATCATGGTCCCAAGTAATAGCCCATATAATATTATCTGAGATGGGAAAGGTTCAAAAAAATTCAGAGCTTGTTAAAGGAGAAATATTTGTAGAGAATTCACGAGATGGCTTCCCGGAGCCCTACAGCCTGCCTAGGAGATTTGGCCTGAAGGTCAATTTTTTTGTTTGGTTGAATTAGGAACTGCCCAATTCATGGTTTTAATAATAACCCCATATAATAATTATAGAGAATGGGAAAAGCGTTCAAAAAAAATAGAGCTTGTTAGAGAGAATATGAGTGATTAGAGATCGCTTCGGAGCCCTAGGCGCTGCCTAGGAAGATTTGGCCTGAAAGGTCAATTTTTTTGTTTGGTTGAAATTAGGACCCGAATTCACTGGTAAATAATACTAGCATATTTAATCATTATCTTAGATGGGAAAAGTTTTCAAAAAATTAGAGCTTGTTAGGGAGAAGTATGAGTGAATTAGCGAGATCGCTTCGGAGCCTAGGTAGGCTGGCGCCTAGGAGATTTGGCACTGAAAGGACAAATTTTTTTGTTTGGTTGAATTAGGACGCCCCAATACATACAAAATAAGCCCCTAAAAATATTATTGAGATGGTAAAACAAGGTTCAAAAAAAATTAGAGCTGTTAGGAAGTAACAATGAGTGAATTTACGAATCCGGCTTCAGCAGCCCTAAAGGCAGCTCCACATAGCGAGACTTTGGCTCATGAAGGTCAATTTTTTTAGTTTGGTTTGAATTAGGCAACCGCCAAATTCATGGTCAATAAATAGCCCCCAAATATAATATTATTTGACCGATGGGAAAAGGTTCAAAAAAATTAGAGCTATGTTATAGAGAAACAATCCGATGAATTACGATATCGCTTCGGAGCCCTAGGCGACCTGCCCAAAGCGAGATTCGACACAGAAAAAGGTCAATTTTTTTTAGTTGGTTGAATTGGACCCCCCCAATTCATGGCTAATAATAGCCTATATAATATTCATGTAGACTGGGAATAAAGGATTTCAAAAAAAATTAGAGCTTGTTTTAGGAGAAAATATGAGTGAACATACCGACCGATCGCTTCGGGAGCCCTAGGCCAGCTGCCTAGGAGATTTAGGGCCTGAAAAGGTCAATTTTTTTGTTGGTTGAATTAGCGACCCCCAGTTCTCATGTCCAATAATCAGGCGCCTTTATAATATTTTTTAGATGGGAAAGGTTCAAAATTAGAGCTTGTTAGGGAGAAATGCTGAGTGAATAATACGAGATCGGCTTTCCGGAGGCCCATAGCTAGCAGGCCAAGGAGATTTGGCGCAGCAAAGGTCAATTTTTTTGTTTGGTTGCAATGGAACCCAAATTCAATGTCAATAATAGCCCCTATATACCGCGATCATATTGAGATGGGCAAAAGGTTAAAAAAAATTAGAAGGCGTTAGAGACGATATGAGGGTGATTACGAGATCTCTACGGAGCCGCTACAGGCAAGCTGCTAGGAGATTTGGCGCTGAAAGGTCCAATTTTTTTGTTTGGTTGAATCTCAGGACCCCACAATATCGTGGTCAATAATAGCCCCATATAATACTTATAGAGATGGGGAAGGTTCAAAAAAATTAGCATTTTGTTAGACTAGAACTATGAGTGAATTACGAGATTCGTTCCGGAGCCCCTAGGCAGCTGCCTAGGAGAATTTTGCGCGCGAAAGTCAAGTTTTTTTGTTTGGTTAGAAAATTAAGGACCGCCAATATACATGGTCAATAAACTAGCCCCATTATAATCATTATCTGAAGATGGGACCAAAGGTTCAATAAAATTAGAGCTTGTTAACGACAAAAGGGAAAGAATATGAGAGAATTACGAGATGGCTTTCCGAGCCCCTAGGCAGCTGCCTAGGGAATTTGAGCCTGAAAAGGATATCAATTTTTTTGTTTGGTTGAATTAGGACCCAAAATTCATGGGTCAAACTCAATACCCCATACATAAATTAATTTTTTTTTTGCAGATGGGAAAAGGTTCAAAAATTAGCAGCTTGTTTAGGAGAGAACATATGAGTGAATTACCCGGAGGATCGCTATGCGAGAGCGCCCTAAGGCCCAGCTGCCTAAGCGACAGATTTGGCCCCCGCAGAAAAGGTCAATTTTTTTGTTGGTTGAATTAGGACCCCGAATTCATGGTACAATTAATAGCCCAATATAAATATTATTTACATGCGAAAAGTTTCAAAAAAATTAGAGCTTGTTAGGGAGAAATATGCAAGTGAATACGAGATCCGCTTCGGAGCCCTAGGTAGCTGCCTAGGAGAGTTTGGCCCCAGAAGGACAATTTTATTTTTGTTGGTTGAATAGGCCCATACATGGTAATAATGAGCCCGTATAATATTTAGAGATGGAAAAGGTTCAAAAAAATTAGAGGCTTGTTAGAGAGTAAAATGAGTGAATTACGAAATCGCATTCGGGAGCCTAACGGCAGCCTACATAGGCAGACTTTGGCCTGAAAGGTCAATTTTTTATTTGGCTTGAATAGGAACCCCAATTATGGTCAACTAATGAGCGCTATACCCATAAATAAAGTTTAATATTTACGATGGAAAAATGTTTCAAAGGAAAATTAGAAAGCTTGTTAGGAGAGGCGGGAACAATACATGAGTGAATTACAGAGAGGATGAGGCTTCAGGAGCACTAGGGCAGCACACTTAGGAAATGCGGCCTGAAAAGGGAGCCCAGATTTTGATTAGTTTGGGTTGAATAAGAGCACGGCCCAATTCATGGTAAGATAATAGCCCTATATAACATTTAGTTTAACATGGAAAAGGTTCAAAAAAAATTAGAGCTGTTAGAGAGTAAACAATGAGTAGATTACCGAACAATAGTCAGAATCATAATCGGCAAGACACACATAAACAAGGCAAGCAATACACAGTAGCGAGATTTTTGGCGCTGAAAGGTCAAAGACTTTTTTTGTTTGGTCCTGAAATAGGACCCCACCAAATTCATGGGTCATAATAGCCCAATACAAGTAAATACTATATTTTAAGCAGATGGGACAAAAAGGTTTCAAAAATATTAGAGCATGCTGCCGTTAGAGAGACAAATAATGCACCTGACAATTACGAGATCCGCTCATCGGAGCCCTAGGCAGCCTGCCTAGGAGATTCGGCCCAGCAAAGGTCAAATCTTTTTAGATTGGTTGAATTAGGAACCCCCAATTTTCATCAAGGTAAAGAAATAGAATGTCCCCTATACATAATCATTATTTAAGATAGAGGAAAAAAGTTCAAAAAAATTGTGCTTGTTGAGAGAGAAATAATGATTGACATCAAGCGAGATCCGCTTCGGAGCCCTTAAGGAAGGCTGCCTAGAGAGACTTTGGCCTGAAAGGTCAATTTTTTTGTTCTGGTTGAATTAGGACCCCAATTCAATGG
>hulupacbiokf_r0022
TCCTACGTACACCAAAGAGTGTCCCATTAAATGGAATCGATAACAAGGATTAGATAATATCCCTCTAAACATCTTGAATTGTTCAACCCAATAAATATTTCAGCATATAACTATTAAGCTCAAGATACGAATTCAGGCAAATCTTCCGAGATATCTGTCGTCACGACTCGTTTACACGTTTGATTTTGTTTTTTCTCTTTTGCTATGCTCAGAACAAATACATTGACGATGTCGCCACCATTCGAACTCACCCTTTCTGAGCTCGAACTAGTCTAGAAGGCAAGAGATGGTTCAGGATATATCCAAGTGTCGGCAACCATGCTGTTTTGCGAGCTCATAGCATACTTCGAGGCCTGGCACATCCTCGAACCTTGAGGTTTTGTTTACATAAGAACGTTCGGCTGAAGATCATGTGACCGACGCGTTCTATTTCGAGCTTTCACCTAACGAGCTACGAGAATTCCGGGATCATCAAACTTCTCATGGTTGAAATCTGGGGTGTAACATACCCTAGAACATGATTCCAGGGCCCATGCCAATTATATAAATGTTGGTTTGCACTATATGTGGTATTTTGCCATTGGGTTTCATGCATATAAGTGCCCAAGTAAAATGTTTGTTATGCATATAATGGAATTTTTCCAAGCATAAATTATTCATAGATGGAATGTTAATTTGGCCATTATAAAATGTAAGTTTAAATTCTATCTCTTGTGATTCCACCTTGAAGGCCCCATTTGCTTGCCATGGACTATAGTGGGTCTAAAATCAATAATAACAATTAATAACAAAGACAGGTTTTAAATTCTGTCTTTGGACCCTTTGTATCAGAATATAGCATTTGTAGTGGGAAGGACATACTGGACCCCCAGCCCCATCCTCCGCATACAGGACCACAATTGTTAGACGGCAACATGTGTTAGCCTGAGTTGAGCTGTAATTGGTATACGGGATGTTGCATGGGATATAGAGTGGCAGTTAGGAGGACGCTAAGATAGGATTACGAACGAGATTACATTCTAAAGTTAATTGAATGTTGTTTCAATTACGACTTTAGTAATTAGATAGGGAAATTAAACGTTCTTGGTTAAAAGTTGCTAATCTTACATGTTTTGGAGAGAACCAGGTCAGTATTCGAAAAATAATAAAACATACTATCTTTTTTAATTTTATAAATGGACGCTTATTTAAGATTTTATTCGATTCGACACTGTTGGTTTAAACATAGTAATAGCTTAATGCGTCCGATGCCGTTTGACTTCGTCCAATAGCTTAATAGTCACGTGTAGTTACGTTTTGACAAGGTGTCAGATTTGAAAGATAGATAATTATAGGTCAAAATTCTACTCAGATCCACCCCGTACGATGACTACTAGAACTATATCGTATGATTATGCGAAACTGTGGCGTCTAGCCTCCATAAAATAAGACGATTTGTTTCGTATATTGATCGAATAGTTTGTTAATAGCTGTGAGTCCATTATTAAATGATTTACAACTCTATTTAAACTAGTGGCTATTTTTCACTTTCTCGCCCAACCGGGAAAACACAGGATATTATAGATAGTTAAAATCCTAGAAATAGTGATATGATTGTTTTTGTATGTTTTCCTCATATCTATATACATATTTTTTGGTATATGTTGTGCTAATTTCTGAAAATTCTGTGTGAATAGAAGTTATTGACAAACATGTGATTGATTTCTAATTTTATTAATTGATAATTTGCTATTTTAAGTTAAGTAGTGAGTAGTGCTCTGTGTCCTACCTCCATCCTTCTTAACCTTTCGACTGGAGAATTCACTGGAGAAAACTCTCCTTAAATTGAGCAGAAATGCAACATAGAAGTATAGTGATGACAACTCTGAGTTTTCATGATTGAGGGAATCCCCAGAATGAGCATTGTGTCCGACGTTCGTGATGTCACCCGTCAAGTGCTCGTGATGACACACCTCCCCTCACAAAAAGAATGCCGGAGCAGCAGCGCTATTCAGAGGTCTCACTACAATATACGACGTGATATGTACTTAAACCGAGCCCAGTCTCGTGAGGGGCGGTAGCAATGGCACTGGTATGCTACAGCGCTCATCTGGAAGTACATACATCCAACCTTCGAGATATAGTTCGCTATAGACCATCTTCAATGGTACACAGGACCGACCGTCCAGATCCCCTACGGTGAACTGACTCTCGAATTACTAATGTTGGCGGAGGCTATTCTGTAGATATGATACCGGAAGTAACGGATGAACTAAACACTGGAAGAAAAATCAGCTTACTGTTGGCACTTCAGGGTCGTGCTGCGCTCCGGGAACTGATTGCTTACCTAGGGACATTGAATCCATCAGATGAGGTGTTTCCCCGTTGAGGGACTCCTTGAAAGAGCTAAGGATACTCGAGAAGATCGAAGCCAGTGAGTCAGGCATAGGTACAAGGACCAACATACACAACTCCCCAGAAGAAAGCCTTAACGACAAAGAGGCTCGCATATAACGAGTGCACAACCCAAATGCACAGATTGCCTAAGGGAAGAACAAAGAAAAACAAGACATAGACAGGGCGTATAAGGATAAGTGTGAGTAGTGCGATCCCAACCAAATAGAAGGCGCCCATTGGAAACGAAGGATCGTCCTCATAGATATCTCAAGAGACCACGGGACACATGATAGAGAATACACCTGAAGGGTATTTTATCAAATCATCCGGGGTGAAGCCAGCGGTTCGATGGCACTTTACGAGTTGGTGCCGCATGGCTTAAGAATTCCATGAGGTTCTTTAGAAGATTAGACACTTTGGCAGATGCACCCCAACTCATGCGCACAAGTTCCAGTTGAAGGGGTTTAGCCTTTGTAATCGTATACCCTCGCGCTCGCGCGCGCTACGGCGTTGGTGGCGAAGAGGCATGGACCACGCTGGCTCGAGCTCACCTCCACCCTGAGTCACACGCGTTGTGCTGGACGCTCGCCCTCCAGGCGCTCCGCTGATCGAACAACTAACCTTTCTCGCTCCACACACCTGCACCCGCGCTCCCGCGCACACGCTCTCGCACCCTTATTGTCAGGCACACGATAAGGAGAGATATACACACACCTCACCTCAGAGCAGCTCGGGCACTGGTGTGGGGGTCTGAATGGCATGGAATGAGCAATTTTATATTTCACGTGCTAGGTGTCCCACTCTCACCCGCGCGCGCGCGCCTTCGCGCCCTCTCTTCCGCTCGAACCTCGCCTCTCCGGCGATCCGCGCGCGCAGTACCCTGCGCCCTCCCGCTCGCTCCCGCTCTTTGTAACTCTTCGTTGTACGGGTAGAAGCCCGCGAACGAGAGGATACGGACGACAGCCGCGCGGCGGAATCCATCCCTGGTGATCCCAGGGCACCAGCTACAAAAAAGCCCTCGCGCTTCCAGTTCCAAAGCATCGAAGCAACGAGGAGGAGCATGAAGAGAACTTGTCATACCGCCTGCCGTCTGGCAAGAAGAGAGATGGGAGAAAACTCGAAGTATAGCAGCGACCTCTCAGCTGGTAGTCAAGACCCAGAGTTTAGGGGAGTATCAGACCAAGGGAGCAACGAACTGGCGGCATAAGTGTAACCCAAATGAAGGGAGAATTTGCTCCAAGACGTTCGCGGCAACATTCTATCCGCCAGATCCCCCGGGAGAAGAATGTGTTCGCGGACAACACTAGCGAAGCTGGCCAACAGACGGGAGGCCGAGTTGGCCAGGGCTGGTCCCCATCAAACCGTCTTCCCGTCCCGAGCGTCGGGGTTTTCCACCGTTTCACGCCGTCGACCCACTCCCAATTCTTGGATGGGGCCCCGCTGCTCCGCTACCTGTCCGCCGGGAGCGTTCCCAAACGAGCGGCCAGCAGCGGCAGGAAGCTCCGTACCCAGGCCACACCGGTTACGTCCTAATGGACGGAAAACTTTATCGCCGGGACCTGTCTATGCCTTCTCGGTGCGTGTCCTGGGACTGAGCTGGGCGCATTATGCATGAGGTCCACGAGAAGGGTTTTGCGGGGATCACACCAGCGGGCCCAGCTGTCCAAGAAGTTCTCGCCAAGGATACTTCTGGCCCACCAATGAAGGAAAGGACCCTGCATAGACTACGTCCCAAGTGGCGAAACAGTGCCAGAGGTACGCGAGATCCCTCGGCCCTCCCCAAACACAGAGAATAACTTTGATGAACAGCCCTGGCCCTTTGCCGTATGGTTTTTTTGGGAGTCGATCTTGTGGGATCCTCCCGACCGGGAAAGAGGAGTGAAGTAATGCCATTGTTGGCGGTAGAACCTATTTCGACCAAGTGGTTGAAGGTGCGGAGCCTAGTGAACAACGATCCGTCCAAGAAGGCCTTAGATTTCGTAATCAGACAACATAGTGTGTCGGTATGGGCCTCCCTACAGATCGTGTCCGACAAACGGGAAGCATTCGAGCAGCCTCCACGTTCACGGATTTTTTTTTTGCGGAGCCACGGCATAGGTGAAGATTTTCCTCCACGTGGAGGCCCAGGCGAACGGGACAGGCAGAAGCCGTGAACAAAGTCCTGAAGGGGACACTGAAGAAGAGAAGCTTCAGGCCCTGTAAGGAGCAAGTGGCCCGAAGAGCTCCCCCGAGTGTTGTGGGCCTACCGGACGAACCGAACGGACATCAACCGGCATAACAGACCTTACTCAAGGAGTATGGATTGCGAAGGCCCGTCATCCCAATTGAAACAGACCATCCGTCCCATTCGTCGCGAACAAACGTAATGATCCCGCCCAGAAACCACGCCTCTACTCCCAGGAATCACTGGACCTGATCGAGGAGGAATCGGAAGAGTCGCAAGTGCAGTTGAAGATGTACCAGGGCAAGATTCGCATCGGAGCATTTTCCAAACTCAAGAGTCCAAAGAGCCGTAAGTTTGAAACCGGCGATCTGGTCCTGCGAGGGTCTTCCCTGCCCAACTCAAGGACCCCGGAGTAGGGGTTCTGGGCCCGAATTGGGAAAGGCCGTATGAGATTCAGCAAGAGGTATGCCCGTGGAACCAATACCGGCTTGAGCGGCTCGTGGCTCCGAGGTCCGCCGAGCCTGGAACGCAAAACACCTCCATAAACTGCAGCTACAATAGCCCCAGAGCTCATCCCACTTTAAGTGTTTACACTACATGTATACGCCATCCAGGGATAATTTCCCTGTTCTAAACAATGAAATGACGTATGCAAAATGTCATAAAGGGCGTTTTGTTTATTTCCATGCGAATGTGTGCCTCAAAGCGAATTCGTTTTTAAACTACTTTCTCAAGTGACCCCAGACCAGTCTCTGCTCAACTTGCGAGGGGTGTCAATACCCCAAGGCACAAAAATATAAATAAAAAGAGGGACCCGACAGGCCGGTCCCCACCCCGGACGACACGATGTCCGCGGATATAAATACTAAGTGGACGGCCCAGGCGGTCCACCCGGACGGAAACGCGATGTCCGGGGATAGTAGAATATAAGCGACCGAGCCCCAGGCCGGTCCACCCCGGACGAAATGATGTCTGGGGGTATAAATATAAGTGGACCGAGCCCAAGCCAGTCCCACCCAAGGATCGAACGTTGTCCGGGAGTATAAATAAAAGCGGAACCCGAGCCCAAGGCCGGTCCCACCCCCGGACGGACGTTTTCCGGGAGTATAAATAGAAAAGGACACGAGCAAGGCCGGTCCACCCCGGACGAACGATGTCCGGAGTATAAAATAAAAGAGGACCGAGCCCGAGGCCGGTCCCAACACCCGGACGAACGATGTCCGGGGGTATAAACCATAAGTGGACCGAGCCCCAAGGCCGGTCCCACCACCTGACGAATGATGTCGGGGGTATAAATATAAGTGGAACTGAGAGCCCAAAGGCCGGTCCACCTCAAAGGACGAACGTTGTCCGGGAGTATAAATAAAAGAGGACCGAGCCCCAAGGCCGGTCCCACCCCGGACGAACGTGTCCGGGAGTATATAAAAGAGGATCGAGCCAGGCCGGTCCCACCCCGGACGAACCGATGTCCGGGGGTAATAAATATATAAGTTGGACCGAGACCAGGCTGGTCCCACCCCGGACGAATGATGTCCGGGGTATAAATATAGAGCGGACCGAGCCCAGGCGGTCCCACCGCCCCGGACGAAGACGATGTCTGGGGGATAAAATAAAGCGGACCCGAGCCCAGGCCGGTCCCACCCGGACGAATGATGTCAGGGGTTATAAATAATAAGTGGACCGAAAGCCCAAGGCCGGTCCACCCCGGAACGAACGTTGTCCGGGAGTAATATCAAATAAAAGCAGACCGAGCCCAGGCCGGTCCACCTGCCGGACAGAACGTTCGCTCCGGAGTATAAATAAAAGCGGAACCCGAGCCCCAAGCCGTCCACCCCGCCGGACGAACGTTGTTCCGGGAGTATAAATAAAGCGGACCGGAGCCCCAGGCCGGTCCCCACCCCGGACAGAGCAACGATTCCTGGGAGTAATAAATAAGAGGAACCGAGCCAGGCCGGTCCCACCGCCGGACGGAACGATGTCCGAGGGTTATAAATATAAGTGGACCGGCCCAGGCCCGGTCCCACCCCAGACGAACGATGTCCGGGTATAAATATAAGTGGACCGAGCCCAAGGCCGGTCCCCAACCCGGACGACCACGTTGTCCCGGGAGTGATACAATATAAAGTGGGACCGACCAGGCCCGGTCCACCCCGGGACGAACGTTGTCCTGGGAGTATAAATAAAAGAGGAACCGAGCCCAAGGCCGTCCCCACCCAAAACCGGACGACGTTGTCCGGGGGTATAAATATAAGGGACCGAGCCCAAGGACGGTTCCCCACCCTTGGGCGAACGTTTCCGTGGGAAGTAATAAATAAACAAGAGGACGAGCCCAGGCCGGTCCCGACCCCGGACGAGAACGATGTCCGGGAAAGTATATAAAAGAGGACCGAGCCCCAGGCCGGTCCCACCCCCGGACCGAACGATGTCGGGGGTAAATGAAATATAAAGTGGGACCGAGCCAGAGGCCGGTCCCCACCCCTGGACGACGAGTGTCCGGGGTACAAATATAAGTGGACCGAGCCCAAGGCCGGTCCCACCCCGGACGAGAAGACGTTGTCCGGGAGTATAAATAATAAGTGGAACCGAGCCCAAAGGCCGGTCCCCACCCCGGACGAAGACGTTGTCCGGGGTCATAAATAAAAGGAAGGACCGAGCCCAAGGCCGTCCCACCCGGACCGGAGCGACGTCCGAGGAGTATAATAACAGGGAACCAAGCCAGAGGCCGGTCCACCCGCACGAGCGCCGCGTCGCGGGGGTATAAAATCAGTCCCGCCCCAGACCCGGACAGTTTTGGATCATTCGGGCACATAAGCATCCGGACTTCAGCCCCCGGGAATAAACCGGGACCCTCGTAAAATTCAAGGAAAAATATGACTCGGGTTTAACAAAGTCCCAGGGCCGAACAGGCCAAAACTAGCTCCGATGGTTCCCAGTCCCTGGCCGTTGGAAAGACCGGGACAAAAACCCCATGGGGCAATCGTGGTGTAAGGTCGGCGACAACCAACTTCTTTACCGAATGGGTGAAAAGGAAAATATATTTTAATAGATACCCCAAAAGCAGGAGCAGTGTTCAAGAAAGTTAAAGTTACAAGGCATAAGCCAAAATTACACGAGAGAGGAACAGGCCGGAGACAGAGGATAGAGCGCGTCGCCCGGAGGTCCGCCATCCTCCTCTCCTTGGGCCTCGTATTCGGCACGGCTTTCGAGTCAGGATCAGGGAAGACCAAAGGAGGTTCATGTTTTTTGTCTTTGCAACCAAGAGGCCAAATATAAAATGGCCCTCGTCAAAAGCTGACATCCACCATGTTGTCGGCCTCCACCACCTTCTCCTGACGAGTGGACTTGTGCCGCCCGCCTCCTCCTGAAGAAAGAGAGTCCGCCCAGCTCAAGGACTCGGGGCTGGCCCAGGACCCGATTACTCCTCCTTATCCAGTGATGAGGACTGCGCCGCGGCCCGTCTCCAGGAGAGTCCCGCCTTTTCGTCAAGGCTACCTTTTTTGGTCCGGAACAGCCTCTTCCTCCAATTCCCGTCCGCGCTCTGCATTCGCGCGGGCCAACCTCTTGTTTGGAGGATAGGCCGTCCTCCTTGCCTGAGATTCTCCTTGATGGCTTTCCCTCGTGGGTTTCACGGCCGCCTCCATCTCACAGCTTGGCCGTTCTCCCATCTTCATGGGCAAGCTCGCCACACAAGGTCGGCACTCCTCTTTGAAAGATAGCAATCGACCCTAGAACAAACAAAGGTTAGAAAAAGGAGAAGTCTCCCACCAATTGATGACTAGGAGCGTGAGTGGAGGAAAACTTTCACCCGCGTAGCCCTGGTGGGCGGCAGAGCCTGAGAAATGAACAGCCCGTTCCGGCGTTTGGCATCGTGGCATACTCTTCAGCTGGAGGTTGGAACATGGTACTCCCCGAACCTTGGTCGAGGCAGGTCCGCAGCACTGGGGCAACGTCCTGGCCCAACTTGGGGCGGAGCCCATCTCGGCACTAGGCCGATCCACGGATCGGCTGGGGAGCGCTGACTCGGCAGGCATTCCGAGAAACTCGACCCTTTGACGACGATCTCGTCCAAAAGGGCCTTGGTAAGCATCGTCCCTCCAAGCTTCGCCGACCTTCCCTCCAGTCCGGGTTGACCAGACGGGACTTCAGGCTCGTCCCGTAGAAGGCAGACTCCCCCCTGCCTCGAGAGGTTTGCGACGGAGGGGAAGAGCCAGAGCGGCGGGGATGCTTTTTCGCGGTTAGCCTGCTCCTTCCCCGTGAGACTCCTTCAGCTGTTCTCTGACGGCCGTCGTCCGAGGCTTCTTCCCGGGATGCTCCCATCCCGGGCATCACCTACTGGGCCTCCTCTGTTCCCTGAGGCATCCGGCTACGCGGCCTGTCGCCGTCAATTTCCAGGTTGATGAGTACGGGGGCCTGGTCCGCGGGCAGTCTGCGCCCCGCCTCTACGGCCCCGGAGCGGGACACGGCCCAAGTGACTCGCCGGGGGCGGGCGCGGCCCGGGATTTGGGACCTCCTGGCCGCCCTTTTTCCCTTGAGGATTCCTCTCATATTCGCTAGCCGGGGTAGACATGCGGAATCCTCTGCAAAATACAGGGGAAAAAAAGGGTCCCAAGTGCGAATTAAGAGCGGAAAGCAACAACAGAAATAAGAAAAGGGTAAATGAGCCGGAACAAAACCCTCGAAGTCTAACGCCCCGGGCGAGACTCAATTCCTTAAAGCAAAAAGAGTTGTAATCCGCTCTCCTACCGGTCGGTCCTGGGTTAGAAACCCCCCCGTACTGGAGGAACCTGGAACAAGGAACATTAGGGTTTCTGACCCTACAGGGACGGGAAGATGAGGGCCTCTCCCCCTTCAGCCCCGAAGACGCGGGGCCCGGCGGCTTAGCTGTCCCTAGCTACAGTCCCAACCTGAGGAGCGTAAGTTAAGACTAAGGGGAGTTTACTCGCCCAGATACGCTAGCCCGGGAGTTTCCCAACGTTCGGCAGGGCATCTTCAAGACAGCTCTTTTCCAGCTCCCTCCGACGGTGGCCCCTGTCTTCGCCGGGAGCTTTGTCTTCTTCGTTACGCTCAAGCCGCGGTGACCCGCGCTGTCTCACCAACCGTAGCGATGTTGGTCCCAAGGGCTAGAGCTGCTCCGAACGTCAACATTTTTCTCGAACGGGATTGCCCCGGAGGCTTGGGGACAACAATGGTCCCTGGGTAAAGCCCGAGTAGCCCCACCAGCCGGAGATTTTTCGTCCGTTGACTAGCCCCCCAACGTCCAGCTCCTTTCCCGCGGTCAGCTTGGCGTAAAAGCTCCTCCGTCTCCCAGGGAAGAAGTGGCGGTGAGGGGGTTTTGGTGAAGGGACATGCAACCCGGGAGGAGATGATGAGAAGGATGAAAGTCGAAAGAGTGAGTAAAATAGAGGGTCTGGGAACTACTTACCTCACTCGCTTGGAAAGTCCCAGCAGCAGCGTGGGATTTTCTCGGTCAACGGGAACCCCGGATGTCATAAAACCAATAGTGCCTTGACATCCGGGGGTGCTTCAGGTTGCTGGTAGGGCCGGGTAAGCCCTCACGGCTGAGCAGCCCTATAGAAGCCGTCAGGCTTTGTCTTGGTGACGTTTTACCTGCGGAACCAGTTTTGGTAGAAGTACAAAGACTTCCCGCGGGGGTGGGCTCCGCGATCCCTCTTTCGACGGCGCAGAAGACCTTCCACCTGGCAAGCAGGACGGTAAAGGCCTGGGCAAGTAATTGGGAATGGTGGCGACCCACATACGTTGAGGAACCCGCAACGAGACAGTTATTTATGAAGCGGGAGCGGTAGCTTCGCGCGATGTGGCCGGCGCTTCCAGGCCCCGCGAATCCATTACGGACGTGTGCGCCCGCTCCTCTATCCTGGCCATGACGGTTGTGGAACAGGCCCGCAGAGTCGATTCGATGCCAGAACGCCTCTCCAGGTAGCAGCCATCATCCGGTAGTTTCCGGAACAGATTGGCGTCGAGTCCATCTCCCCACCCCCGTGTTGCCCTTTTGGCGTAACTGGAGCCGGGAAACATCGACTACGGAGCCCTGTTGAACGTCTTCATCCTGAGTGCAATTGTGACGCCCGTCGGTGCCATGATTGCGTCTGGGGACAAGGAAAGGAAAACCAAGCAGTCAGTACCTAAACCAAAGGAGTCGGTCGAGTAGCGGGCGAAGATCTCCATAAAGGACTGCTTGAGTCCCCGTCGAGATCAGGTCCCCGGACCTCCGGGAAAGCCCCGGACATCCTGAATCGGAGAGGAAAGCTACCTAAGGTCTGCCCTTGTCCAGGGAGCATTTGGAAACGGTGCAACCCAAACCAGCCGCCTTCCCCTCAAGCAAAGCTCTTAAAGAGGGCACTGAGCCTAGGCACAATGCGTCTAAAAGGCCTAAAATTCACAAAAGTGGGAATGAGAAGTAAAAAATACCTTACTTGTGTGCAGTCGGACCGTTGAGGGCTGGCGGTTGTCCGATCGTAAGGATTGGCAGGAACCTTCGTTCTTGAAGTGGGCGCAGCCGGTGGCAGCAGTTCGTCAGCGGGCGCAAGTCGAGAAGCGCCGTCAGGTTGCCAGAGCCAAAGGCTGAAGCCCTTTGGGAACAGGCGGTGCGTGAACTAGCAAACGGCGGATGTATTTTGTCGCGAGGTCGGAACATGCAAGGCTTTCTAGCGAGCGTTCCTGGTTTTCCTTTTTTCTTAGACTGGTTTCGGAAATGGAAAAGTGCCGAAGTGTTGTTCTTCTGGAGTTTTTAAATTCAGCCCCAAAATCCTGGCCCCCCCGATCCAAACGGTCAGCGCGCATCTTCAATCAACGACGATTCGAGGATCGCGCAGGGACCATTTATGACCTTTTTTTTGGTCGGGATCTCAGCACCTCCAATCTAACGGTCAAGAAGGTGGCGGATGCCGAAAAGGACGCCCATCCTACGGTCGCCCTGTTTTCGAAGGAAATTGATGATGAATCTCCCGTGGCGGAGTGGGAAATCGTGACGTGCGCTGACCCACCTAACCTAGGGCCTAAGCAGACCTTGGGAGCCTAGGCGAATCTTCGAAGCCCTTGGCAGCTTACCTGAAAAGCCACATATGCCACTGTTCTTGAAGCGGGGCCAAGGGGTAAACGCGTCCCGGAGCACAGCGAGTGGTGGGCCCGGTCCCTTTTCACGACCTTGCCCGGTGACCTCCTGGCCCTGACAGGAAAATTGGGGAAGGAAACGCTCGGCAGGAACCGCGAGGGTGGTGCAAACCCCTCCCCCCGGGCTAGCCCGGGCGAAGGCTTTGGGGGTAAAATTGTTATCCCCCAATTTCCTGTCCAGGGTTTGGGCCCCCCTTACTCGGTGGCCCACGTCCCTGGGACAAATGCGGCTGCCTTGGGGCCTTTTGCCCAGGGAATGCCAAACTGGGCCTGTGGGGAACGGGTTCCCGGGACCATCAACTCCGGTTCATCTTCAAGAGTGGAACGGTCCCGGCCGTATCCCGAAGGGCCCGGAATCGTCGCCGGCCGTCGCGTCCCCTTGTCCCGGAGCCCGTTGGATGGTCCTTGGCTATTCGAAGTAAACGTAAGTGAGCCAAAAGAAGGTAAACGACCCCGGACCGTTTTCTTCCCCCAGGCGGCCAGGACACTGAAATAAACAGACTAAAGTGTGCCTCATCTACGCAGCGTAGCCTTTATAATAGGTCCCCTGGTCCAAACTATAGATTTTACGATCAACTGCGGTCGTCTGAAGTTCGGAAATAAAAACTTACATCTTAACAAGGGATGTATTTGTATTAAATCTTGAGGTCATTCCTAGTAGAAATTTAATTTCCATTTCCCATGGGTTGCAATTAGAACGGATTTGGTTATGAACTTTCAACAAGTTCTAATATAAGTCTA
>hulupacbiokf_r0023
GGCTAGCGCTACCAGCTGCCCACTGACTAGCGCTAGTCATGCGCCAGCAAACCAAAAAATCAATTTCTGTGATTTCTTTCAACCAATCTTAACCCAAACTTCCCCAAATCCTTTACAAACTCAAACACACTTATGAAACACTCACACACACATATACACCTAAGAACATTTATTTTCAATTACTCAAAATCTACCCATCATCAACCCTAAACCTCAGAAATTCGCCAAAACAACAGAGTTACAGGACTTAGAAAATCATACACTTTGCTGCAAATTTCACTTGATCAACCCTAGCTAAGCTTGCTCCTCTCTCCAATGCTTGCCCAGAAATTCCCCTTAAGATTTCCCATCAATCCAAGCTTAGATACATAGCCCAAACCAGTCATTAACCCCAAAACTTGAAAAACTCACTAAAACTTACCTCAACATTGATAGTGTTCCTTGCTAATCCTACACACATATACCTTAAAGAAATCCTTTATGCTCAGCATATCTTAGCTCACATTTGAGCTTATGTCAGAAATAGAGGATGTGCAAGGATCACAACGATCCTTTAGAAAAACCTGCGTAGTATTCTCTCCTTTCTTTCTTTCCTTCTTTTCATTCTGTTCTCTCCACGCACATCTCTTTACATATAGCCTTCCATAACAACATACAAAAAGCCAAATGACCAAAATTCCCTCCCACTAATTACAAACCCTTTTAATCCAAGTAAGCTGGCCATTTTAGTCCATTTTAAATTTCCGCTAATCCTCAGTGTCCTCTTATTTTTCCGTTGGCTTCCAAACACCTGAAACACAAAATAAGTATACACCAAAAATAAATCTCACAACATAACACATAAAATTCCTGCTCATACCCCAGGCTCGCCTGAGCGGGTATAAATTCCCCGTCATGACTTTCCGCTAGCCTGCTCACTGGGAATTGCCTCGAGCCACCAATCCAACAGATACATCCACCATCAAATGTGCTCTCAACCAATCAATCACAATATCAATACAGCTATGCAACATGGCAAATTATAATTACGCCTTCTAAACACGAAGCCGGGGCCTACATGCATACTAATATACATAGTCATGCATCTTCAGATAAGCAAATAAGTCCAAATAACATGCTTTAAATCATAACCATGTATTTAATTCATCAAAGTCACACAGAAATCCCATTCATGCCCTCCCTGGCAACGCTAATCAAGGCCCTTAAGCCTTATTAGCGCAAATTTGGGTGTTACATACAGTCACGCTCATGTGCGTACGACGTTTCGACCTTAAGCTGATAATTACAACGCGCATGGTGGGATCACCATTCGGCTTCGTATAATCCGTAAATGCGATTAAGAATTTTGAGGGATTGTGTAAGATTGTTAAGAAAGCATGATTACGACCATATCATTCGTACTCATTATGGTATCATTATTAACTGTTTTTATTGGTCTTTTATAATTTAATGTTATCGCCAAGCCACTAAACCGCCCGGCATAGGTCAGATCCTTTGTTGGCGTTAAGCGACCCGCCCCGCTTTAAATCAATAGCTTGCCTCGGATAACCCCTTTGCTGAGAATACACCAACACTATTGGATACCACTAATGATCATATGTTGGATGCTGACCAATTACCCCATCAATCTTCTCTTTAACTAAAAGTGACGATCCGCTTCCCCGTGTTTTAGATTCTGTCATCATGTTTCGAGGGTTGCTGTGCAATACTGCATCCGGTAAGATTGATTATCCACACGTAAACGGTGTGAATGAGAGCTTTATATTCCAACTCTTCTAGTTCTCCTAAACAGGTGTCTGATCCATATCGCTTCGCATAATTCATGGGCCATGCTCTATACTCTGCTTCTGCAATGCTTTCTGGCAACCACTGTTTGCTTTTTACCTTCGCCATGTTACGCAATTGCCCCATACAATTGTACAATAACCAGATGTAGATTTCCTAAATCATCACTGACCCAGCCCCAGTCTTGCATCTGTGAATACTTCAACTTTTTCTCTATCGGTCTTTTATGAAAGAAAAGACTTTTTCCTGGTGGTTTGCTTTAGTACATCAGAATTCTATAATACTGCATTAAGATGTCCTTGACCGATGGATCAATGCATGTATTTGACCTGACCACCACTTACTACAAGGGAAAATATCTAGTCCTGGTATGAAGAGAGGTAGATAAGAGTCCGTTAACTATTTGCTCAGTACTTTCATTTGTCAACTGGGTTTCCCTTCAAACATTTCCTCCTTGTATCCGATCGAATTGAATTGGAGTTTTGCTAGCGTTTACTGCCTAGCATTCCTGTCTCATTCAGAGTTCAAGAGTTGTATTTTTCTTTGAGAACATAAAATTCTCTTTTTGCTTCTAGCAAAAATTCCATTCCCAGAAAATACCTGAGTCACCGAGATCCTTGGAACCTTTAAAATCCCTCTTGCCAACCATTTCTTTAATCCGAATCATCTTCTTCAGTATGTCTGCCAGTGACAATGATATCATCAACCATATACAATAAGAACTGCACCAATCTTCCTCTTTCTGAGTGTTTGATGAAGAGAGTGTGGGTCAGTATGACCCTTGCTATGGTATCCAAAAGTCCTTAATAACTTTCAGAATCAGATTGAACCATGCTCGAGGAGATTGTTTTAGACCCGTAGAATGATTTGTTTAGTTTGCAACTTTGGTTGTATTGGGAGATTCTTCAAAAACTCGGAAGGCCTGACTCATGTACACTTTTCCTCCAGCTCACCCATATAAGAAATGCATTTTTTACATCAAGTTTGAATCGCAATTCCCAATTCTAAGTTGATTGCAAGCGAGAAGCAATACTCCTGATGGTTATTGAGTTTGGGAAATTGGAGCGAATGTTTCAGTGTAGTCAATTTGTAGGCTTTTGAGTAAAAACCCTTGCAACTGACCGAGCTTTGTACCTCTTCAATAGATTCCATCTTGCATTTATTTGACTGTGAACACCACCTTGCACCCTAGTATCACCTGTTCTTGTCTGCGTGGTAATCCACTAATTGCCAAGTACCATTATGCTCAAGTGCTTTCATCTCTTCGAAGAAAACCCCTTGATGTGCTTTCCATTGAGGGATACCATGGTGCTTGCATTTGGTATTTGATGGACTTCAGAAACGGCGTATTCGTTTTAAAAATTTATACTCGCAACGCGCACGAATCGTAATTATGAATATAGTGGTTCGTGTGACAGAATCGACACCCAAGGAGTTGTCTAAAATCAAAAAGAACAACTATTTTAAATCAGAAAGTAATAAATTCTAACCTTAGTCCAAAAGATTGATGAGTTTTTTCAGTGTTTGAACAATAAATAAAAAGATTGAAAAATAAAGTTATTTAAAGAGAATAAAAAAATAAACCAATAATAATTTGAAATAAGTGGTAAAGAAGATTATTAACGCATACTAGAATCCACAAAATTAAAGTTTACATAATATTTATTTAGCATATTGATTCCCAAGTTTTTAGTGATGTTAAAATAATTCAAACTATCAATTTTCCAAATAGATTTATAAATTTTAAGCACAAAATTACTTCTAAAAAGATAAGGATTTTTCTTCACTTTCAAATTATAATCTTCAATCAGTATTTAATCGTGATACCCAACCTAATGAAAAACAAAAAATCAAATAAATGTATTTATAAAGAAAAAACATAATATTTTTGTTCTAAGCAATGGAATGTGTACAATTATGATACATTTACACAAAGAATATCTATGTTTTCTTGCAAAAATGAAGAACAAAGTGCATATTATCTACAATCCAAAATATGAGATATTAAAGATGAAAACAGTATCACGAAGAAGAAAAATCCATAACTTTGTTGCATTACAAGGGAAATCAATACAACATAAATACTTATTACGTTAACAAGCTGCTTATCAATGATCTTAATAATCTTATGAACAAAGATTTAGAAGCACATAACTAGAATAGAAATACAAAATAAACAAAATACATACTTACATAAAATGCTCTTTGAAAACCCAAAATGGAAGAGAAAAGGGTAGAAAGAAGATCGGTAGACCAAAAATTAAGCACCCCAAAATGGTCTTGAATTCCTATTTTATTTGCCAAAATGAATAGCATTAAAATATAACTTAAATTAATTAAAATTGATTACATTAATTAAATAAAATAAATTTGATATGTAGAGGTAAATTATAGGGTATAATGATGATGTTGTGGTTAAATGTGTCAAAAAAGGGTAACAAAGTTGGCATTTTGGAATAGGAGAACAAATGGTACCACTTAGGCAATTTATGGGCTCAAGAAGGGGAAATGGCAGTCATTGTGGTGGCTGGTGGGAAGCTTGGTCTAGCATGGGCCTTGGAGTGATACGTAAGGCCACATGCGGCAGCTGAAGGCTGGAAACTTTGGGCACGCTGAAGGCTTGGCTGAGATGGAGCAGCTTGGAGTGGGGGTGGTTGGGCGGTGGAGCAGGCCCAGGCGGCTGGGAGGCATGCATTCAGGTGGCAGTTTGGCGATGGGCTTCTGGTTTTGGGCCGAGTTAGCCTGGTGGCATTGGCTGGGCAAAGGCGTCGGCTGGGCTTGGTGAGCAGGAGGTTAACAGCTGGCGAAGAGAGGAGTGGGAGCTCGGGCCAGGCGGCTGCTGAAGGCTCGGGTGGGCTTGGGATTTGAATGGTGGGGCTTGGCTTGCTGAAAGAGGAATGGGGCCGAGTGGAGGCAAAGGAGGCTAGCTGGGCCATGGGCTGGGGCAAAAGGCTTCATTTGTTATCAAAAATTGCCAATTTTTTTTCTTTCTTTTCCTTACTTTTCAAAAAGAAAAGAAAAATACAGCATACCTCCTACAAAAATAAACGTACATTAAATCAAAATCAAATATTTTCATTATAAAATAATTCATACTAATTTTTGAAAATATTCATTAACATTAATCTTAATTTACATTTAGTTTCAATAAACACACATTTTTTTTACTTCCTAACTAAACACCAATAAATTTAAATAATTAAACTACAACAAAATAACTATAAAAAACACAAAAAAATATTAAATCATGATAAACCAATAAATTCAAATTACTTAAGAATTAATAATTAATTAAATAATCAAGAATACAAAAATTAGCATAATAAATATGATAAAATAATCTAATGATTGTACGAGTTATCAATTATTCCTGGGAATCACAACATTGATAGACTAGTGGTAAAAGCTTTAAATGGAGATGATAATTTGGGCATAACAAGATGAATTTTGAATTAGGCTGTTGGGTTGCAAGATTCTACTTCCCTTTTTTTAAAGCAATAGGAGTATCTGAGTCTGATTGGAGTGTTTGAAGAGTAGAGTACCTGAATCTTTTAACTGAGGTGGTTCTATCAGTGACCGGCTCTTGACTGTGATGAGATTCGTCATTAGTTTTATTTCTTTCTGCTTCTGTATGATACCCGAATTTCTTTCTGCATGTTTTTGATTTTGAGAGCATGAGAAGATTGGAAAGAGTTGAAGATTTTCTGGTTCGGGAATGATTTCATTCACTGGAGGAAAAGACATGTCTAGGGTAAATTCTACAACCACGACACTAGAAGTTAATTGCTCCTATGAATAGCTCCCCCTAAAGTGGAAGTGGGAGTGAAGTGATGGAGTATTTTCAAAAAAGGTTAGCTCGTTGGGAAGAATGTAGATTTTCTTGGTGAGGGATAGTTTGCAACGATAGTATAAGCGTCTTCCAGAATTTTACTTAGCTTGGATTTAGTAGTAGTAGTAGTAGTTAGTAGTAGTGAGTAGTAGTAGTAGTAGTAGTAGTAGTAGTAAGTAGTAGTAGTAGTAGTAAGTTATCAGTAGTAGTAGTAAGTAGATAGTAGTAGTAGCTAGTGTAGTAGTAGTAGTAGTAGTAGTAAGTAGTAGTAGTAGTAGTAGTAGTAGTAGCTAGTAGTAGTAGTAGTAGTAAGTAGATAGTAGTAGTAGTAGTAGGTCAGTAGCTGTAGAATTTTAGGTTTTTCGTGGATATTGGTTCAAGTCGGGATTTAGTTAGAAACTCGTAGAAATAGTTATGGATTTTATAAGTTTAACTATGGGTTTTAGAAATATTATTTTAACATAAAGGTTTTGATTAATATAGTTGGTCTAAGAATATTTATTTATTTCTAACCTAAGGTTTAGATAGAATAATTTAAGAGGCGTGACACTTGTCACAGGCATATTTCAGTATAAGGATTTTAAGTATTTTGATGAATAGTTTAATTAAAAGAAGATTGAAAGCTTCTAGAACCCTCCATTTATACTGTTAGGATCACGGTTTTTAACTTCGATAGTAGTTTTTTAATCAATTTCAAATTATCTGAAATGTGCAAAAACGCTGTTTTAAAATATCAGGTGTACATAGGTTATAATCGCAGCTATAGGGGGCGATATATCGCCTTGATCTGATACGGAAAAACACGTCAACTTCGCACGAACGAGAACAATGGACTCGTTTATATGGTGGGCGATATATCGCTACCTAGGCGATATATCGCTCTGACTTTTTTCTTCCAACACACGGGAGAGGAGGGGAGAATTCTGTCTTGGGTCGATTATCGCTAGGTGGCGATAATAATCGCCTATTTCGGGGATCCATGGTTCGTTCTGCGAAGTTGGACGTGTTTATCCGTATCATCATAGGCGATATATCCGCCTATAGCTGGATATAACGCATTACCTGATATTTTAAACCACGTTTTTTGCCATTTCATGATAATTTTGAAATTGATTAAAAAACTACTTTGACTGAGTAAAACGTGATGCCTAACAGATAATGGAGGTTCTAGAGCTTTCAGATCATATTCTTTTAATTAAACTATTCATCAAATACTTAAATCCTTAATCAAATATGCTGTGAAAGTGGTCACGCTCTTAATTATTCTAATCTAAACTTAGGTTAGAATAAATATATTCTTAGGACCAACTATATTATCAAACTTATGTTAAAATTAATATTTCTAAACATACGGTTAAACTTATAAATCCATAACTATATTCTACGAGTTTCTAACTAAATCCGACTTGAACCAATATCACAAACTAAAATTCTTTACAGCTACTACTACGTACTACTACTATAACTACATATACTACTACTACTACTAATACTACTACTACTACTACTAACTACTACTACTACTACTACTATACTACTACTACTACTACTACTACTATAACTACTACTATACTATACTACTACTACTACTACTAATCTAATATACTACTACTACTATACTATACTTACTCTACTACTACTAACTAATATCAGCTAAGTAAAGAATTCTGAGACGCCATACTATCGTTGCAACTATCCTCACCAAGAAATCTACATC
>hulupacbiokf_r0024
AATTACCGTGAAAAATTTTTTGAACTTATTATTCGATGCCCAAATATGCAGCAGCAACCCCTTAAGTCTCCAAGTAATATTTGTACATGTTTTTTGGATAAAAACTTTAAAACAATATACTAACTTAATCATATGCTAAAATCTTTTATTAATACTAAATCAAAAAAAAAAAAAAAAAAAATAAATAATTATATTATTAAAATTATAATTATTGTTATAATTCATAGAAATCGTACCTTAAAAGTAATTAAACCTTAAATTAATCATTTTAAATTCTACGCAATCCAAATTTATAGACTATAAACTAAATCAAACTGAACCTTATAACGTAACTTAAAAGTACAAACACAGGAAGAGGAATAAAGACCCAGTAGCCTGTGTTCCAGTAACTATAGAAAAGAGTAACCATCATCCTATTTTAATTTATTAGAGCCCTGGACATGGGGCTGTAAGAAGTAAATTGAATGGGATTGGCTTGTCAATATGGTTAGAGGCAGCCATAATCTACAATCACCAATGAGAGTTTTTGAATAGTAAGAAAGCAACACGAATAACTGGATTGGGACTGGTGTCGAGGACCTGGTTCACTTAGTGGGAATTTGGTGTTTTAAAAGCTGATGGATTTTGTGAACCTGCTTTGTCTGTGAATGGGAACTGGTTCTTGGTTTGGGAGCAGTATGTGCACGTCCTTCTAATGGAGTGCGAGGGCGCGTGTGGTCCAATATGCTGGTCTTTCCACTGGAAAGATGCCAACATGTCTCCATAGTAAAAATACCAGGTCTGCTGCATTGATACGACATGGGACGCTCTTCCAAGATGCGTGTTCGCATGAGAATGCAGCCACAACATTAGGAATGGCGGAGCAACCAAGGGCATGAAATGGTCGACTTTTGCAACAGGGCCCATCATGACACCACTTCGACTTCTTCTCTACACACCTCCTGCAAAGGTCAGCACAAAAGGGAAGTGGAGACTTCACAATCCTACCCCTAGAACCTCATCGCAAACTCCCACAGTTGCAAACATGAAGGAAAAATCAAACAACCCGTTTGGCTCGATCAGCATTTTTTTTATAAAAAAGAGGCATTTTTGCATTTCTAGTCAAGGTACATACACTACATTAATCTATTGCCACATATTATAAGATAGGCATTTAAAATTGTGTTACCCGAGAGATTCTGTTGGGCCGCTGGTCCTAGAGTTTTTGGACCTTGAGTCAAACACTTGAGAAGAGTTTTCAAGGTCAGCAATCGGCCCTCTTTTGACATTGTCCCAGACCTCACTAGCAGTGGAGAGGGATAAGTAATGTTTTCCCCAATATCTAACCTCCATGAAAGCCAAGGCCATGATTAGAGAGTTTTTCAGAGTTCCATTGTGCGAAAGAAGGATCATCAGTATTCTAGAGCCAAGAAGTGTCACCCATTCAGATAGCCAAGGCGAACCTGCTACCACCGAAGATACAAAGTCAGCCTAATCGGGAGCCATTGTAAGAAAATTTTTGACCAATTCAGTTTTGGTGAATGGTGTTTGGAGAGAGGACTGATTTTCCAAAGGACAGATATGGAAGGCATCATGTGTGTTTTCTGGGCAGAAGAGATGACAGAAATTTTCATCCCAGAGATGAATAGAGTTTTTGTGTTGGCAGCCATCGGACGATTTTTGGGGGGCTGGAAGAAAGAATAAGATGCAGGAAACTTAGTCAGAGTTTCCGCTTCTAATACCAATAATAGAGATAGTGATAGGAATCTGATGTATTATTCTTGATAGAAAGAAGCTTAATAGGCTAAGATTACCAAACAATTGTACAATAGGCTTAGCTGTACTAAAACTTCTTTAAGTCATTTAATTCTCGTAAAAATTTGGTATAATACATTATATTCAGGAAATAATAAACTAGGTTTTGCTTAAGGAATAATACCAATTAATACCCAAATATACTGATTAAATATAAAATATTCTACAGGCTCAATTTTTACAGAAAATGGTAACGGTTACTTTATCTGCAAATCTAAAAAGAACAATCAAATTTGAATTTTTAAAAAAAATGATAATAAATCAAAGCAATCAATAAAAACTAAAAAAAAAACTATTGAAGAAAAGCAAGAAGAACACTTCCATGTTGGAGAAGGAATAAGAATAAGATATATTTTTAAGTAACATCAAAAGTAATAATTATTCAAAAAACTCATAAATATACACATATAATGTATGGAAAGGTCACCATTACCTAATAACATATTAAAGATAGAAAAAAATATAAGAAACTACATTTGCAATAATACGATTAATCGGGGCTTACCTAAAAAAATTTTTAGAGCCAATGTTAAAGCCGATTTTTTTTTTTTTTAAAGATTGAAGGGGCAGAGAAACAAGAATTATGAACGTTGCCAAAGACCAAAAAGAAGAAGAAGAAGATTGAAATAGCCGGTCCGGAGGCTTTAGGAGGTTGTTGGATTTTGGTTGGCTCTTCATTTGAAATTTTAGATTGCTAGGCTATTCCACTCTTCGTTTTTTTATTTGGTCTGCTAAGTGAATTCATCCTTGGTTTGCTTATCAATTTTTTATTTTGAAAATGTGTTCTTTCCGCATTTTTTTGTAGTTCCGCTGGTTTTTGTTCCATAATTTATTTAATTTTTTTTTTAATTTTTCGCAATAAAAAAAAGTATAGAACATGTAAATTAATAAAAGAAAAATATTTCTAAAATTTTCCTATAATACCAAAACAACAAATAGTGGAGGCCGGCCAGTTGAAAGATTAGGAAGGAGGCCCCAATTCAAGTTATGAAACGAAAAATTCCATACAAATACCGCGGAATGCTCTCTAGAAATGGCCATTAAATCAAATCCTTTTTTGCCGCCAATTTAATCAACCTCAAATTTGAGAACAATATTCAAATCTCCCCAATCTCTCGCTTATTTTTTCTTTTTTTCTTTCTCCACTGCCCAATGCATCCGACTTCTCCCTTCCCCAGCGCGCATCTATTCCTCCATTGTACTCTTCGGCAAGTTGAAACATCTGGTAAAAGATTTTATTTTATTTCCTTTTCGCCTTCTCCTTGATACTATATTCCAGTTTTGAAGTTTGGATTCTTGATGGCCTAGAAACTATGTTTGTTCGTTTCTTTTTGTTCCTTGCTGCTCTTTCCACCCCAAACATTTTCATTGTGCTCTTCCAGCTCATAATGATTCTAGATTAAGCGATTTCTCCTTTCTAATTTGTTTTGGGTCCTTGCTTGTCTTCGGGTTTCTAGAGACAAAATATTGAATCTTTTTGAGAAAATTTGTAATAACAATATACTCCACTGCTGGCCGAAGGTGGATTTATCAGATTATTTTGAATAAACATAAAAAAGGATTTTTCCTGAGGTTGTGATTTGGGCCAAGGCAGAAAATTGCATAATAATGGCAGTCAAAATCGGTACCGTTTTTCCAAAAACCTCCCTCCTTTTTCTGGCTTCCCGATTGAATCCGCCTAACCCCACCTCCCAGTTTCTGAAGAAGATAAGCGAATTAGAGCAGTCTGGGGGAGGAAGAAAGAACACCAGTTTATTCAACAATATAACGTCGAAGAGATCCGCGACCGAAACAGGTCTTTGCCTTTGTATTTGTATAAATGGTTGTATATAAAATGAAAGATGTCGAAAGTGAATTCAGAATTGTGGGTTTGTATTTTTACTTTTTTGGTGAGTTCTGTAAGTCCGAACATAGTTGTCTTCATCACTGAATTTTATTTTTCCTTCCTGTTTTGATGAAGTGGGGAAAGAGAAAATGGCAAAGATGGCCAATGGCTAAACAAACTTTTTCGGAGCCAAGGGAGAAACAATGGGGAAAAACAAGAATGAGAAGCTATGCCGCAGTACGCATTTAGATTTGGGGTCAGTCTGATTTTTAACCCTTCCATAGTTGTTCCCATATGTCTCATAAGGATTTTTCATAAGAAACTAATAGCGCCCATCGAATTCAATTTTAAGGTAGAAATATTTGATCAAGTCATTTTGAAATGGGCCTTTGTGTTATCATTGCTTAGTTCGAAATTAAAAATTGGACCAAATTGCCGATAAGTTTCTGGCAGAGTGCAGCTGGACTATCGTCCGTTCTCTTTAAGACGTCTTCGGCGGTTCCTGCCCGCGCAGAGTGTGCACGACAGTCTATATTAACCACGCCCGTCCTCAGGATAAACAATCACGTGTATACGATACCTCTTCTGCACTGAAAGGCTTTCGTCTCGTAAACACCCTCAAAAGTCAGAGAAAAATTTGATTATTTTAGAAAAAGATCGTGTTTTGCTGTAAAACAGATGTATTCTTCTGTTATTCTAATATGACTTTAATGTAGAGAAGTCGACTCCAGCAATAAAACAGTAAGAACAACGTTTTATTCCAATCATAGTCGTGGGAGGAATTGTCGCGTGGTCCATCAATGGCAGTTTAACAACGGATCACATTTCCGCGGGCTCTTGCTTAATAAATCCGTTTTAAAATTAATTAATAAAATAAATAATATTTTATTTTATTAAATAATTTTTTTTTCCAACCAAAAAATAAAGTACCACACCCCACGCGCCTGCCCAGGCTCAGGTCTATCGACGGAGCGCGCACGCCGTGTGGTGGTCAACGGTGTGAGTCGCTCACCCCATTCCGTCAAACAAAAATGGGGTAACCTTTCAGCCTCCATCATGGCACTTGCAATTTTCAATATACAGCTCTTGGAGGAGTGTTCCAAATCCATATGGGAGCCTTTTCCCATATTACACCAACAAAATACTTTTTTTCAATTTTTAAGCATTCACTTTTTAAACTTTAGCCGACAAAAAAGTTCCCAACATCCCCCCCACTTGAAATTTTAAAACATATTTTTTCGAGCAATATCAAAATCTATACAGATTGGTGGCATAAACAATGTATCTTTCGATTTTCTTAGGAAAAACAGCTGGTTAAATCCCAATTTAACTAACTTCTAAGTTTTTAGGGAGCCTGGTTGTGCCCAGATATTAATTTTAAAAACTTAGTTCGTAATTAGTCTTTATCCGACCACCCCTGTTTCGTGTTTTTTAAGGAAAAACACTGGTTAACGTCAATTTAACTAACTTCCTACAGTTTTAGGACGGCTGGTTGTGTCGCAGGATATTAATTTAAACCCTTAGTACGCGCTAGTTTTCCTCGCCACGCGCGGTTTCTTGCTTGTTTAAGAAAACACTGGTTATCAATTTAACTAACTATCTAAGTGTTTAGGACCCACTGGTTGTGTCCAGGATAGTCAAGTGTTAAAAACTTAGTTGCGTATTACCGTTTTTTATCGACCTCCTCCGTGCTTTTTGGAAAAAGCAGCTAATTAATCAATTTAACTAACTTCTAAGGTTTTAAGACCTGGTTGTGTCCAGGGATAACTCCATTTAAAAACTTAGTTCCGCGTTAGTTTTATCGCGACCACACCTCGTGCTTTTTAAGAAAACACCTGGTTAATCTATTTAACTAAATTCTAAGTTTAGGTCCTAGATGTGTTCCAGGCCCCTTATTAATTTAAATACTTAGTTCGGCGTTAGTTTATCGACACCGTCGTGCCTTTGTTTTAAGAAAAACACCTGGTTAATCAATTTTAAACTAACTTCTAAGTTTTAAGACCTGGTTTGTGTCCAAGATACTCAAATTGTAAAAACTTAGTTTCGCCATTAGTTTATCGACAACTTCGTGCCTTTTAAGGAAAACAGCTGGTTAAATCTAAATTTTAACCTAACTTCTAAAGTTTTTAGGACTGGTTGGTGTCCCAGGATATCAATTTTAAAAACTTATTCGCGTTAGTTTTATCGCACACCTCAGTGCTTTTTTATGAAACACTGTTAATCCAATTTAACTAACCTTCTAAGTTTTAGGAGCCTATTGTGTGCCAGGATATCAATTTAAAAACTTAGTTTGGCATTAGTTTTATCAACAGCTTCGTGGCTTTTTAGGAGAAAAACACCTAGTTTATCAAATTTAACTGTAAATTCCTACAGTTTTTAGGACGTATTTGTGTCGCAAGGATACTCAATTTACAAAAATTAAGCTCACGTTAGTTTTATCGACAACTCGTGTTTTTTTAGGAAAAACACTGGTTAATCAAATTTAACTTAATTCCTAAGTTTTTAAGACCTGGTTGTGTCAGGATATCAATTTAAAAACTTAGTTCGGGAGGGGGGTTTATCGACCACGTCGTGTTTTTTTTAGGAAAAAACTAGTTATATCAATTTAACTAACCTTCTAAGTTTTGGACCTGGTTGTGTCCAGGATACCTTAATTTAAAAACTTAGTTCGCGTTAGTTTTATCCGAAACTCATGTTTCATAGGAAACACTGGTTAATCAAATTTAACTAACTTTCTAACGTTTTAGGAGGGCGGCTGGTTGTGCCCCAGGATAATTAATTTAAAAACTGTAGTTTCGCATTAATTTTATCGACACCGGGTCCGTGTTTTTTTAGGAAAACACTGGTTAATCCAATCTAACTAACCTTCCTAAGTTTTAGGACCTGGTTGTGTCCAGGATATTAACTATAAAAACTTGTAGCGGCGTTAGTTTTATCGAGCCACCCTCTTGCGTTTTTAGAAAAACACTGGTTTAATCAATTTAACTAACTTCTAAGTTTTAGGACCTGGTTGTGTCCAGGATATCAATGTTTAAAAAGCTTAGTTCGTATTTAGTTTTATCTAAGCTCCCTCGTGCTTTTTAGGAAACCCACACCTATTAATCAATTTAATCTAACTTTCTAAGTTTTTAGGACCCGTGGTTTGTGTCCAGGATATCATTTAAAAACTTAGTTTCGCGTTAGTTTTACTCGACCCCTCCGTGCTTGTTTAAAGAAAAAAAACACTGGTTAATGCTATTTAACTAACTTCCTAAGTTTTTAGGGCCCTGGTTGTGTCCAGGAATACTCAATTTAAAACCCTTAGTTTTTGCAATTAGTTTTATCAGCAAGCTCGTGCTTTTTAGGAAAAACACTAGTTACATCAATTTAAATAACTTCTATGTTTTAGGACCCTGGTTTGTGGTCCAGGATATCATTTCAAAAACTTAGTTCGAGTTAGTTTTATGCGACACCGCCGTCGTGTTTTTTTAGGGCGAAAACCACTGGTTAATCAGTTTTAAGCTAATTTCTCTAGCAGTTTTAGGTCCTTCGATCTGTCCAGGCATTAATTTAAAAACTTAGTTCTTGTTAAGTTTTTTATCCGAAAAACCTGAAGTGCTTTTTTAAGAAAAAAGCACTGGTTAAGATCAATTTATACTAACGTTCTCTTTTTAGGAACCTGGTTGTGCCCAAGATATCAATTTAAAAACATAGTTTGGCATTAGTTTTATGGACCCGCCTCGTGTTTTTTTCGGAAGACAGCTAGTTATATCCAATTTAACTAACTTCTAAGTTTTAGGACGCTGGTTTGTGTCCATGATATCCAATTTAAAAACACTTAGTTCGTGTTAGTTTTATCCGACCGCCTTCGTGTTTAGGAAAAACACTAGTTTAACATCAATTAAACTAACTTCCTTACAGTTTTAGGACCTGGTTGTGTCCACGGATTATTAATTAAAAAACTTAGTTCGCGTTAGTTTTTATCGACACCGCACCTGTGTTTAAGAAAACACTGGTTTAAATACAATTTTAACTAACAGCTTTCCTAAGTTTAGGTCCCTAGATGTGTCCAGGCCTATTAATTTAAATACTTAGTTTCGCGTTAGTTTTATCGACACCCGTCCGTGCTTTTTAAGAGAAACACTGGTTAGATCATTTAACTAACTTCTAAGTTTTTAAAGACCTGGTTGTGTCCAAGATAATCAATTTAAAAACTTAGTTTGCATTAGTTTTTTAATCCGAGCAACTCCGTGCTTTTAAGGAAACAACACTGGTTAATCTATTTAAACGTAAACTTCCCTAAGTTTTAGGACCTGGTTTGTGTCAGGTTATCAATTTAAAAACTTAGTTCGGCGTTAGTTTTATCGACCACCCATCCGTGGGCTTTTATGAAAAACACTGGTTAATCCATTTAACTAACTTCTAAGTTTAGACCCTGGTTGTGTCCAGGATATCCAATTTAAAAACCTTAGTTTGCATTAGTTTTATCAACAGCTGTGCTTTTTAGGAAAAACAAATAGTTATCAATTTAACTAAATTCTAAGTTTTAGGAGCGCTATTTGGTGTGCCAGGATATCAATTTAAAAATTAACTGCCACGTTAGTTTTACGACCAACTCGTGTTTTTTTAGGAAAAACACTGGTTAATCAATTTAAACTAAACTTCTAAGTTTTTAAGACCTGGCTTGTGTGCCAGGATATCCAAATTTAAAAACTTAGTTCCAGTGTTTAGTTTTTATGCGAGCACCACGCTCCGTGGTTTTTTTAGGAAAACAACTAGTTATCAATTTAACTAACTTCTAAGTTTTTGTACCTGGTTGTGTCCAGGATATTAATTAAAAACTTAGTTCGCGTTAGTTTTATCGACACCCTTCAATGTTTCTTAGGAAAAACACTGGTTACTATGCAATTTAACGTAACTTCTAAGCTTTTAGGACCTGGTTGTGCCAGGATATTAATTTTAAAAACTTAGTTCGCATTAGTTTTATCCGACCCACCTCTGTGTTTTTTAGGAAAAACACTGGTTAATCAATTTTAACCTAACTTCTAAGTTTTAGGAACCTGTTGTGTCCCAGGATATTAATTTAAAAACTTAGTAACGCGTTAGTTTTATCGACGACCTCCCCTTGCTTTTTAAGAAAACACTGTTAATGCAAATTTAACTAACCTTCTAATTTTAGGAACCTGGTTGTGTCCAGGATATCAAACTTTAAAAACTTAGTTTCGTATTAAGTTTTATCAACGGTCCTCGTGGCTTTCCTAGGAAAAAACACTAAAATTAATACATTTACTAAACTTCTAAGTTTTAGGACCTGTGTGTCCAGGATATCATTTAAAAACTTAGTTCGCGTTAGTTATTCCCGACACCGGTCGTGCTTTTAAGAAAAACAAGCCTGGTTAAATCTATTTAACTAACTTCTAAGTCTTTAGGACCTTGGTTGTCCAGGATATCAATTTAAAAACTTAGTTTGGCATTAGTTTTAATCAACAGCTCGTGCTTTTTAGGAAAAAACACTAGTTAATCAATTTTAACTAACTTCTATGTTTTAGGAACCTGGTTGTGTCCAGGATATCAAGTTCAAAAACTTTAGTTCTGGCGTTGTTTTAATCGACACCCTCGTGTTTTTTTAGGGAAACACTGTTAATCAGTTTAACTAATTTTCTACGTTTTAGGTCCTTGATCTGTCCAGGCTATTTTTACAGTTTTTGTTAGTTTTATCGAAAACCGTCGTGCTTTTAAGAAACAAACACTGGTTAATCAATTATACTTCTGTTTTACGGACTGGTTTGAAGATATATTTAAAACCAATAGTTTGCATTAAGTTTATCCGATCGTGTTTTTTCGGAAAGACACTAGTAAATCAATTTAACTAACTTCCTAGTTTTAGGAACGCTGGTTGTGTCCAATCGATATCAATTTAAAACCTTAGTTCGTGTTAGTTTTATCGAGCCGCGCTCGTGTTTTTAGGAAAAACACTAGTTTAATCAATTAAACTATTCAAGTTTTAGACGCTGGTTGTGTCCCAGGATATCATTTAAAAATTACGTTCGGTAGTTTTATCGACATCGTGCTTTTTATGAAAACACTGGTTAATCAATTTAAACTAACTTCCTAAGTTTTAGGACTGGTTGTGTAGTTAATTTAAAACTTATTTGCAATTAGTTTTAATCAAACAGGCTCGTGCTTTTTAGGAAAAACACTAGTTTATCAATTTAACAGCTAAATTCTAAGTTTTAGGACCTATTTGTGTCTAGGATATCATTAAATTAATCACGTTAAGTTTTTATCGACACTGCTCGTTTTTTTTAGGAAAAACACTGGTTTCAATCAATTTTAACTAGAACTTCTAAGTTTTTAAGACCTGGTTGTGTCCAGGATTCAATTTAAAACTTACGTTGTGTTGTCTTTATCGATGTGTTTGGCAAAACACTAGTTAATTCAATTTAACTAACCTTCTAAGTTTTTTTGGAACTGGTGTGTCCCAGGATAGTTAATTTAAAAACTTAGTTGGTTAGTTTTATAGACTCCCTCATGTTTCCTTAGGAAA
>hulupacbiokf_r0025
ACATAGAAGGATGTCTATAGCATGGAGGAGTGGCTCTAAGGACTTTTCTATTCCCAATGTGGGGTTCTATGATGAAGAATATGATAATACTCGGAGTTACGTTCAGCCCCTAATACTAATATTATTGAGATTGGAAACAGGTTCAAAAAAATTTAGAGCTTTTAAGCGTGAGAAATATGAGTGAATTACGAGCATCGCTCCCCGGAGCCTAGGCAAAGCTGCCCTAGAGATTGGCTTGGGAAAGGTTTCAATATTTTAGTTTGGGTTTGAATTAGGACCCCAATTCGCATGGTGCCAATAATTCCAGCCCCTAATATAAATATTTATGCTAGATGGGAAAAAAGGCTTCAAAAAAATTAGAGCTTGCTTAGAGGAATATGTGTGAAGTTACGAGATCCGCTATCGGAGCCCCCTAAAGCAGCTGCACCTAGGAGATTTTTGGCGCTGAAAGGTAATTTATTTTGTTTGGTTTGAATGAGGACCCTAATTCATGGTAAATAACTAGTCGCTATATAATATTAATGAGAATGGGAAAAGGTTCAAAAAAATTAGAGCTTGTTTAGGCGAGAAATATGAGTGAATTTACGAGATCGCCTCCGGAGCCCTAAAAACCGGCAGCTGCCTAGTGAGATTCTTGGCTTGAAACAGTTCTCAATTTTTTGTTTGGTTTGAATTAGGGACCCCCCAATGTCATGGTCACTAATGCGACGCCCTATATAATCACCTTATCTGAGCAATGGGACAAGTGTCTTCCAAAAACAAATTAGAGCTTGTTAGAGACGAAATATGAGCTGAATGCTACGAGATCGCCCATTCGGAGCAACGCCGCACAACCGCTCAACAAGAGAAGCCACAAACCCAACCAACAACGAAGCCCACAGAAACGTCACGGCCAGCTCCTTATGAGAAATTTGGCCCTGAAAGGTCAATTTTTTAGTTCTTTGATTGATATTAGGACCACCCAATTCATTGTCCCCAATCATAGCCCTATAAAATTTATTGAAGAATGGGAAAATAGGTTTCCAAAAAAAATTAGAGCTTTCTTAGAGAGAATATGAGTGAATTAGCGGAATCGCTCCCGTGAGCCCCTAGGCAACTGCCTAATGGAGACAGTTTGGCCTGAAAGGTCCAATTTTTTTTGTTTGGTTGAATTATGACCGCACATTAATGGTGCAATGATAGCCCCTATATAAATTTTATTTTAGATGGGAAAAAGAGGTTTCAAAAAATTAGATCGTTGTTTTAGAGAGAAATATTGAGTGAAGTTACGGAAGATCGCTTCGGAGCCCTAGGCAACTGCCGCTAGGAGATTTGGGCTGAAAAGGTCAATGAATTTTTTGTTGTGGTTGAATGTAGGACCAATTCATGATAAATACATAGCCCTATATAATAATTATTGAGATGGGAAAAGGTTCAAAAAATTAGAGCTTTTAGGGAGAAAATATGAAGTGAATTACGAGATCGCTGTCCGGAGCCCTAGGCACGCTGCCTACGAGATTTGGCTTGAAAAGTTCAATATTTTAGTTTTGGTTGATTAGGAACCCAATTTCATGGTCAATAATAGCCTATATAATATTATTGAAGATGGGAACAGGTTCAAAAAAAATTAGAGCTTCTTAGAGAGAAAATATGTGTGAATTACGAGATGCTTGCGGAAGCCGCTAAGCAGGCTGCGCTAGGAGATTTTTTGGCCTGAAAGGTCAAAATTTAATTTGTTTGGTTGAATGAGGACCTAATTCATGGTAAATAAATAGTCCTATATAATATTTAAGTGAGATGGGAAAAAGGTTCAAAAAATTAGAGCCTGTTTAGGGAGACAATAATGAAAGTGAATTACGAAGATCGCTACGGAGCACCTAGGCCAGCGCTGCCTAGGAGATTTGGCTTTGAAAGTTCATATTTTTTTGTTTGGTGAGATTAGGACCCCAAATTATATGGTCAATTAATAAAGCCCTATATAATCATTTATTGAGATGGGAAATGTTTTCAAAATAAAATCAGAGCTTGTTAGAGAGATATATGAGTGAATTACGAAGATCGTTCGGAAGCCGCTAAGGCAGACTGGCGCTAGGAGATTTGGCCTGAAAGGTCAATTTTTTAGTTTTGGTTGAATATAGGACCCCCAATTCATTGTGCAATCATAGCGTATGAAAATATTATTGAGATGGGAAAAGGGTTCAAAAAAAATTTAGAGCCTTCTTAGAGAGCAAATGATGAGTGAATTACGGAATCGCCTTCGGAGCCCTAGGCCAGGCAAGCCTAGTTAATATTGCTTGGCTGAAAGGGTCCAGAATTTTTTAAGTTGGGTTTGGAATAAGGACCCCAATTCATAGTCAATAATAGCCCTAATATAATATTATTGGAGAGGGGAAAAAGGATCAAAAAAATTAGAGGCTTGTTAGGGAGAAATATGAGTGAATTACCGGAATCGCTCCGGAGCGCCTAGGCAGCAGCCTAGGGATTTTGGCCTGAAAGGTAATTTTTTTTTGTTTGGCTTGAATTATGGAGCCCAATTACATGGTCAATGATAGCCGCTATATAATTTTATTTAGATGGAAAAAGGTTCAAAAAAAATTTAGAGCTTCTTAGAGAGAAATATGAGTGAATAGCGAGATCCGCTTTCCGGAGCCTAGGCCCAGACCTGCCTAAAAAAGGAGGATTTGGGGCTGAAAGGTCAATTTTTTTTGTTTGGTTGAATTAGGACGCCCAATTTCATGGTAAAAGTAATACCCTATATAATATTATTTGAGAATGGGAAAAAAGGTTCAAAAAAATTAGAAGCTTGTTAGGGGAGAAATATGAGTGAATTACGAACATCGCTCCGGAGCCATAGGATGCTGCAGGGGAGATTTGCTTGAAAGTTCAATTTTTTTGGTTTGGTTGAATTAGGACCATTCAATGTTCATAATACGCCCTAATATAGAATATTTATTGAAGATGGGTAAATGGTTCAAAAAAATTAGAAGCTTGTTTAGAGAGAAATATGAGTGAATTACGAGATCCGCTTCGGAGCCCTAGGCATGCTGCCTAGGAGATTTGGTCCTGAAAGGTCAATTTTTTTGTTTGGTTGAATTAGACACCATTCATGGTCAATATTAGCCCTATGTACATATTATTTGAGATGGGAAAAATGGATCAAAAAATTAGAGTTTTTAGAGAGATATGAGTGAATTACGAAGATGCGCTTTCGGAGCCCCTCAAGCAGGCTGCCTAGGAAGATTTGGTCCTGAAAAGGTCCATTTATTTGTTTGGTTGAATGAGGACCGCTAATTCATGGTAAATAAGATAGTCCTATATAATATTAATTGAGAATTGAAAGAGGTTTTCGAAAAATTAGAGCTTGTTATGGAGAAATATGAGTGAATTACGAGATCGCTAGGACCTAGGCAGCTGGCCTACGAGATTTGGCTTGAAAGTTCAATATTTTTGTTTGGTTGGAATTAGGACGCATCAATTCATGGTCAATAATAGCCCTATTAATAATATTATTAAGATGGGAAATGGTCAAAAAAAATTAGAGCTTGTTAGAGTGAAATATGAGCTGAATTACGCAGATCAGCTTTCGGAGCCCTAGGAGCTGGCCTAGGGAGATTTGGCCTGAAAGGTCAATTTTTTTGTTTGGTGAATTAGGACCCCCGAATTCCAATGGTTGCAATAATAGCGCTATATAATATTATTGAGATGGGAAATGGATCAAACAAAAATTAGAGTTTCTTAGAGAGAAATATGAGTGAGATTGACGAGATCGGGTTCGGAGCCCTAAGCAGGCTGCTAAAGGAGAATTGGCCTGAAAAGGTCCAATTTATTTGTTTTGGTTGAATGAGGAGCGCCTAATTCATGGTAAAATAATAGTCGCTATAAAATATTAATTATGATGGGCAAAAAAAGGTTCAAAAAAATTTAGATGCCTTGTTAGGGACGAAATAAATGAGTGGAATTACGAGAATCGCTGCGCGGAGGCCCAAAAGCAGGCTGGCTAGGAGATTTGTCTTGAAAAGTTCAATTTTTTTTGTTTTGGTTGGAATTAGGGACCCAAATTGAATGGTCAATATAGCCGCTATATAATATTATGAGATGGGAAAATGGTTTCAAAAATTTAGAGCTTGTTAGAGAGAAATAGTGATGAATTTAAACGAGATCGCTTCGGAGCCTCAGGCAGGCTGCCTAGGAGATTTGGCCTGAAAGTCAATTTTTTTGTTTGGTTGAATTAGGACCGCCCAATTCATGGTCAATAATAGCCCTATATATATATTATATGAGATGGGAAATGGATCAAAAAAAATATTAGAGCTTCCATAAGAGAGAAATAATGAGTGAATTACGAGATGCGCCTTCGGAGCACTAAGGCAGGCTCCTTAGGAGATTTGGCCTGAAGGTCCAATGTTTTTTTTTGTTTGGTTTGAAATGAGGAACCCCAAATCATGGTAAATAATGAGTCTATATAATATTATTGAGAAGCGGAAAAGGTTCAAAAAAATTATATTCATGTTAAGGGAGAAATATGAGCTGAATTACGGAATCGCTCCGGAGCCCTAGGCAAGCTTGAAACTAGGAGATTTGGCCTGAAAGGTACAATTTTTTTGTTTTGGTTTGAATTATGGACCCAATTTCATGGTCAATGATAGCCTATATAATTTTATTTAGATGGAGAAAAGGTTCAAAAAAAATTAGAGGTTGTTAGAGAGAAATATGAGTGATTACGAGATCGCTTCGGCGCCCTATGCAGCTGCCTATGGAGGATTTGGCCTGAAAGGTCAATTTTTTAGTTTGGTTAAATTAGGAAGCCCAACATTCATGTCCAATAATTGCCCTAATAATAATATTATTGAGATGGGAAAAGGGTTCCAAAAAAATTAGAAGGCTTGTTAGGAAGAAAGATATGAGTGAATTACGGAAATCGCTTCCCGGAGCCCCTAGGCCAGCTGCCTAGGAGAATTTGGCCTGAAAGGTCAAATTTTTTAGATATGGTTTGATTAGGAACACCCAATTCATTGGTCAATAATAGCCCTATATATATTATTGAGATAGGAAAATGGTTCAAAAAAATTAGAGTTTGTTAGAGAGATAATATGAGTGAGATTACGAATGCGCTTCGGAGCCTAGGACCAGCTACTTAGGAGATTTGGCTTGAAAGGTCAATTTTTAGTTTGGTTGAAAATTAGGAGCCCCAAAATTCATTGTCAATCAATAGCCCTAATATAATATTATTGAGATGGGAAAGGTTCAAAAAAAATTAGAAGCTTCTTAGAGAGAAATATGAGTGAATTACCGGAATCGCTTTCGGAGCCCTAGGGCAGCTTGCCTAGGATATTTGGCCTGAAAGGATCAATTTTTTAAGTTGGGTTGAATACAGGAACCCCCAAATTCATGGTCAATAATAGCCCTATATAAATATTATTGAAGATGGAAAAGGATCCAAAAAAAATTAGAGGCTTGGTTTAGGGAGAAATATGAGTGCAATTAACGGAATCGCTTCGGAGCCCTAAAGGCAGCGGCCTAAGGAGATTTTGGCTGAAAAGGTGAATTTTTAGTTTTGGGTTGAATTGAGGACCCCAATTCATGGTCAGATAATAGCCCCTATATTAAATTAGTTATTGGAGATGGGAAATTGTTCAAAAAAATTTGAGCTTGTTAGAGAGAAATATGAGTGGGAGATTTACGAAATCGCTTGGAGCCCTAGGCCAGCTGCCTAGGAGATTTCGCCTGAAAGGTCGAATTTTTTAGTTTTGGTTTTGGAAATTAGACCCCCAATTCATGGTAAATAATAAGCCTATTAATATTTAATAGAGATGGGAAAGAAGGTTCAAAAAAATTAGAGCTTTGTTAGGGAGAAATAATTGAGATGAATATACGAGATCCGCTACCCGGAGCGCATAAGGCAGCTGCCTACCCGAGATTTTGGCTTGAAAGTTCAAGTATTATTAAGTGTTGGTTGAAATTAGGAGCCAAAATTCATGGTCAATAATAGGCCTATATAATATTATTGAGATGGGAAAAGGTTCAAAAAAAATTAGAGCTTTGCTTAGAGAGAAATAAATGAGTGAAATTAACGAGATCC
>hulupacbiokf_r0026
ATTTAAGTAAGTAGAAATATTTTTCTTGCACTAAAACCATATTATTGTATAATTAATGTGTAATTAATTATATTGAGAATTAATCAATATTTCTAATTTAAAAGAACATTAATTTTGAATTATTTATTTTTTGGGGATTTTTCTGGTACTTTAAATAATGAGAAAATTGGGAAAAATCACAATGCCCTCCCTGGCATGAGTTGGGCGTGTAACACAGTGCACAGTCACTGTGCTACACGAATAAGAAGATCTAGAAGAATCCCTTGGTTAAACAATCTTGTTATTTAAATATTTAATAAATAATCGAGATATTATTAATATGATTAACAATATTATTTATTTAAACAAAAATTTGGATAATGATAACTTATTTTAAATTGTTTAAATAACTAAATATTATTTATTTTAATATCACATTGGATATATTAAATATAGGAGATCAGTTTTTTCAGAATTGATACTTTCTTTTCAGAGATAGAAGAAATATATCGTGAAAATCTCCTGAGAGGAAATAGAACAGTGCTACAAGCAGTAGGTCAAATTGTTCTTCAAAATTTAGGTCGCAAACGTTATCAGCATCTCATGTGTTGGGAACATTTGATAAATAATTTTGCTAATTGTTTGTATAACGAGCCCACACTCGTTCTTCTGTGTTGTTGAGAACATTTTGGAAGATCCTGGTGTGATCTCAAGGATTTTTGCTTACAAAAAGATTGCAGCAAGGAAGGACTTGAGGTAATTTTCTATTCCATCTCTTTGATTCAATATATATGATGTATGTGAGAGAAGTAGATCTAGAAAATCTTGTGGGGTTAAATTAGCAAATTTTTGATTGTTGTTCTGTTGATGGTGAGAACTCGCAACTAAAGTTAAGTTAGAAAAATTGCAAAGTAAAGATTATCAAAAATAAGCTTTAAAAATCTAAGTTATAAGACTCCAATAACAATTGAGAAGAATGAATGTGAAATCAGTTTGTATTCTCTATGGTGCACTGCTACAGTAATTTTTCCTTCGCCAATGTGGAATTGGGTTCATTATACTCAGTGGGCTCTAATGGCCCTAGATACCAGCTATGGTCCCAGGGGAACCAGGTGGTACATAAGTACACTGTCAGAGAGAGTTGGTTTCAGAGGGTGGTGTTGTTTGTATAAGTACATGGCCAGGTACCATGAGGATGCCTCCACTACTCAATCGTACAACCTGTCGGAAGGAGTGGCGGCAGGTGTATGGTGTCGACTCCCTGACATTTGGTTGGGAGCATGCAGCCAGGCCCTCTCTCCCTAGGGGCTCCACTACTTGTCTTGCATGAGTGCCATGGTCCAGGCGTACGGGAGTTCCGTAAGAGTCAAAGGGTGCACAGGCTAGGTCGCGCGTGGTCAAACCGATCTTCTCGAATGCAGATCTTTGAATAGGAGATTCACTGAACTCCCATGTATCCACCAGGATCCTGAACCACCATCTAATTGGACACCCAACCTCTTGATCACCAAAAGGTTTCATGGTGTAGGAAGTTGACTCCTCCGAGCATTGTCCTCAGAGAATGTGATGATTTGGAATCAGTCAACCATGGCATTTGGGCTGGGCAGTTGAGTTAAGACCAACACCTCATCATCGTGATTTAAGGCTCACGCCGTATTTATTCTATGAGACTTTGGAAGTGCCCCCCCAAGTGGGGGTCCCTCTCAAAATGTTCCCTAACTCTAACCATTCACCGGAGGGGGTCAGTTTTTCTATTGGTTGACGACTGAGCTATCGGCCACTAGGATTCAGCGATATGGAGCAAAGTAGGGTTGCGTAGGTATTCAATACTATGAATCGATGGTTTGCGAGGCAAGCTCCAAGCATATTGGTGGAGGTGTCCCAACTTGATGAGGTTTTCGATCTTCGTCCTTTGATGCTGGTGTCACTCATTGGTGTGGTGCCCTATGTCGTTATGAAAACGACAAAAATTCGGGATCTCACCTTTCCCTGTCCTTTCGGATGGGATGTGCTTTCGGTAGTGAACATGCTGCTTCGTGGCCCAAGATATTCTCTTGGGAGTCTACCAGAGTAGCTCTTGTTCACATACTTCTCGCCAGAGGTAGCTCCTTGTTTAGCCTGTGCGATTCCATTTCCCTTGGCTTTTGGCCCTTTGCCCCTTGGCCCTTTGCCCTTGCCCCAGCATCTACTACCGTGCGGGGGTTTTTGAACCCCGGTGCAACAGAATGGGAATGGAGCAAGCAACTCCGGCATCCAATGCAAGCTAAAAAGCATTGTATCCAGTGGGAGCTGCCTCTGTATCCCGTCGGAGCCAACGCTGAACCAGTGGCGACACGAACTGAGAACCTGTGGGTTGGGAACACTCAGCCTGGGACTAGACTCCCCCCAAACCTGGTTGGGACAGAGCGTAAGGCAGATATTGGATCTCTTCCTCCAAAATGCTCCAATCTTGGCCATGCCCTCCCAACTGAATATACTCTTGTGCTCGATTGGAATGAATTCTTTGAGCCATCAGTATCCTCTCGTTGGAGGTCATCCCACACGAAGAACGCCCATGGATGCCAGCCTGCCAAGGCCATCAATAGCTAGCCATCGTCAACCCATCTTGGTTCTCCGCAGCTTCCTCCTTGAACATTTGATATATGCCTTGAGGGTCTCGAATAGGCCCTTGCTTTATGTTGCCAATGCGTTGACCCCGAGATTTTTTCAACCTTTTTTTTCTTGAGTTCCCCCTAAAAAAATAAAAAATTTTGGGTCCCTTTTTTTTTTTTTTTTTTGGAAGGGAAAAGGGGACGATTTTTAGGGGTTGGGTTTGGGGCCCAAACCCCCGATATTTTTTTTTTGAAAACTTGGGGATCTTCCCCTTAAAAAAATGGATGCCCCCCCCTTTTTCCTTTTTTTTTTTTTTTGGGGGGGGGAACCCCCACCTTTCAAAAATTTTTTCCGCTTCGTCCCCCCGTTAAAAACCAGTTTTATTGGGAAAAAAAAAAAAAAAAAAATGAACATTTTAAGCCGTCCCCCCCCCCCCCCTTTTTGAAGGAACGCCGGTGGGGGGGGCCAAAAAAAACCCGACAAAATCAAAAAACCCCCCTGTTTTTTTTTTGAAACCCCCCCCCTTAGAAAAGGGGTGGTCCCCCCCCCCCCGGGTGGGGGTTTTCCCCAAAAAAGCCCCCCCCCCCCGCCAATTTCATAAGGGCCGGGAAAAAAAAAGGCCCCCCCCCGACCAATAATCCTTTGAAAAAAGCCCCCCTGGGGCCAAAGCCCAAAAGGGGGGCAAACCCCCACCTTTTCCAACAAAATTGGGGTTGGGGGAAGCCAACCCATTTTGGGGCTTTCCCCCCCTTTTTCCTTTTTTTTCCCCGTCCCCTCCTTTGAAGTCCCCCTTGGTTTTTTCGTTTGGCCCCCCCCCTTTTTTTTTTTTTTTTGGTTTTGGGGGGTCCTTTTTTGGGGGCCCCATTTTTCCTTTTTGTAAAAGCCCATTAAATCTTTTTTTTTTTTTCCCAAGACTTCACCTTTTTTTAAACTGTTTTCCCCCCCCTTGCGCCATGGAAAAGCCGGGGTCACCAAAATTTTTTTTGGTTTTTTTTTTTTTTTTTTTTTTGAACCAACTCTTTTTTTGGGCAAAATCGGTTTTTTTTTTTTTTTTTTTTTTTTTTTTTTTTCCCAAATTCCTTCTTTTTTTCCTTTTTTTGGGGCATTTTTTTTGGGGGAAAGAAAAATTTTTGTCCCCCAAAAAAATAAGGTTTTCCCCCCCCCTGAAACGGACCCCCCTTTTTTGGGTTTGGCCAAAAGGCCTTCCCGCCAACCCCCCGGGTTTTTTTTTAGTTTTCCACCCCACCCTTAAAATTTTTTTCCCCACCCACCCCCTTAAAAAACGAAGCCCCCAAATAAAGGGGGGTTTTTTTTTTTTGGTTCCCCCCCCCCCTCGTAAGGGGTTTCCCTTTTGGCCCTTTTGACCCTTTCGGAACGCGTCCCCGGGTTTTAATTCCCCCTTTTTGGGGGAAAACCCGAGCCAAACCCAAAAAACTTCCCAAAAAAAAGTTTTTTTCCACCCCCCAAAAACTTTTGGAACCCCCTCAAAAACCCATTTCAACCTCCCCATTTAATTTTTGGGGGGGAAAAACCGGAAAGATTTTTTATACCCTGAGGGGTTTCCGGCCGGGCCTTTTTCCCCCCCCCCCCCCCCCGCTTTGGGACAAAGAAGGAAAAAAAAAAAAAACTTTGGGGGGGCCCCTCATTTTGCCCCCCCTTTTATATAGGTGGGGGGGGCAAAATCTCCCCTCTCAACCCAACCAACAACGGGAAGGGGGAGGGAAGGGAAAAAAAAAAGGAGGAAGAGGGAAAATTTTGCCCCAAAAAAACTTTTAAAATTTAATAGAAGGAGGGCAAAAAAAAATGGAAAGGGGCCCCCCCAGTTTTTTTTTTTTTCCCCTTTTCTGTCCCCCCCCCAAAAAAGCCGGGAAGCCCCCGCGGGGAAAACCCCTCCCCCAAAAAAGGTAAAAATTCCCCCCTTTCGGGGTCCCCCCAAAAAATAAAAAATGAAGGAAAAAATTGTTTTGAAAAAGTTTCCCCCCCCCAAAAGTTGGGCGAAAACCTGAAAAGGTTTTTGGCCCCCTTTTTTTTTTTTTTTTTTTCCGGGTCCCCAAAAAGGGATTAAAAACGGAAAACCCCCCGCCGTTTTTTTTTTTTTCCCCCCCCCGGAGGGGTTTTTCCCCCCCAAAAAAAGCCAAAAAGAACCCTTTTACGAGAACCAAAACCCCTTAAATTTTTGGATTTTTCCCCCCCCCCGAAGGTTTTTTTTTTTTTTTGGGAAAAAATTAAAGAACCTTTTTAAAAAACGGGGTTGCCGAGGCCCCCCCCCCCCCCCCCCTTTGGCCCCAAAAAAAAAAAACAAAAGGGGTTTTTTCCCCCCCCCCGGTTCCCCAGAACCCCTTTTAATGGGGGGGGGGGGAAAAAAACCAAAATCCCTTTTTTTTCCCCAAAAAATGGCCCCCAAAGAAAAAGAAGAATTTTTTGGAAACCGATGCCAAAAAAAAAAAAAGAGGTGTTCCAAAAAAAAAAAAAAAAAAAAAACCCGAAATTTTTGTGGGGGACCCCGCTTTCCCAAATGCAAGAAGGTTTTTTTTTTTTTTTTAGGTGGGAGTCCCCCCCCTTTTGGAAAAAAAGAAAATTAAATGGCTTTAAAGAATGGGCCCAGACCCCAAACCAAAAGGGCCACGAACTTTTTTTTTTTTTTTCAAGAACCTTTCAAGAGGGGGACCCCCCCCCCCCCCCCCCGGAAAGAAAAGGGGGGGGGAACCCCCCCAAAATGGTTTTTGCCCCTTTTTTTTTTCCCCCCCCAACATTGGTGGGGGAAGGCCCCCCCCCTTTTTTTTTTTTTTTTTGGCCCCCTTTTTGCAAAAGGGCCTTTTTTTCCCCAAAGAAAAATTTTTTTGTTTTTTTTTTCCGGCCCCATACCCCCCCCCGCCCCTTTTTAAAATGGAAATTTTTGGGGGCCCCGGGCCCCTTTTTTTTTTTTTTTTTTTTTTTTTGGGAAAAAAACCCCCACCCCGAACCCAAAACCCCCACTTTTTCCCCCCCTTTTTTAAAAAGGTTTTTTCAAACAAGGGGGTTTTTGTTTTTTTTTTGGGGGAAAAAAAAAAAATTTTTTTTGGGTCCCCGGTTTGGCCCCAAAAAAACCCGCGGGTCCTTTTTTTTTTCCCCCAAAGGAACCGCTTTTTAAAATGGTTCCCCCATTTTTTTTTTTTTTTTTTTTTTTTTTTTCCCCAAAATTTTAACTTTGTTTAAAAAAACGGGAAAACCCGGAAGGGCCGAAAAAAATGAAGGGGGTTTTTTTGGTTTCCAAGAAAAAAGCAAAAATCATTTTTTAGGGAATTCCCATTTCAAATCCCGTGGCCCCAAAAAAAAAAAAAACCCCAAAAACCTTTTATCCGTCCCCCCTTTTTTTTTTTCCCCCCTTTTTCCCCAAAAAGACCCCCAAATTTTTTTATAGGAAAAAAAACTCCAGGAAAAGGGTGGGGGAATCTTTTTTCGGGTTCCCCCCCAACCGCAAAAATTGGCCCCCCAAAAAACAAAAATAAAAAGCCAAGGGGGGGCCCCCCCCCCCCTTTTTTTTTTTCCGAGGGGAACCCCCCTTCCAAAAAAAAGGGGCCAAAAAATAATATTCAAAAAAAAATGCTTTTTTTCCGCAAACCCCAAAAGGGAAGGGGGAAAGCCCTTGCCGAAGGAACCAAAGGGAAAAATGGGGGTTTTTTTTTTGAACCCCGGATTGGGCTTTTAGCTTTTTTTTTTTTTTTTTTTTTTTTTTTTTTTTTTTTATTTGAAAATGGCCTTTTTGTTTTCCAGGCCCCCTGGCCCAAAAAAATCCCAAATGGGGGGGGGTTTTTTTCCCTTTTTCCCCGTATTTTTTTTTGTGGGGAAAAAAAAAGCTGGAAAAAAAAACCCCCTCCCCCAAAACGGAAAGGAAGGGGAAAAAATTAAACTTTTGGGATTGGCTTCCCAAAAAAAAAAAGAAATTTCCCAAAAATTTATCGAGCCAAAAACAAAAAGAAGTATAAATCCCCAAAAAAAGTTTTTTTTTTTTTTTGGGGAAAGGGGGGAAAAATTTGCCCCCCCCCCCAAAGAAATTTTTTTTTTTGGAAGGCAAATTTTGGGGAGGGGAAAGAGAAAAAATTTTCCCAAATTTATTGCCTTCTTTAAAAAAAAAAACGCTTTTCCCCCTTTTGTCCCCCCCCAAACCCAGGTTTTTTTTTTTTTTTTTGGGGGGGGAAAAGGTTTCCCCTTTAGTCCCACCCCAGCTTTTTTTTGGAGTTGTCCCCCCCCAAAACCCCAAACAAAGGGGTTTTTTTTTTTTTTTCAAGTTGGGGGGGGGTTCCCCCGTTGGTTTTTTTCCCCCCCCCCGGCCAAAACTGGTTTTTTTTGTATTTCGTTTTTTTTTTTTCAAAGGCGTGGGCCCCCCCCTTGCCCCCGAGACGGGAAATTTTTACAAAAGAGCAAAAAAAGCCTTTTCCCCCCCAACTTGGAATTTAAACAATGGGCCCCCCCCCCCAAATTTTTTTTGTTTTTTTTTTTTTTTTTTTTTTTTTTTTTTTTTTTTAAAGCCTGTTGAACACATTGGAAAAATTTTGCCCGGGAAAAGGTTTTTTGCCCTGTTTTTTTTTTTTTTTTTTTTTGCTTCCAAAAAAATTTTCCCCCCGAAAAATTTTCCCCCCCCCCCCTTGGTTTTTTGGCCCAAAAACGGCTTCCCCCCAAACCCCGCACGGTAAAAAAAGTTAAAAAAAAAAAACGGAAAAATTTTTTTTTGGGCCGCCCTTTTGGGGGGTCCAAAGGGGCCAAAGGGGGCCCCAAAAAAGGGCAAAAAAGGGCCAAAAAAGCCCCCCCCCCAAAGGGGGGGAAAATTTGGAAAAAAATTTTCGCAAAAACAAAAAGGCTTTTTTTAAACCAAGGAAAGGCTTTACCCCTTCCCCTTGGGCGGGAGAAAAAAAAAAGTAAAAAAATGTTTTTGGAACAAAGGGAAGCCCCTTTACTTTTTTTTTTTGGGGGGGTAAAAAACGGACTTCCCCCCAAAAAAAAGAGACAAAATTTATTTCCTTTTTTTTTTTTTTGGGGTGGGGCCCACCCGAAAGGCAGCAAAAAATGTTTTTTCACTTAAAAAAAACCCCTGGGGAAAGGCCCCACAAAAAAAATTTTCCCCCCCAAAAAAAAATTTTTTTCCCCCCGAAAAGGGACCAAAGGGGGAAAAAAAAAAAAAAGGGTTGGGGAGAATCCCCCCCGACAAAAATGGGTTTTTTTTTTTTGGTCCCGTTTATTTTTTTTTTCAAAATAACGACCCAATAGGGGGGCCCCAAACCCAACCCACCCCAAATTTGAAAGGTGGACACCCAAAAAAAAAAGCTTTTTTCAAGAAAAACCCGAGAAATTCGAAAACCCCACCTCAAAAAAAAAAAAAAAATTTTTTCAAAAAGGTTTTTTTGGGACAAAACCCTTCCCAACCCAATGATTGGCCCCCTTTTTTGGAAGCGGAAAGGGGCCCCCTTTACGGCAAAAAAAAAACCATCCCGATTTCCCCAAATAGTAGGAAAATTTAAACCTTAACCGCAAACCCTTAAACCTTGCTTTCCCCATTAATCCGGCTTTTTGAGCACCCTAAAAAGGTTTTTGCCCCCCCGAAAATAAAGCATCCCCCAAGTCCCCTCCCAAAAAAAAAAAAAAAAAAAACCAAATTAGAAAACTTTTTGACCCCCCTTCCGGTGGAAAATGTGGTTTAAAAAAAAAAGAGGTTTTAGGGGGGGAAACAAAAAATTTTTTTTTTTTTTTTTTTTTTTGAGAGGGACCCCCAACCTTTTTTTGGGGGGGGCAAAAAAACTTTTTTTTTTTTCCCCCCCCCCCAAAAAAAAGAGTCCTTCCAAAAATAGAATTTAAAAAATTAAGAACCCGCCCCCCCGTGGGAAAAAAAGCCCCTTTTTTAAAAAAAATTTCAAAAAACGATTTTGATTGAAAGGTTTTTGTTTTTGTTTTTTTTTTTGGGGTTTTTCCCCCCCTTTAAACCTCCCCAAACCCTGCCACCAAGCCCCAAAAAAAAATTGCCCCAATGGTTTTGGGAACCCCCCTTTTTTTTTTTTTTTGACCACAAATTTTTTTTTTCATTTCAACCAAAATTCTTTCCCCCCTTATGAAGGAACCCAAAAAAATGCCCCTTTCCCCCCGGAAGGGAAGTTCCCCCCAAAAAAACACCTTTTTTTTTTTTTCCCCCCCTACACCCATGGACCCTTTTTTTTTTTTTTTGGGTGATCAAAAGAAGGTTTTTTTTTTTTTGGGTTGGTCCCCCCCCCAATAAAAGATGGGTTGGGGTTTAAAGGAATCCACCTTGGGTGGAATTAATGGGAAAAAAAAGTTTTCAAAGTGGGGGGGGAAAAAATTCTCCACCCCCTTTATTTCAAAAGAAAAATTCTTTTTTTGCAAATTTCCCCGAGAAGAAAAATCGGTTTTGTTTTTTTTTTTTTGAAACCCCCCACGGCGGCCCCGGAACCCCTAGCCCCTTTGGGGTGGGGGGGCCAAAAACCCTTTTTCGGAACCTCCCCTTTTTTTTTTTTTTAAACGGAACCCCCCGTAAAAACCGCCCCTGAAAACCCCCCAAATGGGGCAAAAAACCTTTCCAAAAAAAATGCCCCAAAAGAACAAGGTAAAAAAAGTTTTTTTTTTTGGAAGCCCCCTTTTAGGGGAAAAGAAAGGAGGGCCCCCCTGAGGCCCCCCCTGGCATTTTGGCTTTTTTTTTCCCCCCCCCCCAAAAACCCAAAAAATAGTCCAAAAAGAGTTTGTCCCCGACCAACCCACTTAAAAACCCAAAAAAAAAACCCCTTTGGCCCCCCGCAACCTTCCCCCTTTCCCTGACAAAAAGTTTTTTTTTGGTACCGATTTTTGAGGGGGGTTTTAAAGTTGGGGAGGGGCCCAAAAAAAAAAAAAAATCCCTTCCAAAATGGTTAAAAAAAACCCCCCCTTGGCCCAATGATACTTTTTTTTCAATAAACCCAAAACAACCCAAAAACCCAAAACCATTCCCTGAAAAAAACCAAAAAACCCTTTTTTTTCCCCCTCCCTGACCAGTGTTAACTTTTTAAAAAAGATGTTAACCACCGTTGGGGGGTCCCCCCCCTTTTGGACCCAATTAAAGTGGGGGGTAAAAAAAATTCTTAGGGGGGGGCCCCAAATTAAGAAAGCCCCCCCCCCAACTATATAAATTTGGAAAAAAAAACCCAATTTTTTTTCCCCCCCACCCCCATGGGGGAGGGGGGGTTTTTTTTTTTTTTTTTTTTGGAAAAAAAATTTACTTTTTTGTAAAAAGGC
>hulupacbiokf_r0027
AAAAAAAATCCGCCACACCTGGGCCGTCAGATCTGAGACGAGCGAGGATCGCCAACCTGACCAGGAACCTCCACTAAATGTCTTCTGCGCCGAGGCTCCTGACGCGTCTGGATGAAGACGATCATCCCGTTGGACGTGGCCAAACCACTTCTCACATACACCCCCACGAAAACCAACCATTTGGACTTTTACCTCTTCTAACAGCGTATAGAACCGATAACCACTACTCGAGCCTTGCATGTTCCGACATCGCCAAACGACATAGCATCGCCACCTGCTCCACTTTCTGCATCCGGCGCTGTTCCCAGAACCCCAATTTCCGTCTTCCACCTGAAGACGTAACTTGGGTTTGCCCTGCCGACCGAGGCTACTCCATCGGCTGCATCCATTTCAAGAACAGGTTCTGCCATCCTTACATCAGACGCCATCGTCTTCTACAATCGACACCGACACAGTAAGATCTTTTTAACTCTCTTGGTAACAAAATATTGTGAACTTATGTTCTTTTTGATGCGATGCGTTTTAGAACTGCGTGATATTCAGATATCCTGTTATGGGGAGTAACGGCTGTCCTGGGTATCGTTCATCGGGTCTGACTATTGTAATGCCATTTTCTGGATTTGCTTCGAAAATAGAGGGCGGCCTTTACAGATCTACAACATACATCCCGGATCCAGATTCTTCTTTAGTCTTGGTTACACCCAAAGGGGAACACAAGCCTCGATGTGGCCCGGTCTGAACTGATCGCTACCAACTACTATATGGGACTCCGTCTTGACCGACTTTCTGGGTTTAGGTAACTGCACTGACTTGATCATCTCTTTATCATATACTGATCAGAATCGTAATTAATCGGGCAACGGGCAAAGTTACGCTCCATTCCGAAGAAAGAAGATCAATACGGCCCCAACTCACCGTTCTCGATCCTAGACGCCTAACAAAGCGGGCAACAGGCTCGGGAAATGACTGACGACCACTCGTTCTCGGAATACCGGATTGCCTGCTTCTGAGCAAGCGTCTGGGCATCGAATCAACGTCGGGCTCTTTTTCACAACGGGCTTGGCAGGCTCAGAGGTTAGCGGTGCGCGGATACGCCAGTGGAAGGATATCTAGCCTGGAGTACTGGACCCAATTATCTAGCGAAAACGCGGAGCTAACGCTCCCAGCTTCAAGCTGACATTTTATCAGTGCGTTCCTGACGTACATGGGAATACGCAACGTTACCAAGCTTTTTGCCACCGAATCCGTCACCGTCTACTGCTGGGTGGAGGTGTTTGGGTGCGCGAAGGAGAATCTGCGGAGTCCCACCCCATGCGGAAGTCCTTGTACTTCTACCAGCTGGAGCTGCGGTTAACGTCAAAGGACAAACCCTGGACGGCTTTTACCAGGCTGAAGCCCGCGGGCAGCTATCCGCTCTACCAGCTCCTAGATGGCCACCCCCCCGGACGTCATGCAAATTATTGGTTTATGACATCCGGTTCCTCGTAGACAAGAACCCACACTGTTGCTGGACTTTCACGAGTGGGTAAGTATTTCCCTAGGACCTTTCTCTTTTATTCGTCTTTTCTACTCGTCTCTTATCCAATGGCTTCCGGTGGCAGGCTTCGCTTAAAACCCCCTTACCGAGTTCATACCTGGACAAGAGGAGGTTTTATGCGAAGTTGACCGCAGAGATCTGGATGTAGGGGGCCTACGTGCACGAACGATAACCTCCGCTGGTTGGGATGCTCGCGGCCACCCAGACCATTGTTATCCCGAATCTTCGGGGCATCCCTGGTGAGAAGAAACGTCGACGCTGGAGTCAGTGGCCCTCGACCACATTGCACTGTGGTAAGGGCGGCGTGGGCGGACGCGCCACGAAGAAAGAAAGAACCAGCCTCCGGCGAGGATGGCCTCCTCCAGAAGAGCTGGAAGGACTCTTTCGAAGATGCCATACCAAACGTCGGGAAACTCCCGGGGCTAAAGCGTATCGGGGCGAGGTAAACTCCCCTTTAATCTTAACTTTATGCCTTACCCGAATCGGGGAACTTAGCTAGGGACAGGCTACGTACAACACGAGCCCCGCGATTTGGGGGCGATGGGGAGATGAAGGCCCTTCAGTTCCCGTCCTGTAGGCTCAGAGTCTCATGTTTCTTACTCCGGGTTCCTCCCAGTAAACGGGGCGCTTCTTGCAACGGCTAACACCGACGAACATAGGGGAATCAGGTCCATACATACATATTTCTATTAAGGGAATTAATCTAAGCCCGGGGCCTAGAATGAGGGTTCGTCCGGGCCATTTCTAACTTTGATTTGTGTTTTCATCTGTTTTGGAATTTACCCGCCCTAAGCGACTCCTTTTTTTTGTACTTTTGGCAGAGGACCAAACCGACATGTCAATACCCGCCAGTGAATGAGGACAGCTCATCAAGGATAGGCGCCCAAGAAGGCGAACAGGAAAGAAACCGAGGAGACGGGCCGGAGCCCACCATTCACCGAGGAACTGTCTGAGGACGGAGCTCCGTCCAGGTATGAAGGAGCTCTGCCGTGTCCCTCTTCCAAGGGCAGTGGAGCCTGCATAGCAAAATTCGACCTCCCGACCCGCCCCCCGTGATTGATTTGGAGCGGGCGGCGCTGCCAGCCGGAGTTCCGGGAATGAGCAGCCGGATGCTGACGCTGGAGAAGGAAACGCCGGGAATGAGGCACCGAAGATGCAAGCCGGCTCGACAGTATGAAGATCACATGGGAGATGTACGCCGAACCCGCAGAAGGAAAAATCCCCTCACCTCCCAGTTCTTCCCCTACAGCCCACTCTTCTGAAGGAGGGGGAGTTAGCCCTGTCGGATGAGCAGTCCCGGCTGATCAACCAGACTTGGGAAAAGGCCGGTTGGCTAAAAGAGATACACTTACAAGGCCCTGAACGATTCCGTCGCCAGTTTGAAGTTCTCAAGATCGTCCTGCCGAGCTTCAGCGCTCCCACAAGCCGATCGTGGACCGGCCTATCACCGAAGCAGGGCCTTCCCGCCCTACAACTCGGCCAGGAACCCCCCCTGGCGGCTGACCTGGCTGGAGCCAGGTCCAGGACACCATGTCCAACTTCAGACTCAGAGGTACGCCCGATAGCCAACCCAGGGCGTACTGTTTTCCATACTCTTCAGGCTCTCTTCGCCACCAAGGCACCGCATAACTTTTTCACTTCTCTTACACTCCTTTACCTTACGCAACACTTGTTGATGAATGGTTTTGTTTTCTAACTTTTCTTTGCTCCAGAGTTGATCTGTTTCCCATATGAAAGTGCCGATCTGGTGGCCGAAGCTTGCCATACAACGAATGGAGATGGCTCAAGCTGAATTAAGATGGCGGCCGCCGATCAGAGGGAGGGACCGCCAAGAGAACCCTTAGGGCCGGACGAGACGGCCCCGCCTCCAGGAGGAGGTGGCCGAGTGCAGGCAGAGAGCCGACGGAGCTCGGCCCGGCCAAGGTCGGTTGGAAGAGGAGTGTCATCCGGAGAATAAAGGAGATCGATGAGCGGGCAAACGCTCTTGGAGACGGCCGTGGCTCAGTTCGCCCTGGAATAAGTGAGGAGGATCCAGGCCTTAGAAAACCCGAGTTTGATGAGCTGGGCGATTCTCTTCCTCCAGGAAGAAGGGCGGCCATGAAACGACCCGTCGAGAAAAGAGGAGGTGAAAGGCCCTACTAGATGTCACCTTATGACGAGGCCATCATACATGGCCTGAGTGCAATGGATAAGTAGCATGAATCTCCTTGTCTTCCCCTATCCTAAGTCAAAGCGGGCCGAGTACGAGGCCAAGGAGAGGGAGGAATGCAGAACCTCCGGGCGGACTGCGTTGTAGGCCTAAACACGACTTGTAGTTTTTTTTTTATTTGTGTTATTTGGACTTGATACTTAAATTAAAACACTGCTACCTTCTCTGGTTTTTATGCAAGGCTTCCTTCCCATTGTTCAGATAGAAATTTTCATTTTTGTTGCCGCGACTAACCGATTGCAGGGGTTTAGTTCCGGGTTCCAACGGCCTGGACTCAAAAGACCAAAAAAGCTTACTATTCAAAGTTTCCTAAATCTGGCACCCTAAATTCCAGGGCCCTCGGGGCTTGGTTAAACCGGAGTTTTTGTTCTCCTTTTTATCAGCCTTTAGACCTGGCTTAGCCCCGGGGTAAACGCGGACGCTTATTTAAATACCCCCGGACAATCGTTGGTCGAGGTGGGACCCGCCTTTAGGTCGGTAAACTCTTTTACACCCGGACATCTTTCCGTCCCGAGCTGGACCCTGCTTGGGCAACGGTCTTCGTTTTATACCTCCGAACATCATTCGTCGGATTGGACGGCTTGAGCCGGTCCTTTTTTTATACCCCGGACATCCGGTTCGTCCGGGGTGGGACTGCCTTTAGGTCCGGTCCTACTTTATATACCCCAAGACATCGTTCCGTTCGGGGCTGGACTACCTTGGCACGGTCCTTTTTTATAGCCACCCGACATCGTTCGTCCGGGCATGGACTGGCCCTTGGGCGCGGTCCTCTTTTTATACCACCGACATCGTCGTCGAAGTTGGACGGCCTTTAGGCACGGTCTATTTTATACCCCCGACATCGTCTCGTCCGAGACTAGGACCAGCCTTGGGCAACCGGTCCCTCATTGTTTATACCTGACACCATTCGTACCCGGGTCTGGACCGGCAATTTAGGTCGGTCTCTTCTTGTACGCACCGCATCATTACGTTTCGCGACTCGGACGGCCTGTAGCACGGTCCCTTTTTTATACCCCCAGACATCGTTCGTCCGGGTGAGGAGCGCACCTTTAGGTCGGTCTCGTTTTTTATACCCCCGGACTCGTTCGTCGGGACTTGACCGCTTTGCACGGTCCTTTTTTATACCCCCGGACATCGTTCGTCGGGGTGGGACCGCCTTTTGGTTCGGTCCTCATTTATACCCGGACAATCGTTCGTTCGGGACTGGACCGGACCTTAGGCACGTCCCCTTTTTTTTAAACCCCGGACATCGTTCGATCGTGGTTAGGACCGGCCTTGGCACAGTCCTTTTTTATACCCCGACATCGTTCGTCCGACTCATGACCGGCCTTTTGGCACGGTCCTTTTTTTACCCCGGAGCATCGTTGTCCGGGGCGGACCGGCCTTTAAGTCGGTCCTCTTTTATACCTGGACATCGTCGTCCGGCTAGAACCTGCCTTGGGCAGGTCTTTTTTATACTCCCCGGACCAACGTTCGTCCGGAGCTGCACCCGGCCTTGGGCACAGGTCCTTTCTTTATATCCTGGACATCGTTCGTTCGGGCTGGAAGGCCATTGGGCCGGTCCTATCGTTAATACCGGACATCGTTCGTGTGGGGCTGGACCGGTCTTTAGGTCGGTCCTCTTTTGTACCCCCCGGACATCATTTCTCCGGGACTAGGACCGCCTTTAGCAGCGGTCCTTTTTTATACCCCTGGACATCGTTCGTACCGGGACTGGACCGACATGGGCAACGGTCCCTTTTATACCACTCGTACTCGTGATGGTCCAGGTGGGAACTGCCTTTAGGATCGGTCCTCTTTTACACCCCCGGACATCGTTCGTGCGGGCTGGACCTGCTTGGGCCGGTCCTTTTTTTATACTCCGAACATCGTTCGTCCGGTGAACCTGTACCGGCCTTGGCACGTCCCTTTTTTTTTATACCCCCAAGACATCGTAGTCGTCTCGGGGCTGGAGCGGCCCTAGGGCCTGGATCCTTTTTTATACCCCCGACATCGTCTCGTCTGGGGTTGACCCGGCTTTGGGACACGGTCCTTTTTTATACCATCCGGAAATCATTCGTACGGGATTGGACCGGCCCAAATCGGGCACGGTCCTTCCGTTATAACCCCGGACACATTCGTCCGGATGCAGACAGGACCTGGACCGCCTTGGTCAGTCCTCTTTTTGTACCCGCATCATTCGTCCGGGACTGGAACAGCTTATTAGCAGCGGATCTTATTTGTACCCCCCGGACATCGTACGTCCGGACGGACCGGCCTTTAGCAAGGTCCTTTTTTTAATACACGGACATTCGTTCCGTCCGAGTTGGGACTGCTTTAAGGTCGGTCCTCTTTTGTACACCCGGACATCGTATCGTCTGGGACTTGAACCGGCTTTCTAGCACGTCCTTTTTTTATATCCTATGCCGGACATAGTTCTGTCCGGGTGGATACTCGCCTTTAGGTCGGTTCCTCTTTTGATACCACTCCTCTCGGACATCGTTTCGTTTCGGGGCGGGGACTGGACGGGCACCTTGGGGCCAACGGTCCCCTTTTTTTTATATACCACCCGGACATCGTTAGCCGGGGTGGGATCTGCCTTTTATGTTCAGTCCTCTTTGTATACCCCGATGACATCTTGTTCGTATTCCGGGCTGGACCTGGCCTTGGCAAGGTCTGATTTTTATACCCGCGGACCATTCGTTCGTCCGTGGCTGGTATTGGCTTGGGTCCAGTCCTTTTTTATACCCCCGCATTCGTTCGTTCGGCTGGAACAGTTATTTACCCCTCGGACATTCGTTTCGTTCCGGGGAATGGATCGACCTTGTGGCAGCGTCCTTTTTTTATACCCCAAGACATCATCTCGTCATGGGCTGGACCGGCCCTTTAGGTCGGTCTCTTTTTATACGTCGGACATCGTTTTCCGTCCAGGGCTGGACACCTGCCTCTTACACTACGATCCTTTTTTATACCCCCGAACATCGTTCGTTCCGGGGCTGGTGGCCTTTGCACGGTCCTTTTTTTAATACCCCCGGACGATCGTTCGTCCGGGGCAGGGACCGGTCCTTGAGCACGGTCCTCTTTTATACCACTGGACAGTCGTTCGTCCGAGACTTGGGAACCGGCCTTGGGCACGGTTTTCCTTCTTTTAATACCCCGGACACCATTCGTCCGGGCTGGACCGACATTTAGGTCGATCTTCTTTAATAACCCGAACACCCATTCATCCCGGGCTGGACCGACCTTTTAGGTCGATCCTCTTTTGTACCCCGGCCATAGTATCGATTCGGGAATGGACCCGGCAATTTAGCAACGGTCTTTATTTTATACCCAGCACATCGTTCGTCTGTGGTGGGACCGACTTTAGGTCGGATCCTCTTTTATACCACCGGAAAATTGTTCGTCCAGAGGTGGGAATCCAACCTTTAGGTTCGGATCCTACTTTATACCCACCGGACATCGTTCGTCATTGGGACTGACCTTGCCTGGCACGGTCCCCTTCTTTTTATTCCCCGGACATCGTCGTCCGAGGCTGGAGCTGTCTTAGGGCCAACGGTCCTTACTTTTATACCCCCCGAAATCGTATCTCCCGGGCTGGACCGGCCTTGGGCACGGTCTTTTTTATACCCCAGACACTCGTATCGTCCGAGGCTGGAACCGGCCTAGGCACAACGGTCCTTTTTATATCACCTAGAACATCGTTTGTCCGGGTCTGGACCGCCTTTTAGGTCGGTCCTCTTTTAATACCTGGACATCGTTCATCGGGAACCTGGACCTGCCTTGGGCACGCATTTTTTATACTCACAGACATCGTTTGTCCGGACGCTGGACCGCTTGGGCACGGTCCTTTTTTAATCCCCGGACATCGTTCGTCCAAGTCTGGAAACAGGCACTTGGGCACGGTCCTATTTTTATACCCCCGGAAATCGTTCGTACCTACGGCTGGCCGGCTTGGGCCACATTTTCGTTATACCCCCGGCACCATTCGTCCGGGGCTGGACGGCCTATAGGTCGGCTCCTCTTTTTTACCCCCCGGACATCATTCCGTCTGGGACTGGACCAGGCCCTTTAGACACGGTCCTTTTTTTTTATACCTCCGGCCTCGTTTTCGTACGGATGACTAGGACCGGCCTTGGCACGGTCCCCCTTTTTATTTATACCCACGGAAAATCGTTCGTCCGGGTTGGGACTGCCTTTTCGGATCGGTCTACTTTATATAACCCGGATAAGCGTTCGTCCGGCTTGACAGGCCTTGGGCATGGTCTTTTTTTAATACCCCGAATCGTTCGTCCGGGTTGGCGGCTTTGGGCACGGTCCTTTTTTATACCTCCAAAAATGTTCGTCCGGGATGGACCAGGGCATATGGGCACGGTCCTTCGTTATACCCCCGGACACCATTCGTACGGGGCCTGGACCAGGGCCCTTATTTTATAGGTCGGTCCTCATTTTGTACCCCCGGACAGTCATTCGTGCCGAGACTGGACCGGCCTTTAGCACGTCCTATTTTTGTACCATACGGACATACGTTCGTTCGGGATTGGAACCGGCTTTAGCAAGTTTCCTTTTTTATACCTCCGAACATCGTTCATCCGGAGTAGGACCGCCTTTAGTCGTCCCTCTTTGTAACCAACGGCATAGTTCGTCTAGGACTGAACCGGCCTTTAGCACGGTCCTTTTTTATAACCCCGGACATCGTTCGTCCGGGTGGGACCGCCTTTAGGTCGGTCATTTTTTGTACGCACCTGGACATCGTTCGTCGGGACTGGGACCGCCTTGGCACAAGTCCCCCTTTTTTTATACCTTCGGACATCGTTCGTCCGGGTGGGAACTGCTTTAGGTCGGTCCTCTTTTATTCCTCGAAATCGTTCGTCCGGGGCTGGAACCTGCTTTGGGCACGGTTCCTTTTTTTATACCCTCGAACATTGTTCGTCTGGGCCGGATTGGCTTGGGCACGGTCCTTTTTTTATAGCCCCCGACATCGTTCGTCCGTGGCTTGGAATGGCCTTGGGGCACGGTCCTTTTTTATACCCTGCGGGAACAGTCATTCGTCCGGGCTGGACCGCCTCTTTCAGGTCGTCATCTTTTGTACGCGTCGGAACATCGTTCGTCCGGGTGGACCTGCCTCCGCACAGATCCTTTTTTATACCCCCCGAAAATCGTTCGTCCTTGGCTTGGACCCGGCCCTTGGGCACGATCTTTTAAGTTATACCCCGACGACCATTTGTCTCGGGGCTGGACCGGCCTTTAGGTAGTCCTCTTTTGTACCCCCGGACATCATTCGTCTGGGACTGGACCGGCATTTTGCATGGTCCTTTTTATACCCGGCCATCGTTCGTCGGGACCTGGACCGGCCTTAGGGCACGGTCCCCTTTTTTTTATACCAAACGAAATCGTCTCGTCCCCGGTTGGGAACCTGCTTTTGGCGGTAACTCTTTTATACACCCGGACATGTTTCTTCCGGGCTGGACAGGCTTGGGCATGGGTCCTTTTTTTATACCCCCGGACATCGTTCGTTCCAGGGGTTGGAACGGCCTTGGGCACGGTCCTTTTTTATACCTCTGAAAATCCGTTCGTCGGGATTGACCGGCATCGGGCACGGTCTTCGTTATACCCCCGGCACAATTCGAGGGGCTGGACCGGGCCTTTAGGTCGATCCTTTTTTGACTCCGACATCATTCGTCCGAGACTGGACCGGCCTTCTAGCACGGTCTCTTTTTTTTGTACCCACGACATCCGTCGTCCGGGATTGCGAACGGCCTTTAGCGAGTTCCTTTTTTATAACCTCCGGACATCGTTCATCCGGGTGGGACCGCCTTTAGGTCAAAGGTCCCTTCTTTTGTACCCCGGACATCGTAACGTCTTAAGGACTGAACCGACATATAGCACGGTCCTTTTTTATACCTCCGGCATCGTTCGTAAACCGGGTGGGACCGCCTTTAGGTCGGTCCTCTTTTGTACCCTGTCAGTCGTTCGTGCTGGGACTGGACAGGCTTCGGGGCAAGTCCCCTTTTTTTTAT
>hulupacbiokf_r0028
CATATACAAATAATACATAACTTTATGAGGCCGTAGTTGGATTTTTAAAGGGAAAAAAAAAAATGATGTTTTCAAGGGGTTGCAAACACGACGGACCTTCCCAGGAGGTCAACACCAATCCTAGTACTACTCTCGCCCAAAAGGCACCGCGCTTCAAACTGCGGAGTTCATGATGGGATCCGATGCTATTAGTGCTGTATGATCGGACCCGGAATGTTTGGTCCGCAATATTCATTTATAGCGGCGCGTGTGTCCTTCCATTCCTCTTTATATGTCACTTGCTTGTTCGCCCTCTTTGCATGTGGCACTTATGAAGCGTGCTCTTCTAATCTCACTGTTTGTTCCATGATGGACTACCTTCACGGGAGTAAAAACTTACAAACATCCACTCTAAAGAGAGAGCCGAGCGGAATAATGCAAACTCGACTGATAGTATTTTAACAAAAGATTTAAAAAAAAATACAAACTCTTTTGAGCCCGTAGGTGATTTTAAAGGGAAAAAAAAAAATTGGATGTCCTTTCAGGGGTGCCAACACGAGGACTTCCAGGAGGTCACCCATCCTAGTGTAATTCACAACAATAAATCTTCTCCTCAGCATAACATTTTAGAAGAGCACGCTGCTTAAGCTTGTCGGCAGCAAATTCTATGGGAGGAGCCTATCTCATTAAAAGCCCGGCTTGCATTATAGTGGCTGGTATGTATCGCACGGAATGTTTGGGGTCCGCAATATCATTTATTAGCGAGCGCTGTGTCCTCCCTTTGTTCTCCCCCGATTGACTGGAGAGCTCTTTATTTCGCTGCTTGTTAGTGACCAACGGTATTCATCCCTCCAAGGAAAACGAAATAAATTGAGTTTTTAAAGATTTAAAACAAAAAATACAAACTTTTGAGCGTAGTGGATTTCTAAGGGAAAAAAAAAATGATGTCATTCAGGGGTGAACACGAGGATTCCCAGGAGGTCACCCACCTAGTACTACTCCTCCGCCAAGCACGCTTAACTGCGGAGTTCTGATGGGAGCCGGTGCGGTGGTAGTGAATGGTATGGATGGTGCGCTACGCCGGGTGAAAGGATTGTCCGCATGGGAGTGAGTGTTAGTGAGCGAGCCGGGGGTGGTGGTCGCTCCCTGGGTTCGGGTGACCGGCGGCCGCGAGTTGACTGAGGAACTTCTTATTCCACGCGCTTGTTAGTGACCACGGGTATTAAACCCTCAAGGAAAACGAAAATAAATGAGTTTTTAAAGATTTAAAACAAAAAATACAAACTTTGAGCCGTAGGTTGGATTTTTAATAGGGAAAAAAAAAATATGTTTCCTCAGGGGAGCAACACGAGGACTTCCCAGGAGTCACCCCATCCTAGTGAACGGACGCGGGTCGACCGAGCACGGCTTGGAACTGCGGGTTAATGAGTGGGAGTCTGCTGCGGGTCGGGTGCAGTTAAGTGCGTGGTATGATCGCACCCGGAAATGTTTGGTCCCGCGGAGAGGTATTCAGGTTAGAAGCGGAGGCGGGGAGTGTTGGTCCCTCGCCGTTTTCTCCCCCGATTGACTAGGAAACATTCTTATTCGCTGCGTTTTAGTGCACCTTACCGGTATTAAACCCTCAAGGAAAACGAAATAAATGAGTAATTTAACAGAAATTTAAAACAAAAAATACAAACTTTTGAGCCGTAGGTGGATTTTTTAAAGGGAAAAAAAAATGATTTTTCAGGGGTGAACACGTAGACTTCCCAGGAGGTCACCCATCCTATGTACTACTCTAACAGCCAGCACAGCTTAACTGCGGAGTTCCTGATGGGATCTACCGTGCATTAGTGCTGGTATGATCGCACCCGGAATTGTTTGGTCCCGCAATATTCATTTATAGGCCAGAGCGCGTGTGTCCTCCTTTTCTCCCTCGGATTGACGTAGGAACTTCTTATTCGCTGCTTGTTGTTGACCCAGGTAATTAACCCATCAAGAGAAAACGAAATAAATGAGTTTTTAAAGATTTTAAACAAAACAATACAAACTTTTGAGCCGTAGGTTGGATTTTTAAAGGGAAAAAAAAAATGATGGTTTTCAGGGGTGCAACACGAGGACTTCACACAGGATGGCTCACCCATCCTAGTACTACTCTCGCCCCAAGGCAGCTTAACTGCGGAGTTCTGATGGGAATCCGGTGCATTAGTGCTTGGTAGTAAACGGCACCCCGGAATGTTTGTTCCGCAAATATTCATGTTATAGCGAGCGCTGTGTGTCCTCCCTTTTCTCCCCCCCGGATTGGACTAGGAACTTCTTATTCGCTGCTTGTTAGTGACACGGAATTGCAACCCCTCCAAGGAAAACAAATAAATGAAGTTTTTAAAGATTTTAAAACAAAAAATACATAAACTTTTGAGCCGTAGGTGGATTTTCAAAGGGAAAGAAAAAAATGATGTTTTCAGGGGTGCAACACGAGGACCTTCCCAGGAAGGTCACCTCATCCTAGTACTTACTCTCGCCCCAAGCAACGCTTAACTGCGGAGTTACTGCCCATGGGATCCGGTGCATTGTGCATGGTATGATCGCACCCGGAATGTTTGGTCCGCAATATTCCATTTATAGCGAGCGCGTGTTCTCTTTTCAATCCCCCGGATTGACTAGGATACTTCTTATTCGCTTGCGGTATGTTAGTGCCACGGTATTAAAACCACTCAAGGACAAACGAAATAAATGAGTTTTTAAAGAATTTAAAACAAAAAATACAAATTTTGAGCCCGTAGGTGGATTTTTAAGGGAAAAAAAAAAATGATGTTTTTCCAGGGGTGGCAACACGAGGACTCTCCAGGAGGTCACCAATCCTCAGTACTACTTCGCCCAAGCAACGCTTAACTGGCGGAGTTCTGATGGGATCCCGGTGCATTAGTGCTGGTAATGACATCGCACCCGAATGTTTGGTCGCAAATATTCATTTATAGCGAGCGCATTGTGGTCTTCCCTTTCTCCCCCGATTTGACTAAGGAACTTCTTATTCGCTGCTTGTTAGTGAACCACCGGTATTAACCCTCAAGGAAAACGAAATAAATGAGTTTTTAAAGTTAAAAAAAAAATACAAACTTTGAGCCGTAGGTGGATTTTTAAGGGAAAAAAAAATGAATGTTTTCAGGGGTTGCAACACGGAGGACTTCCCAGGAGGTCACCCATCCTAGTACTACCTCGTCGCCCAAGCACGCTTAACTGCGGAGTTCTGATGGGATCCGGTGCATTAGTGCTGGTTGATCCGCACCCGAATGTTTCTTCCGAAATACTTCATTCTATAGCGAGCGCGTGTGTCCTCCCTTTTCTCCCCGGATTGACTAGGACTTCTTATTCCGCTGGCTTGTTAGTGACCACGGTATTTACCCCTCAAGGAAAACGAAATAAATGAGTTTTTAAAGATTTAAGAACAAAAAATACAAACTTTTACCCGTAGGTGGATTTTTAAGGGAAAAAAAAAAAAGTGATGTTTTTCCAGGGGTGCAACACGAGGACTTCGCCCAAGGAAGGTCACCCATCCTAAGTACTACTCTCGCCCGAAGCACGCTTAACTGGGCGTGAGTTCTGGATGGGATCGACGGTGCATTAGTGCTGGTATGATCGCACACCGGTAATGTTTGGTCGCGCAATATTCATTTATATGCGAGCGCGTGTGTCCTTCCCCTTTTCTCCCCCCGGATTGACTAGGACTTCTATTCAGCTGCTTGTTAGTGCCCACGGTATTAACCCTCAAGGAAACGAATAAAAGAGTTTTTAAAAGATTTAAAACAAAAAATAACAACTTTTGAGACGTAGGTGATTTTTAAAGGGAAAAAAAATGATGGTTTTCAGGGGCGATGGCAACACCGAGGACTTCTCCAGGAGGTTCACCGCATCCTAGTACTACTCTCGCCAAGCACGCTTAACTGCGGAGTTCTGATGGGACACGTGCATTAGTAGCTGGTATGCATTCCACCCGGAAAGGGGGGGGGTGGGGGGGTGGGGTGTCCAAATGTTTGGTCCGCAATATTCCATTTATGAGCGGAGCCCGCATGGTGTCCTCCCGTTTTCCTCCCCCAGGACTATGACTAGGAAACTTCTTATGTCAGCTGCTTGTTAGTGAACCCAGTAAGGGATTAACCCCTCAAGGAAAACGAAATAAATGAGTTTTTTAAAGATTTAAAACAAAAAATACAAACCTTTTTAGCCCGTAGGTGCGCATTTTTAAGGGAAAAAAAAAAATTGATGTTTTCAGGGGTGCAACACGAGGACTTTCCAGGAAGGTCACCCATCCTAGTAACTAATCTCTCGCCCAATTAATATGCAACGCTTAACTGCGGAGTTCTGATGGATCCGTGCATTGTGCTGGTATGATCGCACCCGGAGATGTTTGTTCCGAGCAATTATTCATTATAGCGAGCGCTGTTGTGTCTCCTTTTCTCCCCCCGGATTGACTAGGAACTTCTTATTCGCTGCCTTGTTAGTGACCAACGTATTAACCCCCCTCCAAGGAAACAACGAAATAAAATGAGTTTTTTAAGATTTAAAACAAAAAATATACAACTTTTGAGCCGTAGGTGGATTTTTTAAGGGAAAAAAAAAATGAGATGTTTTCAGGGGTGCAACACGAGGACTTCCCAGGAGGTTCACCCAATCGCTAGTACTACTCTCCGCCCAAGCAACGCTTAAACTGGCGGAGTTTCTGATGGGATCCGGTGGCATGTAGTGCTGTATGATCGCACCCGGAATGTTTGGTCCGCAATATTCATTTATAGCGAGCGCCGGTGTCCTCCCTTTTCTCCCCAGGATTGACCTCGGAACTTCTGTTTATTCCGCTTTGTATAAAGTCGACAGACGGTATTCCAACACCCACCCTCCATAGGAAAACGAAATAAATGAAGTTTAAAGATTTAAAACAAAAATACAAACTTTTGAGCCGTAGGGTTGGATTTTTTTAAAGGGAAAAAATAAATGATGTTTTTCAGGGGTGCAACACGAGACTTCCAGGAGGTCACAATCCTAGTAACCTCACATTCGGCACCAAGCAACTGCTTTAATGCGGGAGTTTCTGATGGGAGTCCGGTGCTTAGTGGCGGTATGTCGCACCCCGGAATGTTTTGGTCGCAATATTCATTTAATAGCGAGGAGCGCGTGTTGTCCTCCCTTCTTCTCCCCGATTGACTAGGAACTTCTTATTCGCGGCTGTTTAGTGAACCACGGTATTAACCCCTCAAGGAAAACGAAATAATGAGTTTTTTTAAAGATGTTAAAACCAAAAATACAAACTTTTGAGCCGTAGGTGGATTTTTAAAGGCCGAAACCAAAAAAAAAATGATGTTTTCAGGGGTGCAACACGAGGACTTCCCAGGAGGTCACCCATCCCTAGTAACTACTCTCAGCCCCAGAAATGCACGCTTAACTGCGGAGTTCTGATGGGATCGGTGCATGTAGTGTGGTATGATCCACCCGGATGTTTGGTCGCAAATATTCATTTTAGCGAGCCGTGTGTCCTCCCTTTTCGTCCCCCGGATTGACCTAGGAACTTACATATTATTACGCTTGCTTGTTAGTGACCACGGTATTAACCCTCAAGGAACCAACGAAATATTTTTTGAGTTTAAAGATTAAAACGAAAAAATACAACTTTTGAGCCGTAGGTGGATTTTTAAAGGGAAAAAAAAATATGATGATTTCAGGGGTGCAACACGAGGGACTTCCCAGGAGTTTCACCCATCCTAGGTACTACCTCCCTCCCCCCCAAGCACGCTGTAACTGCGGAGTTTCTGATGGGATCCGGTGGCATTAGTGCGTTGGTAATCGAGATCGCCACCCCGAGGAATGTTTGTTCCGGCATATTTCATTTAAATATGCTGAGCCGCTTGATAAGTGTGTCCTCCCCTTTCTTCGCCCTCGGATTTGAACTAGGTAACACTATCTTATTCAGGCTGAGAGCTTGTATTAGTGACCAAGTGACGGAATTAACCCCTCAAGAAAACGAAATACAAGAGTTTGTTAAAGATTTAAAAGCAAAAAATACAAACTTTTGAGCCGTAGGTGGATGTTTAAAGAGGAAAAAAAAAAAAAGGAATGTTGTTTTCAAGGTGCAACCACGCAGGACTGCTCCCAGGAGGTCACCACCTAAGTACACTCCTCAGCCCCAAGCACCGCTTAACATGCGGAGTTCCTGATGGATCCGTGCAGTTAGGTGCTGGTATGATCGCACCCGGTAATGTTTGTTCCCGCAAAATATTCATTTATGAAGCGAGCCGGCGTGTGTCCTCCCTTTTCTCCCCCCGGATTGACTAGGAAACTCTTATTCGCTGCTTGTTATGTGACCAGCCCGGTAATTCACCCCTCAAGGAAAAAGAAATACATGAGTTTAAAGATTGTAAAACCAAAAAATACAAACTTTTTAGAGCCGCAATAATGATCAAGTATATTACTAAGCAGTTAAACACACATTCTAATAGGATTGAATATAAGAAGAAATAATGCAAATAAGAACATCATTAATTAAATTAAAAGTAGAAAATTTCCAAGTCACCTTACATTAAAACCCTACGATAAGAAGAATGTAAGTTTCATGGGAAAAGAATAGAAAAGAAAGGGTAGAGAGATAGGAGAAATAAGAAGAAAGTCAAGAAGAAGATAGAGAGATGAGAATCGCCCATACCTAAAAATGGTGGGTCCTAGAAGCATTTCTTTTTATTGAGGGTAGATAAGATTTGCAAAAAGGTTTTCATAAGTGTTTTCATTTGTTAACTTTGATATGCCGTCAAAATATCCTTTATTTAAAATTTCAATTCAGTAACTGCTATAGCCGTTGTGTAATTTGTTACGGTCCTTCAAATATCCCAGTAAACATCCTAAGTATTTTGACCTTTTTTTTTAGACCCAGATTTCGTAGGTCTTCTGAATAATCTTTACACC
>hulupacbiokf_r0029
CTCCAAAAATCCAAAGGAAAAGAGAAGGAAAGATGTATCAAAGGGGAGGATGCTTATGCTCTATATTTGCAACTCTACAGCTTCATGCTATAAATATACATTAAGGTGAAAAGGACCATATTTTCCCCTAAGGTTCAAATAAAGTTTTCTAAAGGCTCCCAAGGGTAAAACTGTCATTTTCCTGCCTATTCGTTAATCATAAATAACACCTACCCCAATTCCTGTTATATCCCAAAATAATCTCAAATACCAATAATTCATACATGTTAGCCCTTTAAATTTCCCGCAACGCTCACCAAATTACCCCAAGACTCCCACCCGAGCCCAAATTAATCCGTTATGACCAAAGACGCTAAACTTGCACTCAAAGATTGTCTCATGCTGAATGGCTCCAAAATCCAACAATTATATATTGGACTTTATCAATAATTCACCGAACATGTTCATGAAGATATACAATTACGCCCTCCAATGCCCAAATTACCAAAATGACCTATAATAAAATGATGGACCCATATGCATGCATTTAACTCATATATAAATAAATTCACATAAATATGCAATAACATTTAATGGAATAATAAAATCAAATTATGGCCTCTCAAGCTACTAATCAACCACTAAACCACATTAGGCATTTTAGGGCATTACAATTAATGCTTTGACACTTGGAACAATTTTTGGGAGTGTTGAAATTTGGAAATGTTGGGGAAATTTCTGGGTTCGCAGGGTCGCACTGCGAACACTGGTTCTGAATGCAGCTGCCCGCTCGAACTTCCCAGGAGGTTTGGCGTTCCAATGAATCCACCTCAGGTGCCATGACCTTGGGGTAGGGCGCGTCGAGCGGCGCATGTCTAACGAGAAATACGATAGTATGGGCTTTTTGACTTGTACAGGACCACGACTCCTAAATGTAGGGGCGCTGCAGCTTAATTAGGGCGTCGCGACGCGAACAAGGGTTTGGCCAATCTAGGGTTTTAAGCTCGGGAACCCAAACTTAAGGGCTTGAAAGGATCCTACACCTGGTTTAAGTAGGATTCGAGGTCCGGAAGCTAGAATATTAGATTCAAATATCTTAATGTATTTTAAGGGCTTAATGGACGTTATCATTATTGCGTGTGACTAGGTTTTACGTCAAAAGCTCGGTTAGGGGATCGTGGCTCGGGATCCCGCAATAATGTCAGCTTGGAAACACAGTAAGAAAATGTTTGTGCCCGGTAGAGAGCATGGTGTGGCCCATATTTTTTGGGGTTTTTTTTTTTTTTTTTTATTGGTTGGGTTTCAAGGACCCAAATTGGGAAAACCCCCCCTTAAAAAAAAAATTTTTTAAAAATTTTTTTTTTTTTTTTGTTTTAAATGTAAAAAAAAATAATGTGGGTGGGGGAAAGTACCTTTGTAAAAAAAATGCCCCTTTTTTATGCCCCCTTTTTAACGGTGGGGGGGTTAAAATGGACTAAAATTGAAAAATTTGAAACGGCCCCAAAGGGGGGCTTTTTTTGAAAGAAACCCCAGCCGGAAAGGCTTTGGGAGAATGGGGGCCAAAAAAAAAAAAAAAAAAAAAAGGGCCCGGTTAAAAATTTGGTGGGGGGGAAAAGCAACGCTGAGTTTTTGCAGGCCCCCCTTTTTTTGCCTAAAGGGGGTTGGGGGGGGAGGACCCCCCCCTTTTTATTTTTTAAAGGGTTGGGGGGTTTTGTAAAATTCAACCCACCTTTCCGGTTTGAAAAAAAAAAAATGGACCGTGGAAAACCCCCCAGTGTCCACCCTTTTTTAGTTAAAGCCACCTGGGTTTTTTTTTGGGGGTTTTTAAAAAACAGGCCCCCCCGCTTTTAATAATTGTTTTTTTTTTACCCTTTGCCCCTTTTTTTTTATTTGGTCCCCACCCCACCCCCCACACCCCCCCCCCTTTTTAAAAAAGCTTTTTTTTTGGTGGTTAAATTTAATCCAAAGAATTTTTTGAAAAAAAAATTTTTTTATAATTTTTAAATGTTTTTAATGCGTTTTTTTTTGAGGTTTTTTCCCTTTGTTGGGGGCCCCTTCCCCAGCCCTTTTCCAAAATGAAAGGGTTATTTTTTTTTTTTCCCTTTCTTATTGGGTGGGGGGTAAGGTAAGAAAGCAAAAAAAAAAAAAGGGAAAAAAAAAAAAAAAAAGGTCCACCAAAACCCAAAAACCCAAAAATGAAGTTTTGGGGAAGAGCCCCCCGTGGGGAAGGGGGGCCGGCCCGGGTGGGGTAAAAAAAAACAATTGTTTTTTTCCCCCAAGCCCCTTTAAACCCTGGCCCTTTTTTTTTTTTCCCCCCCCCCAACCGAACAAAAAAGGGTTTTTTTTTTTTTTTTTTTTTTTTTTTTTTTTTGGGTTTTTTTTTGTGGGGAATTAATGTTTGTAACCCAATTTGAAAAAAATTTTTTTTTTTGGGGTCCAAAAAACCTTTTTTTTTTTTAGGTCCCCAGACTTTCCCCTATCTTTACAATTTTTTATTTTTAAGGCTTTTTTTTTTTTTTTATTTGTTAAAAAAAAAAAAAAAAATACAAATTTTTTTTTTTTTTTTATTTTTACCGAAATAAGTTAAAAATTTTTTGGGAAAAAAATTCCCCCCAAAATGTGGGGGGGTTTAAAAAAAAAACTTTTTAATGAAATTTTTTTTAAAAAAAAAATTGGGAATGGGTTTTCCCCCCCCCCCCCCCCAAAAAATAATTTTTTTTTTTTAAATAACTAAATCTGTTTTTTTGGTTCCCCCCAAAAATTGAAAAGGGTCCCCCCCCCCCCCCTTCTTTTTATTAAAACAAAATTTTTTTAAATCCAACAAAAACTTTTTTTAACCTAAAAAACCCTTTTTTTTCGATTTAGCCGAGCTTTAAATTGGCAAAACAAAATTTTTTATTAAAATCACATTTGGGGTTTAAAAAAAAAACCGACCCCTTTTTCCTAAAGGAGGTAAGGTTTAAAAAAGGGCCAAAAAATTTATAACAAAACCATTTTTGGCGGTTTAAATCAGAGCCGTTTGTCCCTCCCCAAAGGGTTTTTTTTTTTTTTTAAAAAAAAAAATGGGGTTCCTGAAAGATTCCAAAAAAAACCGAAAAAACCCCAATTGTTTTTTAAAAAACCGCCCCTCCCCGTTTATTGTCCAAAAAATGAAACAAAAAAAGCCACTTCGACCCTCCTAAAAAGGGTTTGGGGGGTTCGGTAAAAATTTTTAAATTGAAATTTTTAAAAATGTGGGCCCCCTTTTTTTTTAAACCTTTTCCCTTTTTTTTTAAAATTTTTAAAGTTTTTTGCCCCATTTAAATATTATAATTTTTGCCCCTGAGTGGGGTTTTATTTTTTATAAATAAAAACCTTTTTTGGAAATTGAAAAATTGGGTGGGGGGTTTTTTTTTTTTTTTTTTATAATATGTTAAAAATAAAAATTTGAAAATTTATTTGCCCCAGGGGGGGGGCAAACGACCCCCCCCCCCCCCTTTTTTTTGAATTGGGGGTTTGGGGTAAAAAATGCCCCCCTTTTTTTTAATTGGTTTGTTGGGGGGGTTGTTTGGGGGGGGAAAAAAAAAATTGTTTGGGTTTTTTTTTTTTTAAATTCTTGTTTTGGGTTTTTTTTTTTTTGTTATTGAAACCTATATGATTTTTTGGGGGGGATTGGGAACCTGGGAAAAAAAGGTTGGGGGGTTTTTTTTTTTTTTTTTTTTTTTTTTTTTTTGGATTTTTTTTGGTTTTTGTTTTTTTTTATCCCAATGGCCCCTTGAAACTTTGGTTGCCGGGCCGTCTCCCATTTGATTTTTTTTTTTGCCAAAGGGCATTATTTTTGGAAGTTTTATGCCCTTTTGGGGGCCCGATTTTCCCGATTTAAGACCCCCCCTTCCGCCGGTAAAATTTAGGGCCAAAAGATTGAAAAAAAAAATGAGCGGGTTTTAAAAAAAGGGGAAAAAACCTCCCCCCCCCAAAAACCTACCCCCAACAGAAAATTTTTTGGGGGGGTTTTAATAAGTTTTTGGGTTTTTTTTTTTTTTAAATCGAAAAATGGGGGGAAAAAAAAGGCCCCAAAGACCCCCCTTTTTTTTTTTCACGAAAAAAAACCCAAGAATAGGATTGAGCTTTTTTTTTCGAGGAAAAAAAATTGAAAGGGGCCCAAAAAAACAAAAGCCCCCCCCCTTTTTTTTCCCCAGGGTTTTAAATTTTGGGGGGTTTTTTTTAAAACAGATTTTTCCCCCCCCCCCAAAAAATCGGTATTTTTTTTTTTGTGGGAGGAGGGGCCAAAAAACCAAGTGCCCCCCAAGCCAGGCCCTTTTTTTTTTTTTTTTTTTTTTTAATTTTTGGTTGAGAATTTGGGAATGAAAATTAGGTTTTTTTTGGGGAGCCCCCCCTTTTTTATTTATGAAAAAAAAGAAAATTTTTTCAGGAAAGGCAAATCCAACCCCTCCCCAAAAACCCCTTTTTTTCTGAGGGCAGTCCCTTTAGAACCCCCCACTTTTTTTTTGCCGGAACAAGGGTTTTGCCCAAAAGCCGGAAAAAATTGAAAAAATTTTCCAATTTTTTTTCCCCCTTTTCCCAAATCCCTGGATTTATTTTTTTTTTTTTTTTTTTCAATGAAGGGGGTTGGGGAAGGGAAAAAAATGAGGAAACGAGGGGGGGTGGGCCCCCCCTTTTTTTTAAAAAAAACCCCACTAGGTTTTTTTTTTTTAACCCAATGTTCCAAATTAAAGGGAATTGCCCCCCCCGCCGTCCAAGGAGGGAATTGTTACTTTTTTTTTGGGTGGGTTCCCCACCCCCCCCCCCCCCAAAAGAAAAACGAGGGGGGGGGAATGGGTGGGGGGGGCAAGTTAAATGGGAAAAACCTTGGAAAAAAGAATTTTTTAAGGGGGGGGGGGAGACCATCTTTTTTTTTCCAACGAGAAAAAAAAAAAAATTTTACTAAAAAAAAAAAAAAAACCAAAATTGGTTTTTTTTTCCCCAGGTTCCCCCTTTTTGAAGGGGTTTGCAAAAAAGGTTTTTTTGGGGGGGACCCCCGAGTTTTTTTTCTTTTTTTTTCCCCAAAACCCTTGGACACTTCCAAAAAAAGGCTGGGTTTTTTTTAAAAACGGATTTTTTTTTTTATAAAGAAATTAAGTAGCACTAAAAAGTTGTTTTTTTTTGGACTTGGTTTTGGGGCGGGAAAGGGGTTTTTTTTTTTTTCGGCAAACCCACTGGCCCTTTTTTTTTTTTGGGGTTGGGGGGGGGGGCCCCCCTACTAAAAAAAAAAATTTATTGGGGCAAAAAAAACATTAAGGAGGGGAAAAAAAAATCCAAGCTTTTTTTTTTTTTTGGGTGGGTTTGGGGGGAAAAAAAATTTTTAAAAACCCGTTAAAAAAAAAAAAATGGAATTAAAAAGCCCCCGTTGGGAAATTCCCCCCCCCCCAAAAAAGAAATTTAAACGTTTGGGAATCCTTTTGAGGGACCTAAAAACCAAAAAACCTAAGCTTTTCAAAAAAAGTTAGTTTGGGAAAGAAAAAGGTCCCCCTTAATCAGCTGAAGGGGCCCCGAAAGGGGATCCCAAGATTTTATGGGGGAGAGAGAGGGCCAAAACCTGCCCTTAGGGGCACGATTTGGGTTTTTCCCCCCCCCGGAGGGACCCCCGGTGCCTTCAAAATTTTTTTTTACTGGTTTTCCTTTTTTCATTTTTCCGGGGGGAAAAAAAAAAGTGGCCCCCCCCCCCCCTTTAAAAAAATTGGGAGCCAAAAGAAAAAAAGAAAAAGGCCCCCCCCAATATTTCCCCTTTGGTTTTTTCCTTCCCTGGGTTTTTTAAAAAAAAAAAAAAAAAAAATAACAGAATAAGGAAAGGGGGGCCACCGAAGGGGGTTTTGGGGGCCCCCCCCCACCCCCCTTTTTTTTTTTTTTTTTAAAAGTGGGGGGGCCCCCCGTTTTTTTTTTTAGGGGCCCCCCCCCCCCCCGAGGGGGGAGGGGGACAACAACCTGGGGAGGAAGTTTTTTTTTCCCCCCCCCAAAAAAGTTGGGGGGTTTTTCCCCCACCCCCTATCCGATTGCCCCAAGAAACCGAACCGACAAAAAAATCAAGGGGAAAAGAAGGTGGGGGGTTAAGGAAGGTTTTTTTTTTTTTTAAGATGCCCCCCCTTTGGGCCTTTCACCAACCTTTTTGTTGGGGGAAGGTTTATTTTTTTTTGGGGGGGTTTTTTTTTTTTTTAAGTTTCCCCCCAATCTTTAAAGGAAAAAAAAGGGGAACCTTACCCCACAAGCCCCCAGAAAAAAAGGAAGGAAAAACCAAAAAGAAAGAACGACAAAGCCCCTTCAAAAAACATCCAAAAGCCCTGAAAAAGGTTTTTTTAATTTCCCCCACCCCTTTTTTGGACCCCCCCCCCCCCAGAAGGGTTGGGAGGCTTTTTTTTTTTGGAGGGGCCTTTTTTAAGTCCCTTTTTTAGTTTTTTTTTTTTTTATTGGAAAAAAAAACCCAAATGTCCCAAAAAAGAAATTCCCTTTTTTTAAAGTGGGCCAAAAAAGTTTTTTCCCCCCTTTTTTTCCCCCCCAAATTTAAAATCTCTCCTTTCCAACCCAAACAAAAACAAAAACCCCGGGAAAGGGGAAAGGAAAAGGGGGAAAAAAGAAAAGAGGGGGAAGATTTTTTTTAAAATTTGGGAAGAAAAAAAAAAACTGGCCACCCTAGGAAAATTTCCCTTTTGAAAACATTGTTTTCCAAATTTTAAAACTAAGGGACTTTTAAGCCCCCCCCTTTCCCAAAAAAAGCCCCTTTTCAAAACTTTCCCCTTTTGGGTTTCCAAGGTGAAAATTACTCCCCCCCCCCCCCAAGGCCTTTTGGAAGTGGAGGCCCCCTTTGGTTATCCGTTTTCCTTTTTTTTTTTCCCCTTTTTTTTTTTTTTTGGGTTTTTTTTTTTTCCTTTTTTTCCTCTTTTTTTCTTTGGCTTTTTTTTTTTTTTTTTGTTGAGGGGTTTTTTAAGTCCCCCTTTCCTTAAGATTTTGAAAAAAAACTTTAAACCCCAAACCCTCCCCCCAAAACAAGTGAAGCAAGGCTTTTTTTTCCCCTTTTTTTTTAAAACCCCTTTCCCTTACCCCACTCCCTCCCCACCTTGAATGTCCCCCCCGTCGTCCCTTGGGCATTCGAAGGAAAACACTTTTTTTTTTTTTTTTTTTTTTTTTGGGAAAACTTTCCCCCCCTCCCCCAGTTTGGTCCTTTTTTTTTTTTCCCCCCCCTTCCCGCTTAAAAACGGGGCCCCAAAATAAAAAAAAGCCAAAAAACCTTTTATCGTTTTTGGCCCCCCCCCCCCTCCCCCCTAAAATTTTCTTGTTTAAAAACCCAAGAAAGAGGAAAAAAAAGGAACCAAAAAAAAAAAAGGGAATTATGGGGGGGGGGGCCCCCCTTTTCCCCTTCCCTTTTTTTTTCCCCTCAATTAGGGCCCCCCCAACTTTTTCCCCCCCCGAAAAATAGGAAACCCCCCCAGTAAAAAAAAAAAAAAATGAAAAAGGCCCCACCGGGTCCCCGCTCCCCGTCCCTGCCCGACTCCTGATCCCCCCCGAAAATTGTGTGCGGGTGGCCCCCCCCCTGAAAGTCGCGAAGAAGGTGTGGGGGCCCCCGCTCCCGTCCTTGTTGTTTTTCGCCCCCCCCTCCCCGAAAATTATTGCTTGTTTTTGAATTGTCCTGTTTCTTTTTCTGGGCTCCCCCGCCCTCCGTCCCTTAGCCTTTGTGTTGAAATGGGATAGACCTTGTTGTCCCCCCTGGTCCCTCATTGGACTACCTTGTGTTTTGGGAATGCTTGTGTATAATGTTGTTTGGTGTTATTGAATGATGTCCCCCCCTCCCCCCCTTTTGGTCCAGATTGTTTCCCGAAAGAACGTTAATTCGGGGTTTGATTGTTTTGGAAAACAAGTCAGACGGGGGCCCCCCCCTTTTTTTGTTTTTTGTGGGGGTGAAGGTAAGAGTCCCCAATGGTGTTGGTGTGTGGAGTTGTGAAGAACGCCCCCGGTTTTGTTTAAAAATGAAGTTCCCCCCTCCCGCGCTATTATAGATTTACACCTCTCATATAAACCTGGAAGTTGTGTCCCCCTCTAATTTTGTGGCCCCGAATTGTTGATTAAAGTGTGATAGGCCCCCCAGAAAAAACCAGTTAAAAAGGCCCCCCCCACAAAGTGGTGCGGAATACCCCCCTTGTTCGCCCCAGAACCGCAAAAAAAAAAAAAGTTTCCCCCCCGCCCAAAAAATACTTTTTGTTGGTGGGCCCCAAAAATGTATTCCCCCCCCCTTTTTGTTAAATTGTTAGACCCGCGTTTAAAAAAGAGACGCGGTAAAGCACGCCCTTTGTTTCCCCCTTTTGTGAAGGGGTTTCAGGAGGGTTTTGTTGTGTTCAATTTTTTTGTGGAAATAATAAATACCCCTCCTGTCTCCACCGCGTTTTGTTTGGTTTTTTTTGTGCCCCTCATAACCCTTTGTTTCAAAGAAGTACCCCCCCCCCCCTTTGTTTTTGGAAAACGCATTGTAGGTGTAGATAGAGTAATTTGTGGTGTCCACTCCCGTTGTTGTTTGTGAGAATAAAGAAAAGAAGATGGTTCCGCCTGTAAAATTTCCCCCCCCCTCCCTGTTGTGTTCCCTCTTCCCTGAGAAGAGGTCAGAGAGTGAAATTTGTGGCCCCATACGAATATAAAGATAGTTTTTCCCCCCCGTTGCCCCCGCCGTTCCTCCCTCCCCGCCCCCTGCCCTTGTGGTGAAACCGCCAATGTCCAAAGATAACTAAAAAAAAATCGCCTTCCGCCCCCTTGACGCGTGGCCGAATAATTGCGGTCACTTGTTTTTGTAAAAATGGAATAAAACGAAATGGGTTTTAAAATGGTCCTTAAGGTGGGAGTGTGTGAAAAGGGGCCAGAAAAGACTTGGTATTTCTGTCACCCAGTGTTTTTCCCCCAAATTGTCCGCCCCCCCCCTGTTTGCCCCTCCCGCCCGAAAAAAAAACCCCTGCCCTCTCAGGGAAGAGTAGTATGAAAATCCGCTGCCAGGAGAAGATTGAAGAAAGGGTAAATAAAAAAGAAATTTGAAATTTGTGTTTGTTTTTTTTGTTTCCCCCATGAAAAAAAATCCGCCTTTTGGCAAAAGAAAGTAAGATAAGGACTGTGGGGTCCACTCCCCGGCCCCAAGTGGGGGTGGTTTTCCCCCCGCTTGTTAGAGAAACGGTGTATGCTCGCCGTCGTCCCCCCTTTAAAAATAAGGGGTTGTGTATGGTTGAGGGAGAGAAGAGGTGGGGGGGGGGAAAAAGTGGGGCCCGCGTGCCCCCCCCTTTTGAGATCCCTTTTTTTTTATTTTGTTTTTTCCCAATATAAAAAAGGCCCCCCCGCCCACCCCCCTCCCGAAAAAGACCCATAAAATTTTTTCCTCCCATCCAAAACAATAAGGCCCCTGGGGGGCCCCCCCCCGCCCCCACCCTTTTTGGCACAACCTGGGGTGGGGGGGCCCCCCCAAAGAAACAACCCCACCCGATGGAAAATTTTTTCCCCTGGTTTGTAAAACCACCCAAAAAAATTACCCCCCCTGGAGGGGGGGGGAAGGGGGGCTTTGATTTTTTTTTTGGGGGGTTTTT
>hulupacbiokf_r0030
CCACAACCGACTCATGTCATCGGGGATAGATGCGAAAACTCTATCTCACCGCCCACAGGCGTTTTTTCCACTGCCTTACCTCAGGTGTGGTGTCCGGGACACGCGCCGCGAGCCTGGAAGCACCATTCAAGTCCCGGCACTCGAACGTGCCACGAACGGCTTTCTGAGGAGATAAGACACTGCGCGCGGCACAAACCAGGTCCTACTCCAGAGAAGATCTGCGCCACAGGCATCACTTCTGCGCGCCGCGCCCCATCGCCCCGAGACCACGAGCTTGTAATCCGATTACGTCCGCCAAGCTGCACACACGGTGCCAGCGAGACTGAGCGCGAACGCGTCCTGCCGGGCACCCACCCGCAGGACAATACAACCTTGAATGACTAGCCCCTGCCCTCCTCGCGATGAGGGGGGCGGATCGACTCTGGTGGGCGAGACGTCCCAACCGGGAAGGGAGGGGTGAAGTATGCCATCGTGGCCGTGGACTCACACTACACCAAGTGAAGGTTAAGGCGAGCCCATGAACCACAATCACTTCCAAGAAGGAGCATTAGGATTTCCTCATCAACAACAGTAGTGTGTCGGTAGCGCCTTCCCTACAAAAGTCGCGTATCTCATACACGGGAAGCTGTTCGACCAGTGACCACTCCCATCACGGATCGTTTCCTGCGAGAGACATGGAGTCACCGTCAAGAGCTCTCTCCCGCAGCTCGCGCCACGGCCCCAGCATACAGGGTAGGGGACAGAAGCCGTGAACAGAATCCTAAAAGGAGGGCCGGCCCAGAACCAACAAAAGCTCCAGGCTCCTGCCAGCAGCAACCAGTTGGCCAGCAGGAAGCATCCGCCCCCGCCCCCGCGTATTGTTGGCCTTACCCGAGACGACCAGAGGAGGAACATCAACCTGCACACGTCCTTATCCACAGTCTACCTGGACCACCGTCAGTCACCATCGAAACGACCATCCCCCCACGTCTCACCGCGCACACACGACACGTATCGACCCCCTGCCCACGCAACGCGCGCGCCTTGCACCTCCAATAGCATCCACTAGAACTCTCATCGCGCAGGAGGCATCTTGGGGAGTCGCAGTGCTAAAACTGAAGACAGTACACAGGAAGAGATCCGCGCGACCCGGGCACCTGATTCACGAACGAAAGTGCAAGACCGCAAGTTCGGAAATCGACGACTTACCCGTCTTGCGAAGAGTCTTCCTGCTACTGTGCAAGATCCGGAGTGGGCGGTCCTGCCCAGAATTGGGAAAGGGGTCGTATAAATCCAAGCATGAAATATGCCCCAGGGACAATCAAACCACTTAAAGCGACTCGACCTGGCTTCGGAAAGTCTCGCGAGCCTAGAACGCGGAACATCTTCTCGTAAATAGTTATCAGGCCTAGTGGGAGAGCGCTGTTCCAATATTAGTATTTTCGTTGTAAGCAATGTACGACCTCAAGGGCGACCCTTCTTTCCCGAACTAACTCAACAAACCTGCGTATGACAAAACACTCATAAGAAACTGTTGTAAAACAATGATAATCTTTCTCCAGTGACCCATACCAAGTCTCTGCTCAACTTGCCGGGGGTATCCTGGTATAAGCAAATACCCAGAGGGTGCAAGCTCAGGCTAGTCCCGGCTCCGAACCAACGAGGTCCGGGTGAAAACAAACCCGTGGTCCCAGCACCGGACCGAGTGCCGACTGTCTGGGGGCTATAAAATTGACAGATGACCCGAGACGCTGCATGCTAGTCCCACCCCTGAACCGAGCGTCTGTCCCAGAGGCTATAATTAAAGAGACTGGCTAAAGGCCGGTCCCGCCATAGCGACGAAGTTGTCCGGGGGTATAAACTAAAGGGACGCAAGCCCAAGGCCTGTCCCACCCCGGACGACGCCGTTGCCCTGGGGCTATAATTAAAGAGGTCGAGCTAAGGCGTCCCGTCCGGACGCAACGTTGTCCGGGGTAATAATTAAGGGACCAACAAACGCCAAAGCCTGTCCCACCCTGGACGATGTTGTCCGGGGGTAAGAAAATTAAAGGATACGAGCCTAAGGCCGATGCCCGCCCAGAGACGAATGGTTGTCGGGGGTCCTAATTCCCACAACGACAAGCCCCGACGGCTGCGTCACCCATGGACCCCAGCGATGTCCGGGGGATACGTAAATTAAAGAGAACTCGAGCCTAAGGCCGGTCCACCCCCGGAGCAACGTTTTCCGGGGGTATAAGTTACCCAGGACCCAAAGCAAAAGGCTGGTCCCGACCCAGACGAGCGATGTCGGTGAGCATACAATTAAAGAGGAGCGAGCTCAGGTCGGTCCTGCCTAGACTAACGTTGTCCTGGGGGGGTATCAATTAAAGGGTACCAAGCCCAACGGCTGGTGCCAACCCGGACGAGCGACGTCCCGGCGGTATAAATCAAAAGGGACCCAAGCCAAGGCTGATCCTACCCTCGGACCGAGCGAGTCTGTCCGAGGCACTAAGTCTAAAAGACGACGCCCAAGGCCGTCCCACTCCGGATCGAGCCGAGGTTGGGAGCGAGAAGCATGCCTGGTATGCCCAAGGACAAATCGTCGGCGTACCGAACCTGTAAAGCGGGAAAGCAAGATATCAAAACAATAAAACTCAGCAACGTTGGTCCTGGTCGTTGGAGCGGATAAGACACTTGGCGGTTCAGGTCTGAAAGCTAGTCAGTGATTGCGTCGTACGTTTGAGGCCGTGAATCCGGGACCCAAACACTCAGAATCCCTCCAATCTGGTACCCGTACTAGTAAGTAGTATACGTAGGTACTAGCTAGCCTAAGGTAGGCGTAGTCGTCAGCTGGTTCAGCTGGTAGTGGTATCGGAGCGTGGTCAGTGTAGGTGGGTAGCTTGGTACTGTATCGAGCTAAGTGGTACGTCGTAGTCAGCTACGTGACGTAAGCGCCTCAGTACTCCTAGCTAGCTGGTAGTAATGGTAGTAGTGGAGTTAGTGTAGCATCGCGTAGTCAGTACCCCGTGCATAGTGGTAGTGGTACGTAGTTCAGTGAGCTCAGTAATAGTGGTAGTGTAGTGGTCAGTGTAGTGGTAAGCTGGTACGTGGTAGTGCTTCAGCTGGTACGTGTTAAAGTGGTATCGTACCCGTAGTAGTATAGTAGTAGTCAGTACGATAGTAGCTAGTAGTACGCTAGTAGTTAGCTAGTAGTGTGGTAGTAGTAGTAGTTAGTAGTAGTACAGTTAGTGATAGTAGTGAGGTAGTGAAATGCGTTGGGTAGTGGTGGTAACGGTACGTGCTAGTAGTGGTAGTGCGTAGCTGGTAGTGGTAGTGGGTAGATGGCTAATCGGTAGTGGTAGTAGTAGTAAGTAGTATAGTAGTGTCAGTACGTAGTGTAGTTCGTAGTAGTAGTGTAACGTGTAGTCGGTAGTGGTAGTGTAGTAGTCAGATGGTAGTGTAGTGGTAGTGGTAGTAGTGGTATGTACGTCTGGCTAGTGGTAGTGGTAGTGGTAGTAGTGGTGTTGGTAGTGGTGGTAGTGCGTAGTGGGTAGTTGGTAGTGGTAGTCGTAGTGGTAGTAGTCAGTAGTATAGATAGTAAGTAAGTAGCTGGTAGTCCGTAGTAGTAGTGGTACGTGTGTACGTGGTAGTGGTAGTGGTAGTGGTAGTCAGTAGTGGTAGTGGTAGTGGCTAGTAAGTGGTAAGTGGTATGGTAAGTGGTGCAGTGGTAGTGTAGCTGGTAGTGGTAGTGGTAGGTGGTAGTATGGTAGTCAGTAGTAGTGAGTGAGTAGTAGTAGTAGGCTAGCTCCGCTAACGTACTGGTATCGCTATAGATAGTAGTAGTGTAGTGGTAGTGTAAGTCGTAGTCTGCTACTACCGTAGTAGTACAGTGGTAAAAGTGGGGGGCGTTTAGCGGGGTGTATAGTAGTAGCTGTGGTACGTCCCGTAGTAGTCTGTGGTAGTGGTAGTTGGTAGTGGTACGTGTAGAGGTGGTGATGGTAAGTGGTGGTAGCTGGTAGCCTGTAGTAATGGTATGGGTAGTGGTAGTAGTAGATAGTAGTAGTAAAGTAGTTAGTAGTAGTACGTAGTGGTAGTCGTATACAGTAGTGGTAGTCGGTAGTGGTAGTGGTAAGTGCTAGTATAGCTGTAGTGGGGTAAGTGGTAGTGGTAGTGGTAGTGTGGTAAGTGGTAGTGGGTAGTAGTGTGGTGGTAGATGGGTAGTGTAGTGTAGGTGGTAGTATCGGGTATGGTAGTGGTATGGTAGTTAGTAGTAGTAGTGTAGTGGTAGTGTAGTGGTAGTGTAGTGGCTACAGTAAGTGTAGTGGTAGTGGGCTAGTGGTAGTAGATAGTAGTAGTACGTAGTAGTAGCTATAAGTAGCTAGTAGAGTAGTAGTAGTAAGTAGGTAGTAGTAGTAGTAATAGTCGTAGTTGTCGTAGTATGTCGTGTAGTAGTTGGTAGTCGTAGTCAGTAGATGTAGTGGGTATGGTAGTCAGTAGTGCTAGTAGTAAGTGGTAGTAGTGGTAGTAGTAGTGGTAGTGCGTAGTGGGTACGTCTTCGTCGAGCGTAGTAGTAGTCGTCGTACGTAAGCTGCGTAGTAGTGCGCTAGTAGTGGGTAGTGGTAGTGTAGTAGTGGTAGTAGTGGTAGTGGTAGTGGTAGTGGTAAGTAGTTAGTGAGTAGTAGTAGGTAAGTAGTAATAGTGACGTAGTAGTAGTAGTAGCTGTAGGTGGTAAGTGGTAGTGGTAGCTAGTAGTAGTAGTCGTAGTAGTAGTAGTAGTAGCTGTAGTCGGTACGTGGGTAGTGTGACTGGTACCGTGCTAGTGGTAGTCGTACCAGTGGGTATGGACGTAGGGTAGTGGTATAGGTAGTAAGCTAGTAGTCAGTAGTATAAGTGGTGGTAGTAGTATAGTAGTAGTAGAGTATAATGTGTGTAAGTGGTGGTTGGTAAGTGGTAGATGTATGTAAGTGTAGTGGGTAGTTAGTGGTAGTGGTAGTAGTATGGCAGTAGTAAGTAGTTAGTGGTATGGTGGGTATGGTAGCTGGTAGTTGGTGTGGCTAAGTGGTAGTAGTAGTGGCTAGTGGTAGTGGTAAGTAAGTAGGTGGTAGTGCTAGTGTAGTAGCTAGTGGGTGTCGGTGAGTAGTAGTCACGTGGTACATGTTAGTGGTAGTGGTAGTCGTCCGTCGTAGTCAGTAGGTCTAGTCGTCGTAGTAGCTGGTCTAGTAGTAGTGGTACGTAGTGTGTGTAAGTGGTTATGGTCAGTGGTAAGTGTCAGTCGTCGTAGTGTAGTGGTAGTGGAGTGGCAGTGGTAGTGGTAGTGGTAGTAAGATAGTAGTAAAGTATAGTAGTAGTGGTAGTAGAAAAATATATAAGTGGTGGTAGTGGTGTATATGCTGGTAGTGGTGGTAAGTGTAGCTAAGTGGATATGATAGTAGTGCGTAGTGGTACAGTAGTGGTGGTAGTCAAGTGCGTAGTAGTGGTAGTAGTAATAATGTGGTGTTGTGGTGGTGGTGGTGGGTGCGTGGTGTGGTCAGTGGTAAGTGGTAGTAGTAAGTAGTTAGTCGTAGTCCGTAGTGTAGTCCGCTAGTATAGCTAGTAGTCAGTACCTCAGTATAGTAGTAAAGTGTAGTGCCCGTAGTGGTAGTCGTAGTGGAGTGGTAGTATGGTAGTAGTAGTACTATAGTAGTGGTAGTGGTAGTCCGTAGTGGCTAGTCGTAGTCGTACGTAGTAGTGTAGTGGTAAGTGGTACCGTGTGCTGGTAGGGTAGTGGTTAGTGGGTAGTGGATATGTAGTATGGTTCCATTACTATGGGATTTGGTTCAAGCGGCGACTTTAGTTGGAACTCCTAGCAATAATTACTGATTTTATAAGTTTAACCTATAGTTTAAGAATATTAATTACTAAATACAGGTTTTGAATTGAATATTGCGTTAGTTAATTGATACATTTATTAAACCTAAGGTTTAGATAGAGTCAAGTAGGATATGCACACTTGTCCATGAGCATGGCTTATTCCTAAGGTTATGATTTTTAAGAATTATTATTTTAATGAAAAATAAGAAGAAATATAAAGACTTAGTCTTCACCAAAATCTGATGGGAGCATGATTATTTGTCACATTTTATTTACTTAATTTGTGGATTATGATTAAATATGGATTTTTCGTATCTTTTAGGGTACTGTAACTTCAGACCTGTCTTTTTGACCAGTTATGTTAGAAGTGGTGGCGAAAAATAGTATTTCTAGAAACTTTGTAGATAATTTAATTAGCTTGTCTACAAGGAATAAGGAGAGTCAAATCAGAGTTCTAAAGCTCCAAATATGTTGATCTTACTGAGGGGAGTCTTAGAGTTACCGAGTTTGGAGTTAGAAGTTTAGATTCTGATTTGTTTTTTATTATTTTAAAAATCAAATCTTTGAGTCCTTAATCTCTTCGTGAAAAATGTTGACAATTCCTAAGCCCATTGGCTGAAAGATACTTCAATAATTTTCAATTAAATTTATTATTTTGTAATTCAAAGCCAACAAAGAAGATTTTATTCCTAAACTCGATATACCATAGGCACCGTTAGCACAAAAGCCTTTTCAATTCATTCTTCAAGCATTTGATACAGAGCCTTCATGTCTGGTGAGACTATAGAGTGACAAGCACTTGGATTCGAGGTCTACTAAGCGTTTAATCATTATAGCTGTAATAAAAACTTGGAAGTAAGGTTATAGTGCTATTCTGGTTTCGAGTATAGTTATCGACTCATAGAACATTCAAGTGTTATATGCCTGAATTCTAGTTCCATTTTCTGACTCTGTTCATTATACCGTTCTTCTCACTCAAATGTCTAACTCAGTCTTTTCTATTCTAGGGCATCTAGAGTTCTCTTCGAACTTAATATTTCATTGAGATAACTAAACTGTTTCGATGGTTGTACGTTTATTCTTCATCCATCTTCTTTTCTTTAGTATATCTCCACCTCTATAGTTTCGATTTTTAGGATGTTCCCAAAATCCCCCGACTCTTTTTCTCTATCATCCCGGTATATGGTAAGGAACAATGGTAGATTTTAGTATGTTATATATATGTGATAGGTTTTCTTATGTTATGTTGTGTTATGAAATCGTATATCATCTTGTGTATGTTTTTGTAACTTGGGCATATCCAACCTAATACCTACAGCCCAATAAATTTGTATGGCATATGACTTGCTTAAGCTCAGCAAGCCCCCAAAAATCTAATGGGCATATGATTGTTTAATTTATGGAACCCCAAGTAATAATGGCCATTATAGTAGTTGTGACATATGTTTGATAATGATACTGTTCTTTCTAATTATATGCTACGTTATAAGTTTTATGTAATCATGAGTTATGTGTTTAGGTTTCCTTGCTGGGCATTAGGCTCATTCCTTTATCTCTTTTTTTTAGTGTGATGCAGGAAACTAGATACCGGAGCGGAGGATCTCTTGGAATCTTGGCATGTGTTTGAGGATGAACGAACTGAGCTGACTGCGTGTCGATCGAGGATCAGAGTATGTTATATTTACGTCCTTTATTAGATTATGTTTCTTTCCGCCAATTTAGTTTTTTTAAACAATTGAATTAAAGTTTATGTTTTTCTTTTAAACAATGGGTTAACATGCCATATTTTCTAGTTATTATGTATTTTGATACAATCATTCTTGAGATTCAATAAGTTTATATTATTTCTTATGTAGTCTTTCCCAGAAATAGTCAAGTTATGTAGTAGTAGATCTACATGGTCCCAAAGGTCATAGAAATAGTTGGGTCAATTACACAATCGCGCAGGCAAATTAAAGTGAAATTTCTACTCAGGGAATAAAAATATTATAATATAAAAAACCGGGAGAATGCATATGTGTTTGTGGACGCGTACGCGTCTGAAAAAGGTAAAAAAATTACAAAGAGAAAAGAGGTAGAGGAGACAAAAGGAGATCCGGGCCTAGGCTTCACTCCCCCAGAGTTCCACCGTCCTCCTCTCCTTGGCCTCGAATTCGGCCCGCTTCGATTGCCGGTTCAGGAAGACCAGGAGGTTCATACTCTTGTCCTTTGCACCAAGACCATGTAAATGGCCTACTCGAAGGTGACGCTTTCAGCATGCGCGTCCCGTTGCCTCCTCCTTCTCCCGCGGCGCGGATGCTGTCGTGCACCGCTTCTCATCCGAGGAAGAGCACATCGCCGCAGTTCGGGCAAGACCCGGCGCCTTCCAAGGTCTGGATCTCCTGCCTTATCCCGGAGCATGACTGGAGCCGCGGCGGCCTCTAGAGTGTTGCCATCTCATCAGCCGTCGTTTGTCGCCTTTCTGGACAGAAGCCTCTTCAGTCTGGCTTGGACGCGGTCAAACTCCTCACGATCCGCACCGGGACATGGGCCATCTCCCAGTCAAGGGCCCCTTTGGCGGCCTCCCTTATGACTTCACGGCCGCCCTCAGCTCCAACTTTGGCTACTCATTCCATCTCATGGCCAGCATCGGCCACTAAGATTCGTCACTACCGATGGACACATAGATCTAACCCTGGAGCAAAGAAAGTTTAGGAGAAACATCATAATTAACAAGTAAGAAGGGGAAAGAAAAAGACGAAGTGAAATCACTGCGGTGGCCGTGGTGCCAGGAGCGCCTGGGAGATGAACAGTACATCATCGGGTTTGGCTATCGTGCGTACCACTTCTGCTGTGAGGTTGGACATTGTGCTTCCTCCACCTGGTCAAACAGGTTCCGCCACCAGGGGGGCCGGTGTCCTGCCAGAGCTTGGGACAGAAGCTCGTCTCGGCGGCTGGACGATCCAACAGGATCGATCTGAGAGGCGATGAATGTCGCTGGATAACTCTTCGCAAATTCTACCTGACGGCGATCGCAGGGCCCTGTCAAGTTTCGTCCCGTCTACCTCCGACCATTTTTCCCAGGTCTGTTGATCACCGGACTGCTCATCCTGCACAAGCGGAACTCCCACATCCCTCAGGAAGATGAGGTCGGACATAATGGGGAGACGAAAGGGCCTTCACGGCGAGCCCGACTCTCGCCGTGCGAACTCGTCGCGACGCCACGCCCGCCATCATCCCGGGCCCTTCCCGGGTTCTGGATCCTTGGTGGCCAGCATCAATGCCCCCTTTTTCCATAGCCTTGGATGCGCTGCCCCGCCTCAAAAAAGTCTATCACCGGTTTGGCAGCGGCCGGAGACTGCAGCGCCGACTCGAAGCGCTTGAACTGGCGGACGAGTAAGGGCTCCCCCATGCGGGACGAAGTTTCATCTCGACCTTCCTTGTTGATGTCGGGCTCCGGCCCGCACCCCTGTTTGCTTTCCTAAGCAGCTTTCCTGGCCGCACCTCGTCCTTTGAGGAGCTACGTCATATTTCCAGCGGGAAGTAGACATACCAGAGTCTCCTGTAAAAGCAACAGAACACACGGGACATTAGTATGGGTAAACAAAAAAAAGGCAAAAATAAACATCAACATCAGAACTATAATGAACCCGGCGCGACGAACCCTTGTCTATCGCCCGGGCATGCGGACTTTAAACATCCCTAAAGCGGAAGGAATGACTCGGTCCCCCATGTCCGTCCAGGTTCGTGAAATTCCATACTGAAGGAACACGGATAAAAACAACCTAAGAACTCCAAGCCTAACCTTGGAACGGGAGCGAGGGTCTAAGTCTCCCCGTTAGCCCGAACGCGGGACTCGGAGTACTGACTATCCCTAGCTGGTCCCCGACATATGGAGGGAGCATAAAGCAAGATTGAAAGGGAGTTAACCCTCGCCCCGATAGCTAGCCCGGGAGTCCCGTGTTCGTAGGGCTACTCGAAGCGATCCTTCCAGCTCTCCTGAAAGTAGGCCACCTCCGTCTGGGCCTGGTCCTTCTTTCACCTGGGCCGCCGTCAGCTCACACGCACCTTCTCCACTTCTGCAAAATGTGGTCCAGGGCCAGTTGGTTCACCTGGATGGCGACGATCTTCTCGCACTGAGTGCCCGAAGGGTTTGGGGAACAATGGTTTGGGTGGCCGCGAGCAGTCCCAACCAGTCGGGCAGGTTGATCCCCGTGTGACATAGACCTTTTTCCCCCCAAACATCCAGGTCGTCCGTGCTCAGCCCGCAATAGACACTTCCTCCGTTCCATAGATGAACGGGGTGAGGGAGTTTGAGCGAAAGGTCCTGCACCGGAAGAAGATAATAAGAAAAGAAGAAAAAGGGAAAAATAAAACGAAAAAGGGACAAGGTCCGGAGCACTTACCACGTC
>hulupacbiokf_r0031
TCTAGGCAGCTGCTAGGAAGATTTGGCTGAAAGGTCATTTTTGTTTGCTTGAATTAGGACCCAAAATTCATGTCAATAATACCCTATATATTTATTAAGATGGGAAAGGTATCAAAAATTGGTTTGTTAGGAAGAATATGAGGGAATTACGAAATGATTTGGAGACCTAGGCAGGCTGCAAGGAGATTAGGCTGAAAGGTCATTTTATTATATTTTGGGTGAATTAGGAATACCAATTCATGATCAATAAATTGCCCATTTTAATATTAGAGATGGAAAGTTTCTTGGCTTTTTGAATATGAGTGAATTACGAATCGCTTCGGAGCTTAGGCAGCTGCCTAGGAGATTTGGCTTGAAAGGTCAATTTTTTTGTTTTGGTTGAATTAGTACCCCAATTCATGGGTCAATAATAGCCCTATATAATATTATTGAGATTGGAAAAGGTTTCAGAAAAAATTAAGAGCTTTTTGGAGAGAAATAATGACGTGAATTACTAGATCGCTTGAGCTTTAAGGCGCTGCTGGAGATTTTGGGCCTGAGGTTTTTTTTGTTATGTTGAATTAGTACCCCAATTCAAGGTCATAATAGCCCTGTATAATATTTTGAGAGGAAGTTTCAATTTAGAGCTTGATTAGAGAGAAATTGAGTGAATTAACGAAATCGCTTCGCTGCCTAGGCAGCTGCCTAGGATATTTGCCCTGAAGGGTCAATTTTTTTGTTTGGTTGGAATTAAGTAAACCAAAATTCATGGTCAATAATGCTAATATAAATTTTTGTGGGGTTCTATTAGGCATATTGGTTAGAGGAATTGAGTGGTTACGAATCGCTTTGGGAGCCCTAGGCAGCTGCTGGAGATTTGCCTGAAAGGTCATATCCTTTGTTTGTTTGGTTGAATTGTACCAAAATTCCATGGTCCAATATAGCTATATTATATTGAGATGGGAAGGTTCAGAAAAATACAGAGCTTTGTATTGAGGAAATATGATGAATTACTAGATCGCTTCGGAGCTTCTTTAGGCCAGCGCCTACGGAGATTTGGCCTGAAAGGTCAATTTTTTTGTTTGGTTGAATTAGTAACCCCGAATTCAAGGTCAATAATAAGCCTGTATACAATATTATTGAGATGGGAAAAAGTTACAAAAAGTATTAGAGCTTGTTAGAGATAATATGAGTGAATTAGAAATCGCTTCGGTGCCCTAGGACCAGCTGCTAGGATAAATCTTGGCTGAAAAAGAGTCAATTTTTTGTTTGTTGAATTAGTAACGAATTCATGGTCAATAATAGCCCTATTATAATATTAGAATTGAGATGGGCAAAGTTTTCAAAAATATTAGAGCTTGTTAGAGAGAAAATATGAGTGAACCTTACGAATCGCTATCGGAGCCCTAGGAAGTATGCCTAGGACGATTTTCCTGGCCTGAAAGGCATTTTTTAGTTTGTTGAATTAGGACCCCATTCATGGTCAATATAGCCCTATAATAAATAATATTGAGATGGGAAACGCGCAAAAATTTAAAGCTTCAGTTAGAGAGAAATATGAGAAGGATTAAACGAAGATGCTACGGAGCCTTAGGCAGCTGCCTACAGTGACGATTTGGCCTGAAAGGTTCAACTTTTTTTGTTTGGTTGAATTAGGACCCCAATTCATGGTCAATAATAGCCCTATATAATTATTATTGTAGGAGGAAAATGTTCAAAAAAAGATTAGAGCTTGTTGGAGGGAAAACTATGAAGTGAATTAACGAAAAATCGCTCTCGGAGCCTAGGCTCCTGCCTAGGAGATTATGGCCTGCAGGTCCATTTTTTGTTTGGGTGGAAAATTAGGACCCCAATTCATGATCAATACCTTGCCCTATAATAATAAATTATAATAGAGATGGGAAAAGGTTTCAACCACAAAAATTAAGCTTGTTAGAGAGAAATATGAGTTGAATTACGAAATCGCTTCGGAGCCCGTAGGCAGCTACCTAGGAGATTTGGCCTGAAGGTTCAATCTTTTTATGTTTGGTGAATTAGGACCCCAATTCATGGTCAATAATTACCATATAATAATAATTATTCGAGATGGGAAAATGTTCAAAAAATTAGAGCTTGTTAGGGAGAAATTATGAGTGAATTGCGAGATCGCTCTCGGAGCCCTAGGCAGCTCCTATTTAGGAAGATTTGGCCTAGAAAGGTCAATTTTTTTGTATTGTGAATTAGTAAACTATTCATGGCAATAAAATAGCCTAATATATGAGGTTATTGAGATGGGAAAAGGTTCAAAAAAATTAGAGCTTAGTTAGAGAGAATATGAGGGATTACGAGATCGGCTACGGAGCCCTAGGAAGTTGCCTAAGGAGATTTGGCCTGAAAAGGCCAATTTTTTTAGTTGGTTGAATTAGGACACCCAATTCATGGTCAATAATAGCCCTATATAATATTTATAGAGATGGGAAAAGGTTCAAAAAATGGTGGAGAGCTTGGGTTAGAGAGAAATATGAGGGAATTACGAGATCGCTAACGGATTCCCTAGGCAGCTGCCTAGGAGATTTTTGGCCTGAAAGGTCACATTTTTTTGTTTTGTTGAATTAGACCCAAATTCATGCGGTCATAATAGCCCTAATATAGATAATTATATGAGATGGGAAAGAGGTTTCAAAACAAAATAATAGAGCCTTGTTTAGAGAAGCAAAGTCATGACTGGAATTACGAAATCGCTTATGGAGACCGTAGGCAGCTGCCAAGGAAGATTAGGCCTCGAAAGGTCAATTTTTTGATTGTGGAATTAGGATCCCCAATTCATGATCAATACTTGCCTATATAATATTAATATGGATGGGAAAGGAAAAGTTCAAAAAAATTAGAGCTTGTTTAGAGAGGAAATATGAGTGAAATTACGAAAATCGCTTCGGAGCTTAGGCAGCTGCCTAGGAGATTTGGCCTGAAAAAGGTCAAATTTTTTTTGATTGGTTGAATTAGGACGCCCAAATTCATCAGGCAATAATAAGCCCTATATAAAATATTATTGAGATATGAAAATTTCAAAAAAATTAGATCTTGTTTTGGAGAATTATGAGTGAATTGCGAGAATCGCTTCGGAGCCCTCAGGCAGCTCTTATAGGAGATTTGGCCTGAAAGGTCAATTTTTTTTGTCTTGGTTGACATTAGTAAAACTAATTCCATGGTCATAATAGCCCTATATAATATTATTGAGATGGGAAAAGGTTCCAAAAAAATTAGAGCTGTCCTAGAGAGAAATATGAGGGAGTTTAACGAGATCGCATACGGAGCCCTAAGGAAGCTTCCTAAGGAGATTTGGGCTGAAAGGCCAATTTTTTTAAGTTTAGGTGGAATTACGGACCCCCCAATTCATGATCAATACTTGCCCTATAATAATATTATTGAGATGGGAAAAGGTTCAAAAAATTAGAAGCTTGTTAGAGAGAATATGAGTGAATTACGAAATCGCTCGGAGCCTAGGCAGCTGCCTACAGGAGAAAATTTGCCTGAAAGGTCAACTATTTTTTGTTTGTTGGAATTGGACCCCACATTCATAAGTCAATACAATAAGCGTATTAATATTCATTGAGATGGGAATAAGTTTCAAAAAACAGCTGCTTACACCCTCCCACCTCTCACGAAATCGCTTTGGAGCCCTTAGGCATGCTTGCAAGGAGATTAGGCCTGAAAGGAAATTTTTTGTTTGGTGGAATTAGGATCCCAATTCATGATCAATACTGATGCCCTATATAATATTATTTGAGATGGGAAAAGTTTCAAAAAATTAGAGCTTTGTTAGGAGAATATATGAGTGAATTACGAAAATCGCTTCGGAGCCATAGGAAGCTGACCTAGGAGATTTGGCTGAAAGGTCATTTTTTTGTTTGGTTGATTTTAGGACGCACAATTACAATAGTCAATAATGAGCCCATATATAACAATTTCATGAGATGGGAAAAGTTTTCCAAAAAAATTAGAGCTTGTTAGAGAGAAAATATGAGTGAAATAATAACGAAATCGCTTCCGGAGCCCTAGGAAAGCTGCCTAGGTAGATTTGGCCTGAAGGTCAATTTTTTTGTTTGGTTGGATTTAGGACCCCAATTCTAGTCAGTAATAGGCCCTATATATCCATAATTATCTGAGATGGGGAAAGGTTCAAAAAAAAATTAGAGCTTGGTTAGAGAGAAATATGAGTGAATTACGAAATCGCTGTCGGAGCCTTTAAGGCTAGCTGCCTAGAAGAAAGATTTGGCCTGAAAGGTTCAATTTTTTGTTTTTTGTTTGAATACTACCGCATTCATGGTCAATAAAGCCCTATATAATATTTATTTAGATGGGAAAAGGTTCAAAAAAATTAGAGCTTGTTAGAGAGAAATATGAGGGAATTAGAATGCTACGGAGCCCATAGGCACCGTTGCCTAGGAGAATTTGGCGCGGGAAGGTCAATTTTTTGTTGGTTGAAAATTAGGAAGCCAATTCATGGTCAATAATAGCCCATATATAATATTATTTAAGATGGGAAAAATGTTTAAAAAAGATTGAGAGCTTGTTAGGGAGAATATGAGTGAATTAACGAAATCGAATACGGAGCCCTAGCAGCTGCCTAGGGGGAGCATGTTTGGCCTGAAAGGTCAATTTTTTTGTTTTGGTGGAATTTAGGCCCAAAAATTCATAGATCACAATACTTGCCCTATAAATAATATTTATATGGAGATGAAAAAGGTTCAAAAAATTAGAGCTTGTTAGAGAAGGGGAAAAAATTTAATGAGTGAGATACGAAATCGGCTTCGGGAGCCCTAGGCAAGCGTGCCTAGGATATTTGGGCCTGAAAGGTAAATTTTTTTTGTTTGGTAGAATTAGGACCCCAATTCATGGTCAAGTTTATAGCCCTATATATATATATATTGATAGGGAAATAGGTTTCAAAAGAATTAGAGCTTGTTAGGGAAGGAAAATGAGTGAATTACGAATCGCTATCGGAGCCCTAAGGAAGCTGGCCTAGGAGATCTTCGGCCTGAAGTCAATTTTTTTGTTTGGTTGATTTAGGACCAATTCATAGTCAATAAATAGCCCTATAAATAAATATTATTGAGCACTGGGAAAAGTTTTCAAAAAAAATTAGAGCTTGTTAGAGAGAAATATGAGTGAATTACGAAATCGCTTCGGAGCCCTAGGCAGTACCCTGAGGAAGAGTTTGCCATGAAAAGGTTTTTTTTTTGTTTTTTGGTGGAATCTAGACCCCAATTCAGATGGTCAAGCTATAGCCCTATAATAATGATTATTGAGATGGAAAATGTTCAAAAAAATTCAGACGCTTGTTAGGGAGCAATTATGAGTGATTGCGGAATCGCTGTTCCGGAGCCCTAGGCAGTCTGTTTCAAGGAGATTGGCCTGAAGGTCCAATTTTTTGGTTTGGATTGAATTAGTAAAAACAATTCATGGTCATAATAGCCCCTATATAATAAATTATTGGAGATGGGAAAAAGGTTCAAAAAAATTAGAGCTTGTTAGAGAGAAATATGAGGGAATTACGAGAATCGCAGGACGCCCTAGAAGCTGCCTAGGAGATTTGGCGCTGAAGGCCAATTTTTTAGTTTGTTGAATTAGGACCCCCAATTCATGGTCAATAATAGCCCTATATAATATTATTGAGATGGGAAAAGGTCAATAAAATTAAAGCTTGTTTAGAGAAAATATGGAGGGAATTACGAGATCGCTACGGAGCCCTAGGCAGCTGCCTAGGAGATTTGGCCTGAAAGGTCAATTTTTTTGTTTGGTTCAATTAGTACCCCAATGTCGTGGTCATATAGCCCTATACAATATTATTGAGATGGGAAAAGGGGTTCAGAAAAAATTAGAGCTTGTTATATAGAAATATGAGTGAGTTACTAGATCGCTTCGGAGCCTAGGCAGCCGGCCTAGGAGATTTGGCCTGAAAGGTCAATTTTTGTTTGGTTGAATTTAGGCCCCGAATTCATGGTCCAATAATAGCCCTATAAAAAAAAAATATTATATTGAGGATGGGAAGTTCAAAAAAATAGAGCTTGTAAGAAAGAGAATATGAGTGAATTACAAATCGCTTTCGAGCCTAGGCAGCTACCTAGGAGTTTGTGGCTGAAAGGTCATTTTTTTGTTTGGCTGAATTAGGAGACCCCAATTCCATGGTAAGGTAATAGCCCTATTAATATTATTGAGATGGGAAATGTCAAAAAAATTAGAGCTTGTTAGGGAGAATTACTGAGTGAATTGGGAATCGCTTCGGAGCAAACCTAGGCAAGCTCTCTGATTTTGGAGATTTGGCCTGAAAGTCATTTTTTTGGTTTGGGTTGAAATTAGTAACCAATTCATGGTCAATAAGTAGCCCTATATAATTTATTGAGATGGGAAAAGGTTCAAAAAATTAGAGCTGTTAGATAGAAATATGAGTGAATTACGAAATCGCTGTCGGAGCCCTAGGCAGCTGCCTAGGAGATTTGGCCTGAAAGGTCAATTTTTTTGTTTGGTTGAATTAGGAACCCAATTCATCAGTCATAATAGCCGTATATAATATTATTGAGATGGGAAAAGGTTCAAAAAAATTAGATCTTGTTTAGAGGAGAAATATGAGTGAATTACGAAATCGCTTTGGAGGCCGCTAGGAGGCTGCTAGGAGATAGGCCTGGAAAGTCCATTGTGTTATGTTTGGTTGAATTAGGTCCCCAATTTCATCGTCAATATCATAGCCATATATAATATTATTGAGATTGGGGAAAAAGATGTTCAAAAAAGATTAGAAGCTTGTTTAGGTGAGATATGACGTGAATTACGAAAATCGCTTCGAAGCCCTAGGCAGCTGAACCAGGAGATTTGGCCTGAAAGGTAATATTATTTGTTTGGTGGAATTTAAGGACCCCAATTCATTGATCAATACTTGCCCTAAATAATATTATTGAGATGGAAAAAGGTTCAAAAAAATTAGAGCTTGTTTAGAGAGAAATATGAGTGATTACGAATCGCTTCGGAGCGTGCCTAGGAGATTTGGCTGAAAGGTCAATTTTTTTTGTTTGGTGAATTAGGACCCAATTCATGGTCAATAATAGCCCTATATAATATTATTGAGATGGGAAATGTTCAAAAAAATTAGACTTTGTTAGGGAGAATTATGAGTGAATTGCGAGATCCCGCTTCGGAGCCCTAGGCAGCCTAATTAGGAGATTGGCCCCTGAAAGGTCAATTTTTTTGTTTGGTTGAATTAGTAAAACCAATCATGGTCAATAATAGCCCTATATAATTATTATTGAATGGGAAAGGTTCAAAAAAATTAGAGCTTGTTAGAGAAGAAATATGAGGGAATTACGAGATCGCTACGGAGCCCCTAGGCAGCTGCCTAGGAGAATTTGCCTGAAAGGTCATTTTTTTTTTGTTTGGTTCAATTAGTACCCAATTCGTGGCAATATAGCCCTATATCAATATTAGGTTGAGATGGAAAAGGTTCAGAAAAATTAAGCCGTTGTTATATAGAAAATATGAGGAGTTACCTAGATCGCTTCGGAGCCTAGGCAGCGCCTAGGAGATTGGCCCTGAAAAGGTCAATTTTTTTTGTTTGGTTGAATTAAGGAACGGCCAATTCCATGGTCAATAATGACCCAAATTAAAAAAATTTATTGAGATGGGAAAAGGTTCAAAAAGCAAGAGGTTAAGGAACCAGGAGCTTAAAAAGCAACTCCGCAGAAGCCCCCCATGCTTATCAAACATATTACCGAAGAGAAGTAGCCTATACTTATATCGTTGGCACACTACCGAACACGCAATAGTGCAGTGCTCGTGCACGGAAAGAGAAAAGTACAGAGGCAAAAAAAACGCATAATTAACACTCAGTAAAGATTAGCCTGGGGGGCAGAGTCGAGATACCCCTTGATGGGAAAAGCTAGCTGCTCAGTCTTAATTCCTTCCATATCATAACGTTCGACCCTCACTTTCAGGCCGCAGCCACATCCCATGTATTAACCGATCAACCACTGAGGCAAAGTCTTGTCTAAAGCTAGAAGCTTCAGCGTCGACTTCCTTAATGGGCCGGTTGAATCTTCCCGGGCAATTCGAGATCACTCTACCCACCCCCGAAGGATGGACCATTAGGGCAGCAGGCCTTGGCAGAGCTTTATAGTAGAATGTAGCTGGCATACCAAACGATGAAATGATAAGCCCCGGCCCCAACCGAAGATGTGGACCCCAGACTTTAACGTCGATGGGTCATCTAATGAGAATGGCTCGAGGGTAAAGAGGGTCATTTTGATTACTCCCCCGCAGGAAGAAGATTTCATTAATGCCTTAAGATTCGACTTCAACTGCATTGAATAACGAGGCAAATACGAGGCTTTACCTCGCGAGAACTTCCGTATAGACCCAACAGAGCTGAAAGCTAAGCAATAGCATTGCTACAGCGGACTTCCCAGCTTTGTGGTTAACCAAATTTTGGAGAATACCAGGCTCCGTGGCACGAAAATGGTGAGTTACTTAGAAAAGGCAAAATTCCCCGCTTGGAACATATTTGCGGTTTTATGCGATTGAACAGGTCCCCCAGAAGCAAAACTCAAATGCAGATGCCTTAGCTTGGCCTCTGTTACTTCCCACCGAGAATGATGAGCTAAATGTTGTAGCCAATAGAACATCCCTCTGCGGCGCCTAGCATTAACGAGCTGGAGGCAGGAAACGTGTTGTATGTAATTGATTCCGAGCCCTACCCTGGATAAACCCCGATGTGCGAGATATCTTCCCCCGGAGACCCACAGGAGTCCTTCCGCCAAAAGAATCGAAAGCCCAGCTCCCGAAAGTTAATGTATCAACTCCCGTTACCCCATTTTGGATGGAGAAGCTGTAATACCAAGGGGATATTGCCAATGCCATTACTTCCGGTGCGTGACCTCACCGCGAAGCAAGAGGTATCATTGAAGAAATTCATTGAAAGGGTTCCTGTGGAGGCCATAAAAGCTGGGGCATAGCTGTCTAAGAAACATAATAACGCCAAGGTGTATTTCTGGCCCCTACATGCGAAATCCAGATTCTTTCGAAAAATCCCAGTAAAAGAAGTGCTGATAAGGTGGCGCCAGCAGTTCACGCAGCCGATTCCTCGAGCTCCACCAATCCGAGCTGAGCCCCATCGATGACTTCGCGCCATGGCCAATGTTTTGGTATGGGGATCAACGCTGCATAGGCTCATCTCCCCCCGCAACCCTGGAAAAGGCGGATGAAGTATGGTTGTAGTTGCGCGTAGATTACTTCACCCAAAAGTGGACAGCAAAGCTGAACGCGATTAGCAGACAATAACTTCCAAGGAAAAGTACTTGAGCGTTCGTGGTAAAAGCATTTAACTGCGATATGGGGATGCCGAGGAAAAAAATCTGTATCCGACAAACCGGAACCCCAGTTGCGGATACGCAACTTGTTCACCGCAAACTTTTGGCCGAGAAAAATGGACATAATAAGAGTTTTTTCGTCCAGTAAGCGTCATCCCGCCAGAGCGAATGGCCAGATCAAAAAACTGTAAAAAAAACTCCCTGCCAAAGAGTTCGCTAAAAGAAAAAGTTGGAGGAAGCAAAAAGGACTGATGGCCTGCGAAGAATTGCTCCAAAGTCCTATGGGGAAATATAGGACTATACGCTCGAACATCAACGGGGCCCATAACCGCCGCGTTCTCCTCTGGGGCATACCGGTTGTAGAGGCTATGTTGCCTATTGAAGGTCGAAATTCCTACAATTCGAACCCCACCCGCTTCATGACGCGAAAGGCCTGCGAACCCCAACAATCAGCTCAAGAAGAAACGCTTACACCCCTGTCGAAGAAGAGAAAAATGAAGCCCAGCCTGAAGGAATGCCGCATACCAAACAGCGAGCCCTACCCAGGTACTTCCAACAGAGGGTTCAAGATCGATAAGTTCCGGTGTGGGAGATTTGTGCTAGGGCCGTGTAATTTTTGGCAAACACGAGATCCAGGCAGGCTGGGCTG
>hulupacbiokf_r0032
AAAAAGCTTGATTCTATATTGAAAGGCTTATTGGTAAAGGTAGTGAAAAGTCATTTTAAAAGTGCTCAAAATATAGATTAAGCACCATTATTTATTTCGTACTTCATAATAATTGTTTTCATAAACATTACATGTTTCAGCAAGAACATAACATTTATACTTTTACTTTATACTAATCATACAACATATAAAATCTACGTCATAATATATGCCTAAAGGGTCAGTCAAATGCGTAGGTAGGAATCAATAATCTATATATACAGTTATAGTCAAAAGTACATAGTTATAAAAAGTTTATATTGAGGGCGAGTTAGTATATAACTAATGAATTCCGCGCTAAGCAGCGTATGACATAGGTACAGGTCATAATCCGATGTTTATAGAATCAGTTAAGTCTTCAATTAACAATGTACAGATATAGGAAAATAAATAGATTAAGATGTACCCTTCATAAACAATGTGGTCATATTAAAGTGTTCCCTCAACATAAGTCTGTTCATAATAAAGATTTGGAACAATATTGAAGTGCCTACAGTTATTTTTTTTTTTTTTTTTGGTACATCAAACTTAGGTCAGTCATACAAGTTTTGAGCACTGAGCCTTTACCTTGGAACATAAGTACTGTCTATTATCATTCATTCGCGGAAAAACACCTTTTAGGTCCAGTCCACACTTTCTCATATAGCTATCTCCAACCACTTAGTACAATCTTTGAAAAACCTTATTATCAATCGACAAACCCACATAAACCAATCCCAACTTTCCAAATATTTATCTTAATTTTTAGCGAAGATAATATCCTATTACAACACGTGATGTTAATTGGTGAGTGTGTGTTCTATTATTTTGAGATCAATGATACATTCTACAGCCTAACTCTTCCCGTAAGAACTTATAATTTTCTCCTGTTTATCTCTTGTGCAATTGGAGTGAGTGTATGGCTAGTATATTATCATGCAAATCACTTAATTTCATCTTTTGATGTTTTTTCTTCAATAATCTAATTAATTTTTGCTTCTTCTATTGCTAATAAATATAATCCAACATTATTCAAAACATCCCAATATTACTCCAAACACCATTTACCCCAGCAACTCACTTTTACATATGCTACATTGGATATATCAATAGGAAAGAAAAAAAAATAAACAAAGGCCCTTCAAATAAGTCTAGCACATAAAATAATATATATAAACAAAAAAGAAATACACAATTAGGTACTCGAATTGGAGTAAGTCTTAGGATTTTAATAAAATCAAGGCTGGCTTGAGGCTTCAACATTCCAAAAAGAAATTGCCTAATCATCTTCCTAGCATATAATCATCTCCCCAGATTATCATCTCAAAATAAGCAAGCAAACAATCGTTCTAGGATATTTAGTACATTTTCATAATTTTTATTTTCAACATTCAACAAGCATAAAAAACTTTTTTAGTTAACACAAAATTATATTAATAATCATGATCAAAGCTCTTAAATTTTTACGTAGACTCAAAGTATGTTCCCAAAGATGGAAAGAACTATTCAAACCGCAAGCACATAGGAGGAATTTTTTCATAAGCTTCATTCCATTCAATTTATACAAGGCATAATTCATTCAACTCATATTATCCATTGCATAATCAATATTTTGTCTTAGTTGTTCAACTAACACTCCTTAAACAACCTAAGACAAACACCACTAAAAAATAAAAAAAAAAAAACTTAAAACAAACAATTAAGTTCCTTCCCCCAAATGAATATCTTAAAAAACCCCCTTATACAACATTTGTCCCTCAGATGTTAGAGTAATAAAATAGCTTAAGGAAAAGAAACTTACCTGTACCTCAGACTACTTAAAAATGATATCGAATCAAGAAATGTGAATTTGAAAAATTGGAAAAAGAAAATTCTCAAGTTACCCATAATTCATTATGCCATTGTTTAGGATTGCGTCGATATACGCGTTGAAGTATAAAATGTAGGAAATCTCAATATTTTAATGGAAATTAAAATCAATAAAAATAAAAAACATAATAAACTAAAATTCACAAATTATGTTCCCATAATCAAAAACCTTAAAATAAAACTATAATAAACAAAATGCCAAATAAAAGATTGGAATTGCACTTCCCAAATGCGCCATCCGTTAACCGTCATTTAGAATCCAGACACTTGCTTTATTTTTGTTCATATGTGCAACTTTTGGACAATGTCCTCCTGCCTCCCAACATCCCTTGAGAGCCATAGTATTATGAGTTACGATACTTCGTTATTCTGGATGATTAGAAATTGTGGAACTTTTTTTAACCCTGCTCCATAGTAAAAATTCGTAAATATATGATGCCTTTTACCTAAAGACCTTTTTAAACATGCACGTCCGGAGTTTATTCGAAGTCCAGTTTTTAACCACAGATCTTTTCCTTAGAGACTGTTCTCACAAACTTGTTCTCTCCTTGAGTTTTGTAACCACTTCAAATCTAACACCAAAGTTGGAAGTTTCTTGTGCATGCAAACAACGTTAAAATTATTTACCTCGCTCTTTTTTGCACTCCGCAAGCCTTCGTTAACCTCACGCCTTTTGTTAACATTGATTAATGCCCTACCCAGATAGCCAGAATGGAACTTCTACAGTAATTTATTGAATATTTTTTTTCATCTTCCTCCATATTCAAAGATGATAAATTTTTTGTTCTATTTTAAGTCCGTAGGAAAGATGAATTTATCCACTTTTCCACCAAATACATCCCCTCATCACCCCACGAGGATGTTTGACTGATCCAAACTGCCTTCTGCGTATAAAGGAAGGACAATGGTTGAATAGGCCGAAGCTTATGGGCTCGCCTAAATTCCAACTTCTGACAAAGACTATTGAGTAGGGAGACCCACTAAAGATTTTCACATTGGCCACATTAAAATCAACATAAAGCCTAATGCCGTTTTAATATCGATCCATATATAGAATCATTAGAGAATAATTATAGCAATACATACCAGGCCGATCTTTTAAGCCTTGGGAGGTGTTTCCTTTATCCCTCTTGAATTAGTACTCTGGCGACTTGCAAGTTACCTCGATACAAGTGCCTTACTCTCTCTTTTATAAAGTGCGCGTGGCCTATACATATTTAGTTATAGGGCCTTTTATTTGGTTTCAATTTTACACACATTCTATTTTCAATATGAAACCTTGAAATCACATGAGACTTTAGGCACTTTGTATGCGACCCAGTGCATGTCGACCAAAGGAAATGTTTGTGTGAAAGCTCAAAAACGACCTATATAAAATTTAGAAAATTGTTTGTCTAGTTTGGAGGGGGGTGTGCCTCTTCTTTTGAAGCCCCTCTCTGATGTAATGAAGTGTAAACCAGGTATATTATAAGTGTGATGCTCATATATTCCTCTAATATATACATGGACTCCTGTTAGTATGCGTCGAATTTATTATTTTCAGGTTAGACTTTCCATTCGTTTCAATTTTACCCTTTTTTTCATTGACCGCAATTTTGTTAACTGATAACCATAGAGCTTCTTTATTTGGGCCCTATCCAACTTCTTACCTTTACTCCTCAAAAGAATAATTTGGCATTCCGTATTGTTTTTTTTTGGTTTACGTCAGTGGAGAAGCTTGGTAAAAGTTCCATTCGGAGTGCTCAATTAAGACATTAACTTTGCCAGTTGACCCAGTTTTTGTGTCTCCCAAACTTCTCTTATTTAATTGACACAAACCAGTTGGTTTTCAGTCATAAGAGTATGGAATTCAAACATGTCTGATTTGTGCTTCTGATAGGATTCTACTATGAGGATGGCGAGTGGTGGGATTGTTACACTGCATTAGCTTGGCGAGGATCATAATAAGGTCCGAAGGATTTAGGCCATAACTAAATTGATTGATGGGGTGGAGTATTGGTGCGGGAATGTGTATTCTTGTGGGTCATATTGCGGTGTGTTGCTTTCCTTGATCTTCACTCCTTTTCCCAAAGGTAACAAAAAGTTATAGTGTGATTTCTGCTAAACCGGTTTTCTTGAAGTTGGCAAGAACATGGGAGAAAATACATGGATATATTGCTAGCCTTTGGCTATTAATCCTAATTGACTTGAAACTTGTTTCCAATAAGGCAAAATGATTTAAATCCATTGCCAGGAGACAGGCTGGTTAGGTGGATGACGCCATTCAACCACCATTTCATTCCTACACATACTTTGCTAATTGAATGGGCTATTTGGAGATGAATGAGGTGTAGTTTCTGTTGGTAGGTGGGTGTTTCATCCAAAAGACGCCACTCCGGAGCTGTAAGCATTGAGATTTGGCATCTAATTCCAAATCATAGGCTTCCCAGCACATTCTTTGTATTTTCGCCTCCTTCCAAGTAGCCACTGATAATTAGTTCATGGCCATCTCTTCCTAAAGTAGATCATAAGCTTTCGTTGGCACTCTTTCTCATAAATACCCCCTCCCTGCTGCCTGGCATCTAGATAGTGCAAGTGTAACCGCCTAAAAACCCCCATTGTAAAAATTAATGGACTAGCATCCCCACTTCTTTAATTCCCATGATGTTGACACTATACTCTGACAATTCTAATACAATTCTCTTTCCCATGCATCCTACAATGAACTCCTTCTCTCCTCTCCCATATGAACCAGAAATTATTAATCTCCCCTCGTCAACCGTGCAGTCTTGGGATGGAGGAAGAAATTTGGCCAAGGTACATTTGAGTGAGCTCCTCCCATCTGTAAAGTCTGAGTGTTATTTTGTCTCCAAGAAGATCCTCTCCCTCTTTATATCATATGCTATTGTTATAGTGGTAGTAGTGCATTGAACAAATCAAGATAGGTAGGTAATGGGATAAGGTGGGTAGTGATAGGTGTGATGTGAAGTAATTTGTGTGAGCGGTGCGCTCTATTGGTAGTAAGGTAGTAGCCGCCGAGAGTAGTGAGAGTGATGAGAGGTATTTGAGGGAGATAAGATAGTATGGAGGAGTGAAATGTGAATGTGAGTACCGTGGTAAAGTAGGCAGTAGCAGTAGTAGCTAGCGTAGCAGTAGCAGTAGTAGGTAAGCAGTAGCAGATGGCAGTGGCAGTGGCAGATAGCAGACTAGCAGTAGCAGCTAGCAGTAGGAGTAGTAGTAGGCAGTACAGTAGTAAGGAGTAAAGGAGTAGTAGTAGTAGCAGTAGTAGATCAGTAGTAGCAGTAGTAGCAGTTTCAGTAGCTAGAAAGTAGTAGTAGTAAGTAGCAGATAGCAAGTAGTAGCAGTAGTAGCAAGTAGTAGTAGAAGTAGTTAGTTAGTAGTAGTAGTGAGTAGCCAGTAGCAAGTAGCAGTAGCCAGATAAGACAGTAAGCAGATAAGCAGTAGCAAGTAAAAAGCAGTAGCAGATAACAGATAATAGAAAGTCCAGTAGCAGTAGCCATAAGTGAGTAGCAGTAGGCAGTAGTAGCCAGAGTAGCAGGTAGCAAGGAGTTAGATAGAGTAGCAGGAGTAGGAGTAAGCAGCTAGTCAGATAGTAGTAGTAGTAGTAAGTATCTAGTAAGTAGTAAGCAGATAATAGTAGCAGGAAGTCGTAGCAAGGAGTAGGAGTAGGAGTAGCAGTAGGAGTAGCAAGTAAGGGTAGTAGTGCAGTAGCAGTACAGTTAGCAGTAAGCTGTAGCAAGTTAGAAATAGCAAGCTTAGTCGTAGTAGCAGATAGTCGTAAAGTGGGTAGTAAGGTAAGTAGTGGTAGTAGTGGTAAGTGCCGTAGTGGAAGTTAGTAGTAGTGTTTTAGTGGTAGTCGAATAGTGATAGTAGTAATAGTAGTAGTAAGTAAGTAGTAGTAAGTGGTAAGTAGTAAGTTAGTGTAGGGTATGCAGTGGTAGCGCAGCAGTAGCAGCGTAGTAGCGTAGCCAAGTAAGCAGAAGCAGTAGTTAGTTAGCAGTTAGCTAAGTAGTAGTCAGTGGTAGTGGTAGTGGTAGTGGTAGTGGAGTGGTAAGTTGGTAGTTGTAGTAGTATGGTAGTGTAGTTTGGTAGTGTAGTAGTATGTAGTAGTAGTAGTATAGTAGTAGTAGTAGTAGTAAGCGGTAAGTAGTAGGTAGTAGTAGTAGTGGTAGTGAAGTAGTAGTGTAGTAGTAGTAGTGGTAGTGGTAGTAGTGGTAGTAGTCGTAAGTGGATAAGTAGTCGTAAGTGGTAGTTAGTGGTAGTAGTGGTAGTGGTAGTAGTGGTAGCTGGTAGAAGATGGTAATGCAGTAGCAGTAAGCAAAATTAGTAGTAGCAGTGGTAGTGTAGTGGTAGTAGTGGTAGTGGTAGTGGTAGTCGGTAGTTGGTAGCAGTAGTAAGTAGTGGTAAGTGGTAGTGGTAGTAAGTAGGTAGTGGTAAAGTGGTAGTAGTACGTAGTTGGTAGTGGGTAGAAGTGGTAGTTGGTAGAAGTAGTAGTGTAATGTGGTAAGTAGTGGTGTAGGGTAGGGTAGTAAGTGGTAGTGGTAAGTAAGTTGGTAGGTAGTGGTATGTGGTAGTGGTAAGTAATGGTAGTAGTGTAGTGGTAGTGGTAGTAGTGGTAGTAGTCGTAGTGGTAAGTAGTGGTAGATGGTAGTAGTGGTCAGCAAGTAGCCAGTACGCAGTCAAGCAGTAGTCGTGTAGTAGTGTAAGTAGTAGTAAGTGGTAGTATAGTAGTGTAGTAAGGTGTAGTAGTAGGAGTAGCGTAGCAGATAAGTAGTAGCAGTGGTAGAAGCAGTAGCAGTAGGCAGTGCCAGCAGTCGGCAGTAGTAGTAAGCAGTAGTAAACAGTAGTAGCGTAGCCAGCAGTAAGTAGCATAGTCAGCAGTCAGTAAAGTGGTAGTGGTTGGGTGTGGTGTTGAAGAGGTGGTGGTGGTAGATGGTCAGTCGGTATAGTGGTAGTGGGCTAGTGGTAAGTGGTAGTCGGTGG
>hulupacbiokf_r0033
GGCCTGTTAGCAGGGTGGGCAAAGTCTATGCAGCGTTCCCTGGAAAAAACCTGTTGTCTTAGAAAGGAAAGAATCCTTCCTGCCTTTGTCTTTGGAAGTCTAGCTTTGGCATATTAGCAAGCATCTGCTGCCGTTCCCAGAGACTGTAGAGGGTTGTTGGCCCTTGGTCTCATCTCTAAGCCTCGATCCTTATGTGCCGACTGGTCGAGCCTGATTCACCTTGGAGGGCATAACTCTTACAAGGTTTATCCGTAAGCCAACGACTCTGCACGATCCTAGCAAGTGATAACAGGTTTTTTCTGAAAATCCACCACCACGGTCTAAAGCCAATACTCGAGCAATCAATAATGACAATTAAATCCAACGGCGTTTTAAATATTATTCACATAAATTTAGAAGAATGCTAATAAGTACGCCCGTCATCAATATAACATAGCAGTCAAAGGGCCAGGCCTATCAGATAATATCTCTCAGGCTTCTAGTAAACAAGCAGATAAGGTATGTTTTACATTGTCATTAAAACAGTTAATTCATATAATCACATATAGGTTACCAAACCTGAGTCGTGCTTTGTCTTCAGTGGAAAAGTGTACATGCCAACTAGTCTTCAGGTAACCATTTAAACCTAAACCACTCTGATACTGAATTTGTGGTAATGCCCTATGAATAAGACAAGATGCAATGGACCCACCTATTTCTAAGAACCTTGGACATTAATACTAACTAGACCATAGCTACCATTTTTTTTTTGAAAACATACATAAGAAATATCATAACTTTATTGAAAAACCTCCAAAATTTTAATATTGCTACCAATGCCCGGCCCGCGAGGCTCGACGGCCATCGCGCCGTGGCCCCCACGCCTGAAGGTAGTAGGTAGGAGTTTAGTAGTAGTCAGTAGTGGTAGGTATGTAGTAGTAGTAGCAGCTGCAGGGAGTAAGCAGTAGGGAGTACGGTGGTTAGTAGAAAGTAGTAGTAGACAGTAGCAGTAGCAGTAGCAGCTAGCAGTAGCAGGTAGCAGTACGAGTAGCAGTTTGCAGTAGCAGTAAGTAAAGGCAGCAGTAGCATAGGAGTACAGTGCAGCTAGCAGATAGTAGTAGTAGTAGTAGTAGTAGTAGTTGGTAGTAGTAGTAGTAAGTAGCAGGCAGTTTGCAGTAGCAGTAGCAAGTAGCAGTAGCAGCCCACCACCGCAGCAAGTAGCAGTAGCATTGTAGTAGGGAGTAGCCAGTAGCAGCTGTAGCAGCAGTAGTAGTAAGCAAGGAGCAAGAGCACAGCAGCAAGCAGTAGTAGGAGTGTAGCGTAGTAAGCAGCAGTAGTAGTAAGTAGCAGTAGCGGTAGCAGTAGCAGGACAGAGCAGCAACAGCAGTAGCGTCAGTAGTAGCAGTAGCCGCAGTAGTAGTAGTAGTATGAGTAGTAGTAGTAGTAGTAGTAGTAGTTGGAGTTTGGAGTAGCAGCAGCCACAGGAGTAGGTGTAGTAGTAGCAGTAGCAGTAGCAGTAGGCAGTAGTAAGTAAGTAGTAGTAGTCGTTTAGTATTAGTTTGGTAGTTTGTGGTTAGCGTGGAATCGTTGGTTTTAAGTCGGGACTTAGCTTGGAAACCTCATAGCAGAAACTTGTGGATTTTATTAAGTTTAACCTATAGTTTGAAGAGATATTGAATTATACAATACAGGTTTGATGTAGTATATGCTGGATCAAGAAAATATCATTTATTATAAACCTATTGTTTAGCTATAGTGCTAAATAAGAGTGTGACACTTGTCATAATCATGATTATTAAGGGAGATTAAGTAATCGTTTTGATGAATTGTTTTAATAAAGAAAGATTAGAAGCTCTACGAACTTGCCAGGAGTTGTTAGGATCGTATTAGACTGCAGTCAAGTTGGTTTCTCCAATTAAAATTATGCTAAAAAAGTGCAAATATGTGTTTAATATATCAACGTATGCCGGATATAGTCGCAGCATAGGGGCGATATATCGCCTAAAAAGACAAGGTTCATCGACTTTGCATGAACGATCGAACGGGCCTCGGGAATAGTGGGGGGAAGGGATATATTGGCCTTAAGGGGCGATAATAGTTGGCTCCATGTTTGTATTTTTGAAAGTTTGGTTTTTCAATTTTAAAAAATAGCCTTAACCACTTTAAACCTGCCTTTGAACGATTTTGACCGATGTTCTGGGCAGTCTGTTGAACGAAAATTCCAAATCCTTTTCATTTTAATATTCATTTATTTTTTCAAATTAAAGGGGTTAGTTTTACTGCTTGAACTCAATAAAGTTAGACCTAGTGCTCAACCATTTTCTCATTCTTTAAGCATTTGATCAGAGCCTCCCAAGGTAACTAGATGTTACTAATAGAGAGATAACACTTGGCTTTGGGGATAAAGCTTTATCATTCTAAATCTTTCTAAACACTTGGAAGTGAGAATAGTAGTGTGATTTCGATATTGAAGGTTTAGATCAATCCATAAGATCCAACCAAGGTATTCTTATTCTAAATATTATTCTTTTATGGTTCTTCTAATTTTTCTGTTTATTCAGCAATCCTAACTTTTGTTTATGAATTATTGATTAGGTAATTTAAGTTCTGGAGAACTTAAGGTTTCTTGCTTGGTAACGTTTCTTCTATGATGGTTTAGTGGTTCTTTCATCTCTTTATTCTTAGAGAATACATCATCATTTTACTGTTGGTCTTAAAGGAGTGTTCTACATCTCGTTCTTGGTTCCAAAGTATCTCGTTGTTTGGTAAGGAAAATAGGATAAATTTTATGTGCTTATTATGTTATGGATATGTATAATGTTTATGTTATTATATGTATAATGTATAGTATGTCGCCTTATAGTCCTTAGGCATATGACTTGATTTAACAACAAGCCCAAGAAATATGTTGTTCAGTCACTTGGGCATATGACTTGCTGTAGATAAGCAAGCCCTGAGAATTTATGATTGGGCATATGACTTGTTAACCGATAGCAAGCCGCCATAATTTATGAAGTGGGCGTATGACTTGCTTAGATAAGGAGCCAAGAAGTTATATTGGGGGCATATGACTTGGCTGTAGATATGCCAAGCCCCACAAATTTTATGGGCCATATGACTTGCTTAGGCAACAAGCCCAAGAATCTATGATGGGCATTATTATTATAGTCCTAATATGGATATATGTTTTTATATAGTCAACGTTTTTATAGTACATGATTATGATCAATAGTCCTTTATGCCTTATGAAGATAGTGATGTTGTTGTTAGGTAGATTTTCCTTACTGGGCAGAGCTCACTCCTTTATTTTTAGAGTCTGATGCAGAAATGAAATTATGGAAGGCCAGAAGGATTCTTTGGTAAGCTTGGTTGGTGTTTGAAGAATGAATGGATTCAATGGACTGGCGTGTCGAATCGACGGAACGACGTTATTAATATTTCTAGTCCTTAATTATGTTTTCTTGAATGTAATTGCCGCATTAGTATTTAAAGTTTAAGTGTTTTATATTTTGTAAACAATGGGTATCCCATACCTATCACGTTTTATTTTATACTTTTATGTATTCCGGTAGCAATATAAATTTTGGGTTTTCGAATAAAGGTTAAATGATTATTTCTTATGTATGTTTTCTAAAAAAAAATGGTAGCTATGTCTAGTATATTATGGTCCAAGTCTTTAGAAAAATGTTTGGGTCATCTGCATCTTGGCTATCTAGGGCATTACAATTAGATCAGGAGTGTTTAGGGTTTTAAGGTTCCTGAGAGACTAGTTGGCCCATGCGTACACTTGCCACTGAACTTACAAGCACGACTCAGGGTTTGGTAACTCTTATATGTGATTATATGATTAACTGTTTAATGAAATGAGAATACCTTATCTGCCTGCTTTACTGGAAGCCTGAGATGATATTGATAGGGCCTGGCCCTTGACTGCTATGTGTATATGATGAGGCGTACTTTATTAGCATTTCTAATGTATGTGAATAATTATTAAAAAGCCTTGTTTGGATTGTAAATCTGATAATTGTTTGTCGAGTATTGGCTTTAGACCCGTGGGGTGATTTCAAAAAACCTGTTTTATCATTGCTAGATCTGCAGCAGTCGTTGACTACGGATAAACTTGTAGAAGTTATGCTCCAAGGTGATCAGCTACGACCAGTCGGCACTCAAGATCGATGGGCTAGAGATGATGACCAAGGCCGAAAACCCATCTAACCAGTCTTCTGGGAAACTGCAGCAGATGGCTTTGCTATATGCAAGCTAGACGTTCAAAGACAAGAGGAAGGGATTCTTCGTTCTAAGACAACAGGTTTTTCCAGGGAACGCTGCACTAGACTTGCCACCCCTGCTAAGGCACCAGTAGTACCAGCAACCTGAAGATTAGGAATAGGTGAGAGTCGTTTTGTACGAAGGTTAGGAAGGCAGCATGCCCTCCAAATCTTTGAGGAGACGCAAATCCCAAATTAGGCTGAAACAGTGGATGAGCTTGATCACCCCGCGGGATCCATCTTTGGACCTTCATGAGGGTGGCAGGTAATGATAGGCGTGGTTGTGCCACTTACAGTGTTTTGAGTATGATTCCCACATTCGTGGGAGGTGCATCAGACTCGAGATGTTTCTAGACCTAGAGTTGGATGAGTTCAGAGATTTGTTCGCCATAATACTACAGCAGTTTGTCGGTCAGGGCGGTGAAGGTCGGAACGAGTTCACCAGGTCTGGTACACAGGTAACATGACCAAGTTTAATTGAGTTGCCTAAAAATTGAACATCACTAGCAAATTTTGCACCTGATCTAGTGCCTACAGATGCCACCAGGCAAAGAGATGTTTGTTCTGTGGCTGAATGCTATGATAAGACCGAGGAATGTGCAATTCACATTAGTCACCGTGGCAGACTTAATGTAATGCCTAAAGGTTGGTTGAGAAGCCCTCCGAACAACTGGAGGAGGTAGGAGAACGAAGATATGGAGGAAGAGCGCTGCAAGACGGATGCTTCGGATGGAAGGTGCCTGCACTTATAGATCTGGTAGGGCTGAGGCCCCCAGTGATCAGCAGAAGGTGGAAGACCCACTCTGACACCTCGACCATTGATGTTCCTACATAGAGGAGGGCCAAGGTGTCCCACGGGTGGCCCGCAAGGCAGAGGTGAGACATGAGAAGTTACCCGTCCAGAGGTGGTGCTTAGATGTAGATCACCATCCGCGGTGGGTCCGAAAAGCTTATTATTACTTGTGCGGAGTGATTGGGCACCTCAAAGAAGGACTTAGCCGCGAACTTTTGAAGAAAGAAGCAAGCAAGGAAGGAAGATAGCTTGACTCCACGTCGAGTGTGTGCCACCTTGACGTACAGGCAGAGGCCTGAGGCTAGTGCCTTGTTGTGACAGGTCATGCTTTTTCTAGCACTAGCACTTCCATATTCTTGTATTGATTTGACTTTGATGCTACACATTCATTTGTTTTCTAGCAAAGCGTGATTGATAGATTGTGTAGGCCTTATGAGTATTATTACTGCGGGGTTGAACTATACTGCCTTACAAAAGGAACTGGTAGTTTCTAGGAGATGGAGTTTAGATCCACATGCAAGATGATGGGGGTGGAGCACAACCAGAG
>hulupacbiokf_r0034
ACAGGAGAGAGAACTATGGTTCAAAAAATATTAGAGCTTGTTAGAGAGAAATAATGAGCGAATTACGAGATCGCTTCGGAGCGCTAAAGGCAAGCCTGACTAGGAATTCTGGCACGAAAGGCCAATTTTTCTTGTTTGCTGTTTTAGGACCCGCAATTCATGGCTAATTAGCATTACTATCAATGATATGTATGGAGATGGGAAATGGTTCCAAAAAAATTAGTAGCTTGTTAGGAGAGAAAATACTGAGTGAATTCCCGAGCTCGCTGCTCGAGCTCTAGCGCCCAGCTGCCTAACGGAGATTGGCAGGATAGGCAAATTTTTTTTGTTTGCTTGAATTAGAATCCAATTTCATTTGTCATAAAGTAGCCTATATTATCACGTTATTGAGCATGAGGAAAAGCGTTCAAAAAATTAGAGCCTTGTTAAGCAGAAATATGAGCGAATTACGCAGATCGCTTCGGAAGCCCTAGGCAGCTGCCTAGTGACGAATTTGGCCAGGCAAAGGCCACATTTTGGTTTGGTTGAATTAAGACCCTAAGTTCATAGGTCAACAGTATACCTATATGAAATCATAAATGGACGATGAATGGGTCAAAAAATTAAGAAGCTTGTTAGAGAGAAATTATGAGTGAATTCGAGATCGCTTCCGGAGCCCTAGGCAACGCTGCCCACGCAGACTTTGGCACGAACAGGCCTAATTTTTTTGTTTGGTTGAATTAAGGGACCCTGCAATCATCATGGTCAAAAGTATACCTATACTGATATTGATGGAGACGGGAAATGGTTTCAAAAAAATTAGAGCTTGTTAGAGAGAAAGATGAAGTGAATTACGAGATCGCTTCGGAGCCCTATTGCATGCTGCCCTACGAGATTGGCAGGATAGGCCAATTTTTTTGGCTTGGTGAATTAGGATCCCAATTTATTGTCAAAAGGTAGCCCTAATGTTAATCCACGTACTCTGAGCATGGGAAAAGGATACAAAAATAATAGAGGCTTGTTAAGAGAGAATATGAGCGAATTACGAGATCGCTTCGAGCCTTAGGCAACTGCCTTATGGAGATTTGGCAGCGCAAGGCCCAATTTTTTTGTTTGGTTAAATAGGACCCAAAATTCATGGTCAAACATAGTATACCTATCATGATATTAATGGAGAATGGAAACATGGGTTCAAACAAAAATTAGAAGCTTGCTTAGTAGAGAAATACTGAGTGAAATTACGAGATCGCCTTCGGCAGCCTAAGGACTGCTGCCTAGAGATTTCGGGCAAGGATAGGCAATTTTATGCCTTTGGCTTGAATTAGGACCAATTTATTGTCAGAAGTAGCCTATATAGATAGTATGTGAGATGGGAAAAGGTTCAAAAAAATTGGAGCATCAAGTTGAGAAGAGAAATATGAGTGAATTCGAGATTCGCTTTCGGAGCCTAGGACACAGCCTGGCAATATTTGGACACGAAAGGTCAATTTTTTGTTTGGTTGAATTAGGACCCCAATTCAATGGTATATAGTACCCAACATACACTACTTAATTGAAATGGGGAAAGGTTCAAAAAAAATTAGAGCTTTGTTATAGACGAAATATGAGTGAACTCCGAGATCGCCTCGGAGTCCCTAGGCCCTGCTGCATAGGACGATGTTGGCCAGGAAAGAACCCAAATTTTTTTGTTTGGTTGAAATTAGGACCCCCAATGTCATGGTCAATAAGTATACCCTACATCATGATATTATCGGAGACTGCGGAAATGTTTCAAAAATTAGCGCTTTGTTAGAGAGTAAATACTGAGTGACTTACCGAGATCGCTTCGGAGCCCCTAGGGTCAGCTGCCAACGCGATATTTCTGGTAGGAAAGGACAATTTTTAGTTTTGGGTTGAATTAGGACCCAATTCATGGTCAATAAGTATTCCTATATGATATTATGGAGATGGGAAAAATGGTTTCAAAAAATAGAGCCTCGTTAGAGAGAAATATATGAATTACGAGATCGCTTCGGAGCCCTAGGATGCTTGCCTAGGAGATTCTGGCAGGAAAAGGCCAATTTTTAGTTTGGCTGGAATTAGCATTCCCAATTTCATGTTCAATAGTAGTCCCCCTATATAATATTATTGAAATGGGAAAAGTTTCAAAAAAATTGAGCTTGTTAAAGAGAAAGATGAGTGAAATACGAGATCGCATCGGCAGCCCTACCCGGCAGCTGCCTAGGAGAATTTGCAACAAGGCCAAATTTTTTTTGTTTGGTTAAATTAAGGACTCAAATTCATGCGTCATAGTAGCCTATAGAATCATTATTGAAATTGGGAATAAGCGTTCAAAAAAAATTAAGCTTGTTAGCAGGAGAAATATACGTCAATTACCTAGATCGCTCGAGCCGCTAGGCAGCTGCCTACGGAGATTTGGCAGGAAAGGCAATTTTTTTTGTTTGGCTGAATCCTAGGACCCAATCTTCATGGTCATAGTAGCCTTATAGAAATATTCGTTGAAACGGGAAAAAGGTTCAAAAAAATTAGCAGCTTGTTAGAACCGAAATATGAAGTAATTACGCAGCATCTGCTGCATCGGAGCCCTAGGCAGCTGGCCTAGGAGATTGGGCAGGATAGGCCATTTTTGTTTGTTCCTTGAATTAGAATCCCAATTTATTGATCAAATAGTAGCCCTATATTAATAGTATTGAGATGCGGAAAGAGGTTCAAAAAAATTAGAAGCTTGTTAGAGAAAATATGACGGAATTACCGAATCGCTTCGGAGCCCTAGAGCTGCCTAAGGGAGATTTGGACAGGAAAGGCCATTTGTGTTTGGTTGAATTAGACCCCAATTCATGGTCACAGTATACTATATGCATATACATGGAGATGGAAATGGGGTCAAAAAAATTAGAGCTTGTTAGAGAGAAATATGGATGGACATTACGCAATCGCTTCGGAGCCCCTACGGCACGCTGCCACGAGATTGGCACAAAGGCTCAATTTTTTTGTTTGGTTGAAATTAGGAACCTGCAATTCATGGTCAAAAGTATACCTATATGTATATTATTATCGGAGATGGGAAAACCTGGTTCAAAAAAAATAAATAGAGCTTGTTAGAGAGAATATGAGTGAATTAAACGAGATCCTTCGGAGCCTCTAAGGCACTGCTACGAGATTCGGGCCAGCATAGGCCATTTGTTTTTGCTTGGTTGAATTCAGCGATCCCAATATGTGTCAAAAGTACCCCTATGTAATAGTATATGAGAATGGGAAAGGATAAAAAAAGTAGAGCTTGTTAGAGAGAAAATATGTAGCGAATTATCGAATCTGCTTCGGAGCCTCTAGGCAACTGCCTACCGGAGACTTTGCAGGAAAAGGCCAATTTTTTTGTTTGGTTTGGATAGGACCCCAATTCATGGTCCAATAGTATACCTATATGATATTAGAGATGGAAAAGGCTTCAAAAAATAGAGCTTGTTAGAGAGAATATGAGTGACATTCACGAGATCGCTTCGGAGCCGCTCAGGCCTGCTGCCTAGGAGATTGGGCAGGATAGGCCAAATTTTTATGTTTGTTGAATTAGGATCCCAATTTATTGTCAAAAGTACCCCTATATACATAGTATTAGAGATGGGAAAATGGTTCAAAAAAAATGGAGCATGGTGGAAGAGAGATATATGAGTGAATTACGAGATCGCTTTCGAGCCCTAGGCAGAGCCTGGGATATTTTGCACGAAAGGTCCAACTTTTTTTGTTTGGTTGAAAAGTTTATGACCCCAATTCATGGTATATGACTGTAGCCTACATAATATTATGAAAATGGGGAAAGGGTTCAAAAAAATTAGAGCTTGTTATAGGAAATCAATGAGTTGAATTCGAGATTCTGCTTCGGAGCCCTGGCTCTGCCTAGGAGATTCTGGCAGGGAAGACCAATTTTTTTGTTTCTGGTCTGAATTAGGACCCCAATTCATGGGTCAATAGTTATACCTATATGATATTATGTGAGATGGAAATGTTCAAAAAAATAAGAGCGCTTGTTAGAGAGAAATATCTGAAGTGAATTACGAGATCTGCTTCGGACCCTAGGCACGCTGCCAAGGTGAGATTTGGTAGGAAAGACAAATTTTAGTTTGTGGAAGTTAGGAACCCAATTCCCATCGGTCAATTTATATTCCTATATCAGATATTATGGAGATGGAAACCTGGTTCAAAAAAATTAGAGCTCGTTAGAGAGAATATGAGTGAATTACGAGACGCTTCGAGCCCTATGGCAGCCTGACTACGGAGATTTTGGCAGGAAGGTCCAATTTTTTAGTTTGGTGGAATTAGCATCCAATCATGTTCAATAGTAGCCCTAATAATATTATTTGAAAGGGAAAAGTTTTCAAAAAAAATTAGAGCTTGTTAGAGAAGAAATTGAGTGAAATACGAGATCGCATTCGAGCCCCTTAGCAGCTGCCTAAAGCGAGATTTGGCACAAAGGCAAATTTTTTTTGTTTGGTTAGAATTAGGACTCAAATTCATGGTCAATAGTAGCCCTAATAGAAATATTATTGAAATGGGAAAAGGTTCAAAAAAATTAGAGCTTGTTAGAGAAAATATGAGTCAATTACTAGATCGCTGTCGGAGCCTAGGCAGCCTTGCCTACGGAGATTTGCAGGAAAGGCGCAATTTGTTTTTGTTTTGGTTGAATTAGGGACCCCAATTTCATGGTCAATAGTACCTTATAGAATATGTGTTAGGAAACGGAAAAGGTTTCAAAAAAATTAGAGGCTTGTTAGAGAGTAAATATGAGTGAATTACGAGACCGCATCGTAGCCCTAGGTAGCCTGCTTAGGAGATTTGGCAGCAAAAGGCCAAATTTTTTTTGTTATGGTGAATTAGGACTCAAATTCTGAGTAAAATAGAGCCTATAAGAATATTTATTAAAGGGAAAAGGTTTCAAAAAAAATTAGGCTTGTTAGAAAAAATATGAGTGAACTTACGATATCGGCTTCCGGAAGCCCTAGGCGCCTAGAGTATTTGCAGGAAAGGCCATTTTTTTTTGTTTGGTTTTATTCTTAGATCCCTATTCATGTTCAATAGTACCCTATATAATACTTTATGTGAAATGGGAAAAAGGTTCAAAAAAATTAGAGCTTGTTAGAGAAAAAATATGGTGAATTACGAGATCTCTTCGGAAGCCCTAGGCAGCTTGCCTATGGAGATTTGGCTGGAAAATGGCAAAATTTTTTTGTTGGTTGAAATTAGATCCATTCTGTTCATACTAGTGACCCTCATATAATAATAATTGAAATGCGGAAAAGGTTCAAAAAAATTAGCAGCAATGTTAAAGAGAAAATATGAGCGTAATTACCGAGATCGCTGTGCGGACCCCTAGCGCAGCTGCCTAGGAGATTTGGCAAAAAAGGCCATTTTTTAGTTTGGTTGAATTAGCATCCAATTCCATGTTCAACCCCTATAGCCCTATATAGATATTATAATATGAATGGGAAAAGGGTTCACAAAAATTAGAGCTTTTTAGAGAGAAATATGAGTGTAATTACAATCGCCTTCGGAGCCCTAAGGAGCTGCCTAGGAATTTTGCTGGATCAAGGCCATTTTTGTTTTGGTCGAAATTAGGATCCCAATCATGTTCAATAGTAGCCCTATATATATATTAGTTGAAATTGGAAAAGATTACAAAAAAATTTAGAGCTTATTAGAGAAAATATGAGCTGAATTACGAGATACGCATCCGGAGCCCCTAGGCAGTGGCCTAGGAAGATTTGCAGCAAAGCAATTTTTTTTTGTTTGGTTGAATTAGGACTCAATTCAATGGTCAATATAGCCCTCATACAATATTATAGAAATGGGAAAAGGTTCAAAAAAAATAACCTTGTTAGAGAGAAATATGAGTCAAATTACGAGATCCCCCTGCTTCGGAGCCCTGGGCAGCATGACTACCGGCGATTTGGCAGGAAAAGGCCAATTTTTTTTGTTTGGTTATTAGCTTCCACCAATTCATGTTCAACTAGTAGCCCTATATAATATTATTGAAATTGGAAAGTTCAAAAAATTAGAGATCTGTTAGAGAGAATATGATGAATACGAGATCGGGCTTCGAGAGCCCTAGGGCAGCTGCCTATGGATATTGGCAGGAAAGCCTAATTTTTAGTCTGTTGTATTAGAATCCCAATTCATGTTCAATAGTACCCTATATATATATTATTGAATGGAAAAAGTCCAAAAAATTAAGCTTGTTAGAGAGAAATATTAGTGAAATACGAGATCGCATCGACCCCTAGGACAGCTGCCTAGCGAGATTGGCAGCGAAGGCCAATTTTTTTGTTTGGTTGAATTAGACTCAAATTCATGTCACGTAGTAGCCCTATAAAAGAAATCTTATTGAAATGGGAAACATGCTTCAAAAAAATAAGCTGTTAGAGAGAAATAATGAGTGAATTACGAGATCGCTTCGGAGCCCTATGCAGCTGCCTAGGAGATCTGGCAGGAAAGGCCAAATTTTTTGTTTGGTTTATTTAGCATCCCAATTCATGTTCAAATAGTACCCTAATACAATTTATTCTGGAAATGGGAAACAGTTCAAAAAAATTAGAGCTTTTAGAGAGAAATTAGTGAATTACCGCAATTCGCTTCGGAGCCTAGGCAGCTGCCTAGGCAGAATTTGGCTCTGGGAAAGGCCAATTTTTTTATTGTTGGTTTATTAGCATCCTATTCTGTTCAATAGTAGCCCCTATATATAATTATGAAATGGGAAAAGGTTCAAAAAAATTAGGCTTGTAGAGAGAAATATGAGTGAATACGAAGATCGCTTCGGACCCCTAGGCCCTCTTGCCTTGAAAGAAATTTTGGGCATGAAAGCCAATTTTTTTGTTTGGTGAAGTAGGACCCCCAATTCATGTGAATAGTATACCTATATCATATAGAGATAAGGAAATGGTTTAAAAATATTAGAGCTTGTTAGAGTTAAATATGAGCGAATTAGCGAGACGCTCTCGCAGCCCTAGCAGCCTGCCTATGGAGATTTGGCAGAGAAAGGC
>hulupacbiokf_r0035
CCTGGATGAGGTTAAGGTAATTTCGTAGAGACACGAGTAATGGTCGAAAGGAATGACCTGGGTTAACTGGAATCGAGTGTGTGCGGAAGTGTATATTGCTAGGACGAGTTACAGATAAGAATTTCGAGGAATGAAAGTTTCTTGTGAGGGGAGGTAGGTTTGTAACGACCCAAATTTTCCTAAAGTAGGTTTAGGACCTTGATGTAGGAGGCCAGGAGGGCCATAATTGGAAGGTTGATGTTGCTATTTAGGATTATATGAAGTGATTGATGTGGGTCGATAAGTACTATATGATGGAGTAAGAGGCATGCATGGGGGATAGTATAGCTTCTGTTGTGGAGTATTTATTGGTAATTTGGCTCGGTTGGGGAGCGTAATTGCATATTTTGTTGGTATAGTTGGGTAGGCTAAGTGTTGGACCACCAATATTGATGTGAGTATGTTTGAGCTTGTGACTCGAGGCGGATCCTAACAAGCGGTTTAAGCGGGGAAGGGTCAGAGCAGAGAAATTTATACCTAAGCTCGGGGTGAGCCTAGGGATTGTAGGTCTGAGAATTTGGGAGAATATATTGGAAATTATTTGATAATAGGAAAATAGTGTGGTGAGGTGATTAGATGATGGGTGTGGGGAGGCTCAATATTACCACGCCCTTAAAGATCGAAGAACGCGTGCTAGAGGTCCCATAAAGGGCCTAGAGTGAGTGGTTAGAGCCGACCTGCGTGTCGCTGTTGGACCGCACCCAGGGCGCGAGCCGTTGGTCACATCTGCCTCGTCCACCGCGAGGCCAACGCCCCGAGGCCCACTACGAGGTCGTGGTCCGCAGCCGCCTCGTCCACGCGGAGGCCGACGCCCGAGGCCCAGGTCCCGAGGCCGTGTCCTGCCACCTTGTCCGATGCGAGCCACCCCAGGCCCAGCCGCGAGGGCCGTGTCCTACCACCTCACCCATGCAGGCCATGCGTGCCGTCCGGCCGTGTGAGGCCCTCGTCATGGCCCAGGCTGTGAGGCCATGTGCCACCTCTCGGGATCAGCATCGTCAGTGAAGACCTCTCCCAGAGCTACGCGTGTGGAGACAACCTCGCCCCGATGGATCTCGTCCCAAGGCCCGCGTGTATAAGTGACAGTGGTCGAGGTAGGACCAAAAGAGACAAAAGAGAGTACGGAACAAAGGTAGCCTCAAAGGGGTACGTACATGCCGTTGGCTAGGGGATCGAGGGGACGGGCCTGACACCTGTGCCGACAAAGTATGGCGGGTTGGGGATGGTACGAAAGTGGGCTACACATCACCACGTCTCTGACACCCGTTACAAGCGAGTGGTGGCAGTCCATGAACTGGGTACGAAGAAGCTGAGTGGCTGCCATGGATTCTGGACATGTAGCCAGAAGCCGAAACCACTTCTCCTGTTGTGTACTCAGTCGTACGATTGTTGGTACCCTTGGACCACCTATGTAACCAAGGCCCAATTAGAGCCCCACTATATAGATGAACGCCCAATTCCCACGATGGATGGGGGTTGAAAATTGACTGTAGCGAAGTGCATCTAATGAAATGAAAAGTTGAATGTTCACATTGTTCATGTAACAATTTTCTTAGAGTTGATACAATAAGATATCCGTTAGAGTTTTTCTTTGCATAGATCTTAGCTCTGTGATTTGTTCCAACTTAACGATTAGTTGACGGAGCTTCTACCATGGCGCAACAGTTTTGGCGCCGTCTGGGGAACTTAAAGTTCAACTGTGGTTTCCTACATGGTGTCTTCCGCAAGAACGAAATGCCAGAGACGTGTCGAAGGAGGTGACTTAGGGAGAGCCACGAGAGGGGGGTGGCCAGGTTCCAGACGCTTGAGACGGGGGGTCGAGCTGGAAGGCTCCATGAAGGATCCCCCTCCACCGAAGAGAGAGGTGAAGGGGCCCCAAGGGACCCGTGAGGGGTCTCACGAGGGTAGGGAGTAAAGAGGCCTCGGTCACGTGGGGTGTTCCCCGCCTATAGAGAGTCCTTCAAGGGCACCGTCGGGAAAATTCCAACGAGTTTCCACCTCCCTAAACCACAGAGCAACTACCGAACTCCGGCGGCAGGACCCGGGCCCTTCTACACATAGGCAGCGATAAGCCCCCCGGGTCCCATTCCAGTGCTCGAGTTCGAAATTCGATTCTATGAGAAGAATATGTGGAGCTCGCATCGTAAGAACCAAAAGGTCGGAGACCACCAATCGGAAGAACATGCAAGAGGTGTTGAATGGCTATTGAAGAGTAGTCAAGCGTGACCCTGCCCCAAGACGGACAGTGAGAAAGGTCGGGAAGGGGGCTAGAGACCACCGTACTAGTAGTGATGGGTAGACCCGACAACTCTACAGTAACCCCAACGAGCGAAGCACGCGAACATCCTAAACTACCGAAGTAGGCCCCAGAAACCGGAGCCCAAGGACCAACGCTGCCCCTCGCAAGAGGACGAGGTCACCTCTAAAGAGCACCCTCGGTTTACGGGAGGTTAGTTCCAATAAAAAAGAGGGCGGTAATAAGTGGACCACGCGCCCTATTGGAGCCTCGAGAGGCAAGAAGAAAGGCAGATCCTTAACCGTCCGCCTTTGAGGCGACTCTCTAAGCCAAGAGCAGCAGGCGCTGAGACACAGAAAATGAGCAGCCTGCGAAGCCAAGATCGCTCCGCTCTGGCGGATCAGCGCGTTTGAGGAAGAGATTCGACCAATGAGTCCACCCTTCATGAGGGAGATTTAGGCCATTCGGACTCATCTGCCAACTTTAAGGAGCCAATATGATTACCACTATGAAGAAGCACGGTCAAAATATTATCTATGTATACATTTAACGACCTGATGAAGGTGAGGGGAAATTGGCAGCGGGGCCGAGATGTCATTGCTTCGCTGTCAACATTAAAGAAGGACTGCATCAAATGGTTCAAAGAGGACTTAGACCGGGGTCGCATCCAATCTTGGCAGCAACTTTCTAATGAATTCATTCCAGCAGCACCACGACGTGCGAGATTACACGATGCCAGGCCACCAGCCTCCCAATGTGAAGCAAGGAGAAAATGCGAGTCTGAAGGGCTTATATCCACCGGTTCAATATGGATGGCAGATAAGGTAGGGAGCCTGACCACCGAGAGCTGAAATATGGCCCTTCATAAGCGGAGTACGCCCTAGGGAGCAAGTTATAGGGAATAACATGCCAACGAGAGGTCACAGACGTTGGTGATTTCTACGAGCGGACAAAAGTACATTAAGCGTGGGTGATGGTCCACGAACTCTCAAAGCGGAAAAGGAAACATCGCCCCCACAAACCTTCAGTCTGGGAAACCTAAAGCAGTGCAAAGAAGAAAGGGGGTTTATGAGGGAACGAGGGACGATCGACCCCGGACCAGCACCAACGCTCTGATGAGCCACATACAGAGGCCACTACAACTTTTTACACAGACCTCACCCACGCGAGAGAGGATATTTTTGTTCGATGAAAACCAGGTCCCTTTCAAAAGGCCCCCGCAATCAAAAATAGATCGGTCTAAAAGAGACCAATAGCAAGTATTTTTTAGCCAAATGTGTGGACGGGTGATAATCTCGTCAACTGAAATTAGGTCGGAAACTCAAAGGCTCATCGCGGCAAATCTCTAGATGGAAGACACTTAGAATAACTCTTCTGAAAAGGTAAACCACAGATGCAAGATGGAGTGAAAAAAATTGTATTTTTTAATGGGCCTCTGCATACAATCGAATTTCCCACATCCTTTTCAGGTGGGTTTTTAGAGTTCATTTTCATTAGTAGGCTCTAAATGGCTTAGTGGTACAGTAGTGGTCCCAGGGGACCAAGTTGTCCATACGTACTGTGTCAAGGGGAGTGGCCTCCAGAGGCCTGTGTTCGTTACACACCGTACAGGAGCAGGGTTGTTCAGCGAGGCATGTTCCACTACTTGTAATATATCCATGTCCTATTGCGTGGGTGGCAGTGCGTAGTGGCGCGGCAGGTAGTGGTGTCGGCTCTGACCTCATGGTCGTAGACGTTACGGACCCATAACTCTACTCCTTGGCACTCAACCCACTTCCCTGGCATTCCCTTACTTATCTTTGTTGGTAGGGGTAACTATTAATCCCGTACTCTCGTGACTTCATGTAGTTCGTAGGATACCATTCAGTATTCAATCGCGTGTACACCCTTTGCCCCCCTTGAGGCGGCGGGGTTGCCTGGGGGGGGCGTGGGTGAGTATTCTCACTCCCAAGGCCATGGGCAAGGCCATGGAGGAGGCCATGGGCCGAGGCCATGGAGGCAGGCCATGGCGAGCCATGGAGGAGGCCATGGGGGGCGAGGCCCATGGGGAGCGCATGGGAGGAGCGCTTGGGGGCGCGGCCATGGAGGAGGCCCACGGGGGCCGGGGCATGGGAGGAAGGCCATGGGCGAGGCCAATCGGAGGAGGCCATGGGGGAGGCCATGGAGGAGGCCAGGAGGAGGCCATGGCGAGTGCGGCCATGGCGGCCGAGCCTATGGAGGAGGCCAGGGGCGAGGCCCATGGGAGGAGGCCATGGGAGTGACGGCCATGGGCGCGCATGGAGGAGGCCATGCGGCCCGAGCAACCATAGAGGCAGGCCATGTGGGCCGCAGGCCATGGAGGCAGGCACCATGGGGAAGAGGCCAATCGGGCGAGGTCCATGAAGGAGGCGCAATTGGGAGGAGGCCATGGCGAGGCCATGGAGGAGCATGGGGGCCATGGAGGAGGCCATGGGGTGAGGCCACGGCAGGAAGCTGGCCATGGAGGAGGCCATTGGCCGAGGCCTGGAGGAGGCCATGGCGAGGCCATGGGGAGGCCATGGGGGAGGGCCTAGAGAGAACCGCGGCCATGGCAGGAGGCCATGAGCTGAGGGCCCCATGGAGGAGGCCATGGGCGAAGACCATCGAGGAGAGGCATGGGGGCTGAGGCGCATGGGAACGGAGGCCCATGGCTTTTCAAGGCCCTGGAGGACGGCCAACCGGGGCACAAGGCAATCGTGGAGCCATGGGGCGGACGGCCATGGCGAGAGGCCATGGGTGAGGCCATGGAGGAGGCACATCGGCGCGAGCCACGGAGGAGGGAAACATGGCAGGAGGCCATGGGGCGAGGCCACGAGGGGCCATGGAGGCAGGCCATGGGGCGAGGCCCATGGAGGAGCCATGGGCGGCCAATGGGGGAGGGCCATGGAGGAGGCCCATGGGCGAGGCCAATGGAGGGGCCATTGGTCCGAGGCCATGGGAGGAGGCCCATGGAGAGAGGCCATGGGCGACGCCATCGTGAGGAGGCCATGGAGGAGGCCATGGCGCCGAAGGCCATGGAGGAGGCCATGGAGTCGATGGCCATGGAGGAGGCAATGGAGAGAGGCCTGGGGCCGAGGCCCATGGCAGGAGGCGCATGGGGAGCCG
>hulupacbiokf_r0036
CGATTAACTCCCTTCACTACTGCTATTACCACCGCGCCCTCGTACTATCTCTCTCGTCTACCGCCCCCCCCCCTTCCTCTCTCCTAATAATGACCAACACACTCTTCTGCGCCGAGAGTCGCCTCCTCGCCCCATCACGCTCTTCGACTCAAACCTCCATACAGCGCTTTCTCTTCAACTTTCAATTTGACAACAACAAAATCCCACTCCCGCCTCCAAGCGAACTTCGCACGTTTTGTTCTCCCCCGAACCATCTCATGAATTACGATTAACGCTTTGAGTGTAGTGTTCGTAAGCAACCAGAAATTGGGGACAGCAAGATAACTCTCTTTTATTGAACGCTATTTGGTTCTTGCTGCACGACTTTCATCAATTCTAATTCTATTTTGTTTTCATATCCCTGGAAATTCCTCACTCTCTCCCCCGAGTTCTCACCCTCGCCAGGGACCCTCGTCTTTAACGAACAGGTCAACTGCGATCTCCTTTCCAATCTCTCTCTTTTAAGCTCCTCGCAATTTGACAATCATATAAAGCACAATTCCTATTCTATCATACTAGCCTATTTGTGCAAGTATTTCTACGCTCCCGCAGCAGACTGCTTTACATCTGTACAGACATCTGTGTCAAAGTCTACTATAACCTGGTAGTATACCTTATTGTCTCGTATACTAGCATTTAGCGCGAGTGATCCACAAACGACGATAAACTATCTCTTTTGCTTACATCTATGCTGATGAGCCGAAACAAAAGCTATTATTTTCTGTTGATTAATAGCTATCGAGTAAAGCTCGTCTGATGCAGCCCTCGAAAGCTTGATGCAAAGAAACGATTTGTCTGTTCCACGTCTTTCGAGCTATACTATCTCGATGTTTATTCTAGTATTGACCTAAATGAAACTTTATGATGAATAACTAATTGGGATTTTTTCTTTCCCAGTTATATGTCCTTGACATTTTCTAGTCTATTCACTAAGAAAACGGATTCTTGCCACATGTATACCCAAATCAAAAATGTCCATGCTTTTTTGCTACTATAACCTTCCACCACCGATTTTATTTTTTTTTTCTAGACTGTCTCAACCCTAGAAATCAAGAATGTATTGATCACTATAACCAAATTAGTAACATACACAAAGCTGAGTAACATACCTAATCAAATATACGGATATTACGGTGGGCTTCAATCGGTTCTTACTGGCTATCTCTTAAGACGGTAAGGTACCTCTCGTAGATCAGCCGAGCTCTTCCCTCATTACTCAATGTTATTGCTTTAACCGTTGTACCGTTTTCACCATCTCTTTGGCTCCTAACCCACTACATTACATCCAGTCAACCCTCAGGTCTTTTTCACACCGCGCACCCTCACTCTCAAAGTTACCCCGGTGATCCTAACTTAATAGTTCCATGAGAGATTAGTCTCGAGGTACGCTGAATGTCTCAGTCGTTCTCTTTGCAACGAGCTCAAGAGTAACGGCGCACGTACCCTATACTTCTCGGCTTTTTTACTAGGACTTCTTCCTGCTTCATGTACGATACCATTCAATTGCTCCACATCCCTGGGGATTCTTTCTCATCTTAAACTGACACCTGGCACCTGGATTGCTTTGTTACCCAACTCAACAGCGAACCATAATTAATTCGATAACCACAACCACAACGACGATACCCTGATAAGCTTTTTTAGATTATTTCGATATTCTTCATTTTTTCAATCTGATAGTGAATGGTGTTTTCCAGATTCTTCCCCTATGTCACTCTTACTGCATCACTGACGACGGACTCATTGTTCCTTTTTTTTTTTTCTCTTGGCCTACTCCATGTTCTGAAAGCAGTCCGCACATACCCCTATACATGTTCCTCGTTCGCTGAGGACACCCCCGAAGAGCGGGGGGATTTCGTGGACATTTTCCTGCATCTTGCTGTTCTTCGTCTTTCGTAATAGAGTTGTTGCAATAATGTGGGATGTTGAATATCATCATACATACGATGCGGCTTCGAGTTTAGCACGCTCCCTACACCCGGATAAATGATTCAATCGAATCACTCTTCCTTTTACTTCAATACGATTCCATCAATACATATATTACTCGTTCTTATGTTATTATAGTTCAAACCTGGTACAACCGAAGAGAACATAATCAAATCTGCATTTTTGCGGGAAATTCCTGTATCTTTTTCATGTCCACCGCCTACAGACTCGAACAAGGTCCATGAGCTGTTGGCGCTCTCCTGTTGCTCGCACAGATACAACACATCCTCCTTTCATGTCTACTTCGAACACCATAAACCATTTGCCCGCTTCTTGTCATCCAACCGCTTCTCGTTGAAGGTTACCTCGCGCAGCTTCCGTACAGTTCTTCCGCTGCAGGATGAGATTCCCGTCGGTGCCTATAAAAAGACTAGCGCGTTGTGGACTCAATTCGATGACATATAACAATAATCAATAAATTCTTTATCTCGGCATATGAACAGGCGAGAAAGATATTAATAGCGAAAAAAGCCTAGAATTGAACAACCGTCACACAGGCCATCTTCTGTATATATCCTGCGCACTACCGGCTCTATAATCGCGGAAATTCCTTTTCCCTTTTTTTACCTTACATAGAAGAATTATACAATAAATTCCGAATGATAGGCGTCTATCCTATTCACATAGGTCAAATGATCATATCATCGCTACTTCTGAGCTATAAGCCAAAAATACTATGAATGGTTCGTTGGCTTTATCATAATACAGATTCTCGACTGTTACTTCTAGAAATCCCAAAGCTTATTTTTAGATCTCTGAAAAAAAATATAAACTTAATCTACAAGGTAAAACTAGCGAACCTTCTACTTTCGTAACAAGCTTGTGGCACCGCTGACTGGGTCTCCTGATTATACTCCGCTAACACAATTGGATACTTAATCTCTAGTTACTCTTTCGATACAATAATGTACACAATTCTTGCAAACCAAAAACATTCTACTATCGAAGTCGAAATGCATGCTATTTTCTTAATCATATTTCTTCTACATCGCGAAGGCATAGTCGTTTTTTTCTCTCAGGGATCAATAAAAAATAAAACTCTTGCGGCCAAGCGTGAGGAGACACTGATAGACGTTAGGGCGGGGGGGGGGGTGGGGGGGGGGGCGGGCGGGGGGCGGGGGGGGGGGCGGGGGGGAGGGGGCGGGCGGGGCGGGGGGGCGCGGGGGGGGGCCGGGGCCGCGGGGCGCAGGGGGGCGGGGGGGGGCGGGGCGGGGCGGGGGGGGGGCGGGGGGGGGGCGGGGGGGGCGGGGGGGGGGGGGGGGGGGGGGGGGGGGGGGCGGGGGGGGGGCAGGGGGGGGGGGGGGGGGGGGGGGGGGGGGGGGGAGGGGGGGCGGGGGGGGGGGGGGGGCGGGGGGGGGGGGGTGGGGGGGGGGCGGGCGGGGGGGGGGGGGGGGGCGGGGGGGGGGGCGGGGGGGCGGGGGGCGGGGAGGGGGGGGGGGGGGGCGGGGGCGGGCGCCGGCGCGGCGGGGGGGAGGGGGGGGGGGGGGGCGCGGGGGGGGGCGGGGGGGGGGGGTCCGTATTTCTCCTCCGAACGACGAACTAAACCAGATCCATTGACAGCGGCTAATCCCTCATGCTTATCTGTGTTGTACGTCTGGTTGCACAACTTGCATAGTAATCACTCCTAATAGCTACATCAGGATTAACCATCCGCCGGAGGCGCTAATATATAGGAACAAATACAGATCTTGTATCACCTATCCTCTATACTGAGATAACCTATACCATAAGACCAATAAACGTTGATTGTGAGAGTAATCCGCTATCAACCTCGTTATGGCTACAAGAAAGTAACTGTTCTCGTAAAGTCCGGCTTGCTTGGGAGTACATCTGTCATCCTTTGGACACCGTACTGCATCCCTTTTGATGCATCGACGGTTGCACAACAAATGGCGAAAAAAAAGATCCATGTGTAGGATTATAGTTTTTTTTTTCGTTGTTTCACTCGCGGGCGCTGCTTCGTACTGGTCAATAACACAGAGGCATCCTTCTGGTGCTTGCATTTCTGTAAAAAAGGATGAGTTTTGGTCTGTTTAATGTTTCTCCCTATTTATTCTGATATCACCTCTCTTTTTTCTGATATAATAGAAAATACGAACAAAACATTCACTACAAACTTATACACAGATTATCGAACTATCTTCTTCATTGTTGTAGATTGTTTTTAGCATCGGATCAATCACGATGTACATTTTCTGTGTGTCCTGAATGGTCTTTCTTGAATTGCTTTTAGGTTTATGCCTCTACCGTCGAGCTCACAAGATCTGCGGAGAGATTTGGATTTGGCTATATACGACAAATGGACAACATACTATCGGTCTTTCTGCTACGACTTCCTTTTTTTTTTTACACTTTATGTCACTCTCGCTACCCTAAACTCACAACACCTTAAATATGTCATTCGAAAGTCCACGCTCTATCCTCGACTCAGCTTACGCACCACTTCCAAAGCCAATCCGAGTAGTAAGTAATCACAGATCCATGCACCCCCAATATGATCTATCCCTAAGTTACAATATCCTACAGCTATCTACTTCACCCATCTTCTTTCGTTTCTAAACGGCTAGCCTGGAGTTACTCTATTTTACTTGGTCGACCGCAAGCCACCATAAACTTCAACCCCCCCGCCCTTCGCTAATACCTTCAACTTCCTCCTGTATACCCCCCCCCGGTGGACGCCAAAAATCAGCATCACCTAAGTGGGCCCTTTTTCTCCCCCTCGACTCCTTCGCATCGCACAAGGGTGTTTCCCTGCTACACTCCACTCACTCGCTCTCTCCCTTCGGGCGAAAGGGAGGCCCTCACCCCTCTCGATCGGGAAGACAGACACGCGGGGGACTACTACATCCACCTGCCCACCGCATATATCTCTGACAGTCGACTATCGCCTCAACCCGCACGATGCACTGCTTCGGTTCCAGGACTTTCGAAAGGTTCTTTTGGAAGCACCAGATAGGCATTAACGTGAACGAACATTTACGCCTAGTCCCACTATATCAGAAATCACTTTGAGGTGAAAGGCGCGAAATCGGCGCCTGTAACATTCGGCTCGGCCCTCAGACAATCCAATCCATCCCCTGTCCACTCTTAGTGCTCTTTTATCCTCAGCATCAAGACCTTCCGAACTAACCCCCGCCACGGCTCCGCTCCTCCGTGTTCCATTCAGTCCCGCCGCCCACACCGCGCAAACTTGGCTGACGCACAACTCGGTCCCGTCCCTGAACTGCATCGCAACACACATAACAGACGGCCCATGTTACTCCCCAGCATCACCGAATACAGGCCAATCAAGTCCGACCCCCCCATCCGCGTCGCGTTCTTGGTATCCTCTCGGCGCGCTGCCTCCGAATAACTCCTGGGCGTTCTTGCTTCCTAACCCACGAGCAAACCACATTGTTCCATTCGCTCTCCCCTGCCTCAACCTCAAACAACAATTCTTCCTAACACCGCACCCTTCCCGACCGAAAGAGCTCAAACCATCCCGCACTACATTCTCCCCCGCCAGATACAGCTCACACTACAAAAAGTCACAGGTCATAGTCGAGAGTTTTTCTCGCACCAAGTCGGCACTACCGTTAAACTACCCCCAGTCCCGTCCTACCCCTTTTCTCCACTTGATATCACAGCAGGCGCTCATAACCTTTCTACGCGGGCTCTTGCCTTCCGGTCGTCGCGTGTTTCATCTCCCACGGCTCGGATTGATGATGCCTCAGGCCGTTTTGATTTCCATGTCATCCCCCGGGGCACCCCGCCGACGATGCAGCCACTCAGCACCCTCGTAGCGCTCGTGCCCCGGCGCCTGAGAAAGCACACCAGACACACTATGCGCCTGGACACAAAATACACATACAACAACAATATAAAGCAACAGAACCAAACCAATACCACATCTTAAATACAAACAGACTCGTCTGACCCTGTTGCTCGAAATAGAAATACAAAATAGACACCAAAAGAGCAGACGCGGACGTACCCCCAAGCTAATCCTGGCCAATCCCACTCTACAATATTCATACGACCGACGCCGTAGAGGGCACCCCTCCCCGAATTAGTCGGGCGGTGCCCGATCTGGTGTGATGCGCCCCCGAGGGCGGCGAACTTACCACGACGGAACCCCGGCGTCACCCGCACACGCCGCGGCCCGCAGGCATGCGCTCGGCACGTCCCCCCCTCCGGCGGCCACAGCCCGTGCCCGTCGAGGCTGCCTGACACCCATCACCTGCCTGTCTCTCTGCTTGCTGCTTGTGTCGTAGCAGCGCCTATCTGTGGAGATCCCACGCTCTCGGGTGTCATCTGCGACCGATCCTACAGCAGATACTTTTTCCTGACCTCGCACCGTACAGCCGAAAACCCTCCTGTCTGGATTTCGCCCGAACGATTCTGCTTCGGAATGTACATACCTTTATCTTCCCCTCAGAGGGTGGCTTTGCTTTCGGATTTTGGCGCATTTCCTGTAACAGGAATTGTATGGTCCTTGGAATTGGGTATCCAGATCCTTACCTGGCAACTAACCACCCACGGAAGGGTACACCAAGAGTGCTGTAAGACTCCCAGCATGCGGGCACCGCGTCGGAAAGCGTTCTTTGATCCTTTTGCATTCGGGGAGGCAATAGCTTCTCAGCCCGATCATATTCAGTGCAGCGGGACGAACGCCTTGCGGCCATCATGGACGGGTTATTCGGTCTAGCTGTCCGCTCCGCCCAACGTCACCTATATCATCACGGATCCCCTCGTATGGGAACTTATTCGACTTCGCACGTCCTATGTCCACGTCAGCTCCCTACCGGCTGCGGTCTTTTTTGGCAGCTTTGTAGTAGCTGCTGGAAGTATGTGGTATACGGGTCTCGGCACTACCAACCCGCATTGACTCTGATCTTGGCGCGCCCGCAGACGTCGTTATCCATCGCGGGACTCTCTACAGGATAACCGTTCTTCACACAAGCAAGTAATATCGCCGCCTCCGAAGAGCGCCGCCTAGTGGGCTGGGGGCTAACAGCCGAAAATGCAAGCTTTACTCGTTGAGAGCTTCGCTCTGAAAATCCAGAACCATTCACGCCCTTTTATGATGTAATCGGCAATA
>hulupacbiokf_r0037
GCTTTAGTTCTCTCTACGGAAGCGTATGTTAATTCACTCATATTTTTTCTTCTCTAATCAGTCTCATTTATTATATGAACCCTTTTCCCATCTTAATAATATTATATATGGGTGGTGGGTTATAAGAGGGCTATTTATAATGACATTGGGGAAGGGGATATGATGGTGTGGGTCGCGTAGGAGTATAGTCATAAGCCTGAAACAAAAGTATGGAACTTTCGCCGGAGATAATGTGGCATTTAGGGTGCATCGTCTTTAGGGCTCGGAGATAAGACGGGATTCTCCGGTAAGTAATCTACTCATTATTTTCTCTCTAACAGCTACTAATTTTTTTTTGATCCTTTTCCCATCCCAATAATATTTATAGGGGCTGTTATTTGTGATATGAATTGGGGTCCTTAATTCAACCAAACATAATAGAATTGACCTTTCAGTGCCAGATATCTCCTAGGCCGCTGCCTTAGGGGTGTTCTCGAAGCGAGTTCATAATATTTTCCTCTTGATATTATCTTCTCTAAGAGCTGATTTTTTTGAACCTTTTCCCCAGATAGTCTCAATAATTAATTTATATATGGGCTCTTATTATTGGATCATTGAATTGGGGGTCCGTATTTCAATTCCAAACAAAAAAATTGACCTTTCGGCCAAATCTCCTAGGCAGCTGCTTAGGTCTTCCGAAGTCGATCTCGTAATTCACTCATATTTCTCTCTAACAGCTCTAAATTTTTTGAACTTTTCCCCATCTTAATAATATTATAATTTGGGCTATTATGTTGAGCAATGATTGGAGTCCTAATGTCAACCCAATACAATATAAAAATTTGACCTTTCAGGCCAATATCTCCTGTGAAGGCATGCTCGCTTAGATAGATGGGCTGCGCGGAAGCGATCTCGTAATTCACTCATATTTCTCTCTACAAGCTCTAATTTTTTTGATCCCTTATTTCCCATCCTCAATAATATTAATATACTGGCTGTTCATTGACCATGAATTGGGTTCCTAATGTCTACCAAACTATGAGAAATTGACTTTCAGACCAAATCTCCTAAGGCATGCGTCCTATTGGGGGCATCCGCCAGCGATTTCGTAATTTCACTCCATATTTCTCCTCTAAAATCTCTAATTTTTTTGAACGTTGTTCCCATCTCAATAATATTATAATAGACCGCCTGTTATTGACAACATGAATGGTCCCTAATTCAACCCAACAAAAAATTGACCTGTAGGCCAATATCCTTCCTAGGCATGAGTGTCTGCCTAAGGGTCCGAAGCGAATTTCGAAATTCACTCAATTATCTCTCTAACAAGGTCTAGAATTTTTTTTGAATATATCCTTTTTACCTATTCATCAAGATAATATTGTTAGGTGCTATTATTGACCATGTTGGAAGTCCAATTCACCAAATCAAAAAAATTGACCTTTGCCAGGCCAAATCGTCCTAGGCAGCAGCCTAGACGGCGTCTGAAGCGAGTCTCGTAATTCAACCAAACAAAATAAATATGTACTCGAGCTTTTCAGGCCCCAAAATTCATCCTAGGCAGCTGCCTAGGGCATCCGAAGCGTCGGAGAATTCCTCGTAATTCCTCATATTTCTCTCCTAACAAGCCTAATTTTTTACCTTTTCCCATCTCAATAAATATTCATATGCGGGGCTGTGTGTATAGGAATGTGATGATGGAGGTGGTGCGTTGTAATTCAACTCGAGTACAGATAGAATTGACCTATGCAGAGGTGAGAGAAGTCTCTAGGCTGCTGCCTATAGTGGGCGCTCCGAAGCGATTTCATAAATTCACTGATATTTATCTCTAACAAGCTCTAAAGTTTTTGTACCTTTTCTAGTCTGCAATAATAAATGTATATACGGGGCTGAATTATGGACCATGGGTAATTTGGGTGTTCCTTAATTCTAATAAACAAAGTTGACTTGTCAGGCCAAAATCTTGTTAGGCAGCTGCCTAGGGGCTCTGAAGCGTATCTGGTAAATTCCACCAAACAAATAAATTTGGCTTTCAAGGCCATATATTCCCATAGGCAGTGCCTATGGGGCTCCGAAGCGATCTCTTGTCATTCCGTTTCTCGCATAATATTTCGTCTTACAAGTCTCTTAATTTTTTTATCTTTTTTCCCCATGATCTATTATATTTATTATATTTTGTGTGTTTATGTATTATTATGATATTTGGGGTTTCTTTTAATTCAACAAACAAATAAATATTGACCTTTTCAGGCCAAAATTCTAGGTTGCTGCTCTAGGGCTCCGAAGCGATTTCATATATTCTCTGATATTTATCTCCTAACAAGCTCCTAATTTTATTTTTTGATCCTTTTCCCATTCTCAATAATATTTATTTTTATGTGGTATTTTGGTTTTTATTTGATCATTTTTGAATTGGGCGTCCTAATTTCATTCAATTACTAATTTTGTAGTCTTTTTTTTCTAGTTGTCATATCTACGGCAGTTGCTTTTAGGTTCGATGTCGTGATCTTTTGTCGTATTCACGTTGCTCGATATTTCTGCTCTTAGACAGCTCTTTTTTTTTGCGGTTTTTTCTATCAGTTAATTGAAGTTTCATTTTTTTATATTTTAGGCTATTATTGACCATGATCATTGTGGGGTCTAATTTCTATCCAACACAAAAAAAAATTTGACCTTTCAGGGGCCAATCTCCTAGCAGCGCCTATAGAGGGCTTCCGAAGCGTTCTTCTCGTGTAATTCACTCCATGATTTCTCTCTATAGAACAATGGCTCTCTAATTTTTTTTATCTTTGTTTCTCATGTCATAATGAGTTTTTGGATTTATAGGGCTGTTTTATTTTGGATATGATATGAAATTGGGGTCTTGATTCAACCAAATACAATATAAATTGGACTCTTTCATGTATTGTTCTAATATCTCTCCTAGAGTACTGTCTGGGCTATGGGGCTTCCGAGCGATTTCAGTTAGGTTTCCCTTGATATTTATCTGCTACAATGGCTGCTAAGTTTTTTTTGATGAGCGCCTGTTCCTGATCTCAATAATAATTATTATATATGGGCAATTATTAACCATTGAATGTGGGGTCCTATAGATTTCAATTTGATTCAGGACAAGATAAAATTGACTTCGTGTGGTCCAAGTGCCAAATCTCCGGTAGGATGCTGCCTATATATATATTGTGTGCTATATGGCTCTGATTCTCTCTCAGTGTGCGACCAACAAATTGACCTTCAGGACTCTCCTGGGCTGTAGGGCTTCCGAAGCGATCTCGGTGTATTTCACTCTTATATTTCTCTCTAACAAGCTCTAATTTTTTTTATCCTTGTTTCCATCTCAATAATATTAACATAGGGCTGGTTATTGAAATAATGAATTGAGTGGTCTTAAATTCACCCAAACAAAAAAAATTGAACGCTTTCAGGGATTATCGGTCCTAGGCTTTTGTTTAGTCTGCCTAAGGGAGTCTCGAAAGCAGTATTTATTCCGTAATTCACTCATATTTTCTCTCTAAAAAGTTTCTATTTTTTTTTTGTGAAACCTTTTGTCTCGCATCTCTCAATAATATTATGATTTTAATTGGGCTATTTTGACCATGAATTGGGGTCCTAATTCAACCAAACCAAAAAATATTGACCTTTCAGGCCAAATCTCCTAGGCAGCTGCCTAGGGCTCCGAGCGATCTCGTAATTCACTCATATTTCTCTCTAAAACAAGCTCAATTTTTTTGAATCCTTTTCCCTCTCATATATATATATGGGCTGTTATTGACCATGAATTGGGTCCTAATTCAACCAAACAAAAAAATTGAACTTATCAGGCCATCCTCCAAGCAGCTGCCTAAGGGCTCCGAAAGATATTTCATAATTCCACTCATATTTCTCTAAAGCTCTTTTTTGACTTTTCCTCTCTTATTTGATTAGGGCTGTTAATGGACCATAGAATTGGGGTCCTATTCCAACAAATTTGACTTCAGGCAAAATCTCATAGGCAGCTGCCTGGCTCCGAAGCGATTTCGTAATTACTCATATTTCCTCTACAAAAGCTCATAAATTTTTTGGATCCTTTTCCATCCTATATTATAATAGGTCTGTTTATTTTTATTGGGAAAAAAACATGAATTGGGTCCTAATCAACAAACAAAAAAATTGACCTTTCAGGCCATCTCCTAGGCAGCTGCCTAGGGCTCTTGACGATCTCCGTTCCAACAAAATTGCTTTCAGCGGCAAATCTCTAGGCACTGCCTAGGGCTCGCGAGCGATCTCGTAATATCACCTCATAATTCTCTCTAACAAGCTCTAATTTTTTTTAATCCTTTTCCCAATCTCATTTTATATAAGGGCTGTTATTGAAATGAATATGGGGTCTTAATTCACCAAACAAAAAAACTTGCACTTCTAGGCAGATCCTCCTGGCTGCTGCCTAAGGGATCCGAAGCGATTTCGTGATTCCTCAATAATTTCTCTCATAAAAAGCTCCTAATTTTTTTGAAACTTTTTCCCATCCTCAATAACTATTATATAAGGCTATTATTGGACCAATGAATTGGGGTCCTAAATTCAACCAAACAAAAAAATTGACCTTTCAGCGCCAAATCTCCTAGGACAGGCTGCCTAGGGCTCCGAAGCGATCTCGTAATTCACTCATATTTCTCTCTACAAGCTCTAATTTTTATTGATCCCTTTTCCCCATCTCAATAATATTATATAGGCGCCTGTTAATTGACCAATGAATGGGTTAATTCAAATCAAACAAAAAAATTTTGAACTTTCAGGCCAAATTCCAAGGCAGCTGCCTAGGGCTCCGAAGATATTTCATATTCACTCATATATATCTCTAACAAGCCTCCTAATTGTTTTGAAACCTTTTCCCATCTCAATATTTTATAGGCTATTATTAACCATGAATTGGGGGTCCTAATTCATCAAACAAAAAAAATTGACCTTTCAGGCAAATAATCCTAGGCAGCTGCTAGGGCTCTGAGCGATTCGTAATTCAACCAAAAAAAAAAATTGACCCTTTCAGGCCAAAATCTCCTAAGGCAGCTTGCCTAGGGCTCGAAGCGATCGTCGTGAATTCACTCATATTTCCTCTCTAAGAAGCTCTTAATTTTGTTTTATCCTTTTCCCCAAATCCTCCTATATATTATATAGGGCTGTTAATTGAATATGAATTGGGGTCTTAATTCAACAAACAACAAAAATTGACCTTTCCAGGCCAAATCTCCTAGGCTGCTGCCTAGGGATCCGAAAGCGATTTCGTAATTCACGTCTATTTCTTCTAAAAAGCCTAATTTTTTTGAACCTTTTTCCCATTCAATAAATATTATATAGGGCTATTATTGACCATGAAATGGTCCTAATTCAACCAAAACAAAAAAATTGACCTTTCAGGCCAAATCTCCTAGGCACGCTGCCTAGGGCCTCCGAAGCGTCTCGTAATTCACTCAATATTTCTCTCTAAACAAGATCTAATTTTTTTTGATCCTTTTCCATCTCCAATAATATTATATATGGATGTTATTGACATGAATTGGGGTCCTAATTCAACCAAACAAAAAATTGACATTAGGCTCTCCGGCGCTGCCTAGGGCTCCGAAGATATTTCATAATTACTCATAATATATCTCTAACAAGCTCTAATTATTTTTGCCTTTTCTCTCAATTATATCATTAGGGCCTGTTAATGACCATGAATTGGGAGTCCTAATTCCCACATTGCCTTTCAGGCCAAAATCTCCTAGGCAGGTGCCTAGGGCTCCGAAGCGATCCCGTAGATTCACCTCATATTTTATCAACAAGTTCTAATTTTTTTTGAACCTTTTCCCATCTCCAATAATATTATATAGGGCTGTTATTGACCAGAATTGAGGGTCCTAATTCAAACAAAGAACAACCAAGACAAAAAAATTGAACCTTTCAGGCCAAATCTCCTAGGCAGCCTGCCTAGAGGCTCCGAAGCGATTTCGTATTACATCATAATTTTCTCCATAAAAAGCTCTAATTTTTTTGATCCTTTTCCCATCTCAATAATATTGTAAGTACGGTCTGTTATTGACCATGATTGGGGTCCTAATTCAACAAAACAAAAAAAATTGACCGCTTTCACAGGCCAAATCTCCTAGAGAAGATGCTAGGGCTCTGAAGCATCTCGTAATTCAACCAACACAAAAAAAAATTGACCTTTCAGGCCAAATCTCCTAGGCCAGTCTCAGGGCTCGAAGCGATTCTCGAATTCCCTCTA
>hulupacbiokf_r0038
ACAACCCAATTCAACAAACCCAAATTTGAGACTAAGTGGCATGGAAGAGCAAGATGGTAGAAAATCATCGTTAAGAACAATTGCTTAGAACCTAGGTGCAGTCTCTCATGCTTACTTTATATTGCGAGTGTGAATATAGGAAAGCATTGTAGATTCAATATCAAATAATAAGACGATGCTTATATTACACATGTATCATGCAAATAAGTGGGAGCTGCGCAACGAGGAATTGACAGTATATATAATGATCAAGGACATCTCACACCTTATACAAGCATCTTAACATAGGCTTTTCCGTCTACATATTGTAATTTTTATCAAATATAAGTATATTTCAGCACTAGTTACACACCTCTGTTTCGAAAAACAAAAATATTGAGCATAAACAAGGTACGATTGTTGATATGTTTGGAGTTAACGAGAACAACACTGTGGTTTCACAGGAAGGTAGGGTGTTTTGGCAGCTGTGAAAGGTGGTGAGATTTTGTTGTTGCCATAGATGCAACATAGTGTAGACCAGTGCGCAGGGAACAGAGAGGAAGGAGAAAGCGGTAGAGATTGGAGTGTGAATGGATGGGAGACAAACAAGCGAACACGTGGAAAGAACAAGAAAGACTAGGATGAGGAAAGAGAACACTGTGGCCCAAAAAGAGCACTCAACCATCTATTGTTAGAGCAACTCCAAATATTAAGAGAGACTAAAATCTGGAATAAGAGAACTGAGAACTAACGGTAGCTCCTGCGATCAGGTAGAGATATTCAAATTTCAGGAATGGCGCCCTAGAACACAACCAATCAACGAAGGGGGCGAAGATCACACCCTAGTCTTCCTGCATCCTCTTTCGCGGGAGCAGTGGCCGCGCGCGACGACCCTCGTCACGACGCTTTCCGCATAAGAGAAGAGAAAGGCTGAGTATGCGAATACCGGTTGCACACATTCATCAAGAGAGGACAAGATGTGTCCGCAATGTGAAGCCAGAACTCAGCCGATTTGAGCAAGAGCACATAGATAGATAAAACATAATCCTATTTGAACGGAAATGGTTGTCGAACATCAAGAACATAAAGCTGAAAGAGTAAAAGAAAATAATAAATGTTATGCTAGTTTAAATCCAATAAATTGATCATATATCTAGTTGAGAAGTGCCACCCCATCTCCACTAAGGTCAATTCTAAAAAGGTTGACAATCGGCCACAGTTTGGTAGAAAGGCTGTTCGGTGCATGGTTTGGCGTCACGTACACGGCAGGAAAACAATCTATCTTGATCTTCTCTCTTTTTCCAGAACCCCCAGGCAGTATAACCCAAGGCGTCCGCCGCGTCGAGAATCGTGGTAACGCCACAGTATTTGAGGAAGTGTGGATGTTAAGGTTGGTGCTAAAAGTAGATGTAGATAAGACGAGTGGTTTATTATTGGGAAAGTAAATTAGAAAGTCGCATTGTAGTCTTTAGTAAGTGAGGTTGGTTTGTTGATTAGTTATTGAATAATTATTATAATATGTATAAAATTTTTATAATTAATTAATGAGAGTGAATGATCTTGTCATGATATGAAAGGGTTAAGAACATAGATAATGAGTTAAGGGAATTATGGCAACATGGTTTAAAGGATTAAGTGGTTGCTATACGGTTAACTAACATTTTTAAATGCATTTAAAGAGTGCTGATCTTGTATGCAGCTACGAGAGGTTAAGATCATAGATAATGAATACGGAAATTATGGTACGAGTCGCCAGAACTATTACTTAAACTAGTTAGGTAGAATACGTAGAATAGGTAGTAGGTAGTAGAGTAGTAGCAGTACAATCAGTACAGTCCAGCAGCGTAGTAGCAGTCTAGTAGTAGCAAGCAGTGTCAGCCAGCAGTAAGCAGGCCAGTAGCTACGAGTATAGCAAGTAGTAGTAGCAGTAGTAGTAGTAGTAGTACGCAGATATAGCAGTAGTAGCTAGTAGTATGTTATTTTTAGCAGCAGTACAGCAGCAGAGTAGCAGCAGTAGTGAGCAGCAGTAGCAGCAAGCAGTGTAGACAGTACAGTAGTAGTAGTAAGTAGACAGCAGTAGCAGCCCAGTAGCAGAGCAGTAGCAAGCAGTACAGGCAGCAGTAGGCAGCCAGCAGTAGTGCAGCAAGCAGTCAGTAGTACCGCAGGTAGTAGTAGCTACAGTAGCCAGTAGGCAGTTAGCCAGTAGTGCGCCCAGTGCAGTAGTAGTACAGTATTAGTAGCAGCAGTAAGTAGCAGTAGCAGTAGCAGTGTAGCAGTAGCAGTAGAAAGTAGCAGTAGTAAGCAGTAGCAGTAGCAGCAGTAGTAAAGCAGGTAAGCAGTAGTAGCAGTAAGCAGCAAGTAGTAGTGTGGTCGTGGTGGTGGTCGTGGTGGTGTCGTAGTAAGTAGTAAGACAGTAGCAGTAGCTAGTACAGATATGCAGTAACAGTAGCAGTAGCAGTAGGCAGTTTGCAGTAGTCAGTTAGTAGTAGTAGTAGTAGTAGTAGTAGTAGTAGTAAGCACGGTAGCAGCGCAGGAGCCAGTAGCAGTAGCAGTAGCAGGGGAGGAGTAGTAGCAGTAGCAGAAAGGAGCAATAGCAGTAGCAGCATAGCAGTAAGCAGATAGCAAGTAGCAGTAGCAGGTAAGGAGCAGTAGCCAGATAGCAATAGTAGTAGTAGCAGTATAGTAGTAGCAGTAGAGTACTAGTAGTAGTAGTAGTAGTAGCAGTAGCACCGCAGTAGCAGTAACAGTAGTGCAGTAGACAGTAGCAAGTAGCTTATACAGTAGTAGCAGTAGCAGTAGCAGTAGCCAGTAGCAGGTAAGCAGCAGTAAAAGCAGTACCTTCGTAAGGCAAGTAGCAGTACAGTAGCAGTAGTAGCAGTAGCAGTAGCAGTAGCGTAGCAGTAGCAGTAGCAGTAGTAGAATAGCAGTAGTAGTAGGCAGTGTAGGCAATAGTAGCAGTAGTTGTAGTAGTAGTAGTAGTAGTAGTAGAGTAAAGTAGTAGCAGTCAGCCCAGGAGGCAGTAGCAGGAGCCAGGTAGCAGTAGCAGGAGCAGTAGCAGTAGCAAAGCATAAGTAGCAGTAGCAGTAGCATAGTAGCAGTAGCTAGCAGTAGCAGCCTAGTAGTAGTAGTAGTAGTAGTAAGTGAGTAGTATTAAGGGTAGATAGCGGTAGTAGGTAGTTTAGTAGTAGTAGTATTAGGGGCAGTAAGCAGCAGGAGCAGATAGCAGTAGCAGTAAGCAGATAGCAGTAGGAGTAGTGGTAGCCCACATAGCAGTATGCAGTAGCAGGATAGTATCAGTAGCAGTAGTAGTAGTAGTAGTAGTAGTAGCAGGTAGTAGTAGTAGTAGGGGAGTAGTAGCAGAACAGTAGCCCAGGCTAGCAGTACAGTAAGGAGTAGGTAAGAAGTAGCCAGGTAGAAGCAGTAGAATAGCAGTAGCAGGAGTAGCAGTAGTAGCGTAGGCAGCAGTAGCAGCAGTGGATCGTGGTGGTGTCGTGGTGGTGGTCGGTAGTAGTAGTAGTAGTAGTAAGTAGAATAGCTCAGTGCAGCAGCAACAAGACAGAAGGGGACAGCCATTAGCAGTACCGAGGGCCATAGGCCGGAGTAAGCAGAAGAGACAAGTGTTCAGCAAGAAACAGCTACGGTCGAGAGGCGACATGGGAAACTGGAATCAGATTATGCAGCAGAGATGAGCGAGAATGATCAATATTCATAGCAGTAGCCCGCAGTTATGTCAGCAGCAGTAGTTAAATAGTTAGCTCGAGGTACAGACACATAGCTCTCATCAGAGGTAGCGAGCAGGTAGCAGCAGTGGATTGCTGGTGTGGTCGTGGTGGCTGTTAGCATGTATGACAAGGTACCAGTAGCAGGTCGAAGTAAGATTAGCGGTACGACGAGAAGCAAGCAGCAGCAGCAGTAGCAGCCAGCAGCAACACAGTATGCAGCAGCTAGCAGCAGATAGCAGGTAATAAGCAGCTAACAGACAGCAGTGCAGTAGGAGTAGTACAGTAGCAGTAGCAGAGTAGCAGACAGTAGTAGTAAGTAGCAGTAGTAGCAGTAGCAGCAGGTAGCAGCAGTAGCAGCAAGTGGTGGTGGTGGTGGTGGCGTGGTGTGGTCTAGTAGTAGTAGTAGTTAGTTAGAGTAGAATAGTAGTAGTAGTAGTAGTGATAGTAGTAGTAGTAGTAGTAGCATAACCAGTAGCAGTAGCAGTAGCAGTAGCACAGTAAGCAGTAGCAGTGACAGCAGTGAGTAGCAGTAGTGAGCAGTAGCAGTAGCAGTAGCAGCAGTAGCAGTGCAGCAGTAAAGTGCAGTAGCAGCAGTGTCGTGGTGGTGGTCGTGTGGTGGTAGCAGTGCAGTAGCAGCAGCAGCAACCAGCAGAGAAGCAGCTGGGCAGGGAGCATGAGCAGCAGCAGCAGTTATAGTATGGTTTTATTACTCTGGTTTTTGGTTCAAGCCCTGGGAACTTAGGTTGGTAAGTAGTAGTAGTAGTAGTAGTAGTGTAAGTTATAAGTATGTTTATTACTGTGGTTTTTGGTTCAGCCGGGACCTTATTTTTGAACACTCGACAACACCTGATAGATGTTATTTAGGTAGTTTAAGAATATATAATTATAACATAAAGGAATTTTGAGTAATATAGGGTGATTAATAATGATGTCATTTACTTAATACTCGATAAGGTTTAGATAGAACTAATACAGGTCACTGCACACTTCGTCGGTGCATGTTTATTAAAGGGGTTAAGTATTTTGATGAATATGTTTTAATTAACAAGAAAGATCTGAAAGCTCTAGATACCTTCCAGCAACTTTAAGAATCGTATTATGACTCAGTCAAAGATGTTTATCCAATCAAATTAAGTGTGATAAAGTGCAAGTTAATGTCTAATATTTCAATGTTGCGTGATAGTAGGTTCGCAACACTACATAGGGGCCCGATAATCGCCACACAAGAGATACGAAAAATGCGTCAACTTCGCACGATCAAGAACCACGAGCACTTCAGGAACATGGCCAGATGAATATCGGCCCTAGGACGGCATTTTCAAACATAATAGTAGGATACGAGCGTTGATCATCCTTAACCTTGAACGTTTTTGACCGAGTCTTAAGACTTGGTGTGAACAAATATTCAGAATATTGGTTCAATTAATAGCAGCTCATTATTTTATTCAAGCTAAAAGAAGATACTTTCACACCTTGGAAACTCTATAAAATAGGATCTAGTAACCAGCACATTTCTCTCATTCTCAAAGCTGTTGTATCCAGGCCTCAAGCCTGCTAGGGTTATATAGAGTGAATACACTTGGGTTTGGGATCAAAGCTTTATCACCTTAAGCTTTAAGAAAACACTTGGGAAGTGAGATCATAGAGTGTGTTTTCGATATCGAGGTGTAGATCGGTCCTTCCTGAGTACATCCTAAAGGTTATTCTTATTCTTATTCTTAAGTTCATTTCCGTGTAAGTTCTTTAGTATTTCTGTTATTTTCTTTTCTCAAATCCTAACTCGCTGTTTTCGATTCTGGGTTAGGTATTTAAGTTCTTTGAACTTAACGCGCCGTTTTTTTCGGGTAAGCTTCTTCTTGGTGGTTTAGTCTCTTCTTCTTATCAATCTCTTATCTTTAGAAATACTCACCATTCTTATTCGTTGCGTCCGCTTTAGGAGTGTTCCAAACTCCGTCCTTGTTCTAAAAATAGCGGGGTGTATGGTAAGGCAAATAGGAATACGATTTTATGCTGCTTTATGTTTTTATATGCTATGTTTTGAGTATGATTGGATGTATGATAATGGTTTTTAGTTCTTGCAGTATGATGTGCTGTTATAGATACACAAGCATACTACACGGTGGTTCTAGATAACACCATCATACATTTGTTTAGATAACAAGTCCAGTAATATGATTCCCAATGGGCATTATGATTTGTTTAGATAACGAGCCATAAATCTATATGCTTGGTTTAGATAACTAAGCGCGCCGTAAATTTTATAGGCATATGGTGCTAGATTAGCAAGCCCAAGAGTATGATGGCCATTGTAATACTT
>hulupacbiokf_r0039
AAAAACAACGAATCCAACTTGATTTTTACAATTAACATTCTTAAAGTTTTATGACGCTGGTTATGTCCAGGAACTTAGTTTTTAAAATACTTAGTAGGGGCATTAATTTTATCCCACTAATATCAACGCCTCTATAAGAAAAACAACGATCAACTTGATTTAACATTAACTTCTACAAGTTTTATGAACCTGGAATATGTCAGAGGAAGCAATAGTTTAAAACTTAGTTCGCGTTAATTATTTATCACTATCATCGATGGGCTCTTTAGAAAAACCAAAGATCAGAGCGATTTAAATTACACTTCTAAGTTTAATCGACTGCTTAATATCCAGGAACTTAGTTTGAAAAGCTTAGTTCGTGTTTAAATTTTTACAATATCATCGTGCTCATTTAAGAAAAACAAGATCAATTTGCTTTTGCTTTTAAGTTTATCGCACTGGTCATCGCGAACCTTAATTTGAAAACTTAGTTTCGCGTTGAACTTTTAATCAATATTCCGTTTCTCTTTAAGAAAAACAATGATCCTTATTGACTTCTCACACTTCACTGCTACACGTTACTGCACGTGGTATGTCCAGGAGACCTTAGTATCGAAAACTAGTTCGGCGTTAATATTTTATAATATCATTCGTGCTCCTTTCAGCACACCACACGACTCAGATCGATTTAGAATAACTTCTAAGTTTTTATGTGTTATACTCGCGAACTATTGAAAACTAGGTTCGGCGTTAATCTCTCTCTATCACACCGCTGCTCGCTCTTTACGACAAACGATCAAATTTGTTTATTACTTCTAAGTTTACTGAACAGGTTATGTCGAGGAACATAGTTTAAAACTTAGTTCAGCGTTACATTTTTTTTCACCATATCGTGCTCTTCTAAGAAAACAAACAACGATCAACTCGATTTAAAATTAACTTCTAAAGTTTCTATGACCTGGTTATAAATCAGGACTTAGTTTGAAAACTCACGCTCTCCGCCGCTTTTCTTTCATATTCTCGCTGTGTTCTAGAAAACAACGATCACCGTGATTTAATTGAAATTCTAAGTTTTATCCACCTTGGTTAATGTCCAGCGAGACTTAATTTGAAAACTTAGTTCGCGTTAACTTTTATCAATATCAGCGTTCCCGTTTTTAAGAAAAACAATGATCAAGTTGATTTAAATTAACTTCCCTAGGTTTTATGACGTGGGGTTATTGTCCAGGAACTTAGTTCGAAAACTTAGTGTCGCACGTTAATTTTTATGCAATACTCTCGTGCTCTTTAAGAAAAAACAACCGCATCAACATCTCGTTGATTTAAATTAACTTCTAAGCTTATGCAAACTGGTTATTGTCCAGGAACATACGTTTATAAAACTTAGTGTCCGCGTATAATTTTATCAATTCTCGTGCTCTTTAAGAAAAACAACGATAAAATTGATTTAAATTAAACTTCAAAGTTTTATGACCTGGTTTATGTCCAGCGAACATAGTTTGAAACTTAGTTCGCGCAGTTTGATTTTTGAAATCAATATCTCGTGCTTTTTAAGAAAAACAACGATCAATCGATTTAAATTCAACTTCTAAGCTTTTCATGACCTGGTTATAGTCCGCAGGAAAAAACAATAGTTATTGAAAACCTTAGTTCGCGTTAATTTTTTATGCATATCGTCGTGCTCTTTAAGAAAAGCAACTGATCAAATTGATTTAAATTGACTTCTAACGTTTTATGACGCTGGTTATGTCGGGGATACTATAGTGATGAAACAGCTTTAGTTCGGCGTTAATTTTTATCAAATATCTGTCAAGCCCTTTCAAGAAAAAAAAGATCAATTCAAATTTAAACTTCAATCTAAGTTTTATGACCTGGTTAATGCCCAGGAGACTTAATTTGAAAACTTCTGTCAGCGTTGATTTTTTCAATATCTCGTGGCTTTTTAGAAAACAAACGATCACTCCAAACGAGTCGATTTAAATTAACTTCTAAGTTTTATGCGACTGCGTTATGATCCAGCGAACATAGACTTCTAAAACTTAGTTCAGCGGTTAATTTTCTATGCAAACATCTCGTGGCTCTTTAAGAAAAACAACGATGAAATTGTTTAAATTTAACGTCTCTATGTTTTAGGACCTGGTTATCGTCCGGGAACATAGTATTGATAAAACCTTAGTTGCAGGCATTAATCATTTATCAATATATCCCATGCACTTTAAGAAAACAACGATCAATCTGATTTAGAATTAACTCTAAGCCTTTATGACTGGCTTATGCTCCAGGAACATAAGCTTTAAAACTTAGTCTGCGTTAAGTTTTTATCAATATCCATCAGTGGCTCTTTTAAGAAAAACAAACAATCAATTGATTTCAATTAACTTCAAGTTTTATGACGATGGTTTAATGTCCAGCGAACATAGTTTGAAAATTAGTTCGGGCGTTGATTTTTATCAATATCCTCGTGCCTTGGTTTAAGAAAAACAACGATGCATTCTCTCCGAATTTAAATTAACTTCTAAGTTTTATGACTGGGTTATAATCCAGAACATAGTTTTAAAACTTAGTTCGGGCGTTAATTTTATCAATATCCCCGTGCTCCTTAAGAAAAAGCAACGATCAATTGATTTAAATTGAACTTCCCTAAGTTTTAATGAGCGGCTGGTTATGATCTGGTTCGGAACTTAGTTCGCCGTTAATTTTTTATCAATATCTTGTGGCTCTTTAAGAAAACATCCGATCAAAACTTTCAATTTAATATTAACCTTCTATGTTTTATGACATGGTTAAATATCCAGGAACCTTATATTTGAAACTTAGTTCGGGCGTTAATTGTTTATCATGTCTCGTGGCTCCTTTAAGAAAAACAAGGGGGGGGGGGGGGAATCAATTGATTGTAAATTAACTTCTAAGTTTTATGACCAGATGTTATGTTCCGAGGACTTAGTTTTGAAACCTTAGTTCGGCGTTAATTTTTTGTAAATATCCTTGTCTCTTTAAAGAAAAAACAACATCAAATTCAATTAAATTAACTTCTAAGTTTTTTATAGACCTGAGTTCATATCAAAGGAACTTAATTTTGAAAAACTTAGTTCGGCGTTAATTTATCAATGTCTCGTGGGCTCTTTAAGAAAAACATCGGATCAATTGATTTATTAACCTTCTAAGTTTATGACTGGGTTATAGTCCAGGAATTAGTTTTAAAACTTAGTTCGCATTAATTTTTATCAATAATCATGCTCTATAAGAAAAACAACGATCAATTGATTTAAATGAACTTCCTAAGTTTTTACTGACCTGGATATGTCCAGGAACATCAGTTTAAAAAAACCTTCCCGTTCGCGTTAATTTTTATCCAATATCTCGTGCTCTTTAGAAAACGAACGATCATACAGATTTAAATTAACTTGCTAAGTTTTATGACCTGGTTATATCCCCAGGAACTTAGTTTGAAAACTTATGTTTCGTGTTATATTTTTATCAATATCATCGTGCTCTTTAAAGAAAACAACGATCAACTTGATTTTAATTGAACTTTTAAGTTTATGAACCTGTTATGTACAGGAACTTATTTGAAAAACTTAGTTCGCGTTAACTTTTTCAATTATGCTCGTTCTCTTTAAGAAAACATGATCTAAAAATAATATAAATATAATAATGACGAATAGAACTTAGTAATAGAAACAACAAAGTTAATATAATACAAATATACAAAAAAAACAAAAAAAAAGTGCAAATATATATAAGACAAATCGATTTAATTAACTTTCTAAGTTATGGAACGCTTCGGTTATATCCAGGAACTTTAGTTTGAAACTTGTTCTGGGTTACATCGATTATGTATCAAATGTCTCGCTCTTAAGAAAAACAGCACGATCAACCGCTCGGTTTAAATTACGACTTCTACAGTTTTATGAACAGCGTTACTGTCGATGGAACATCAGTTTCCAGCAAAACTAGTATCCGCGTTAATTTTTATCAATACTCGTGAGAGAGACTCTTAAGAAAACGATAATGACGATTTAAACTTAAGAATAAGCCTGGTTATCATCCAGGAACGTTAGTTTGAAACACTTAGTTCCGCCGTTTCAATTTTTTACTCAACGTATCTCCGTGCTCTTTAAGAAAAACGAACGATGCCAATTGATTTAATTGAACTTCTAAGTTTTTATGCCACTTGGTTATGCGTCCAGGAACTTAATTTGAAACCTTAAGTTCGCGCTTAAACCTTTTATCAATATCTCGTTCCGTTTTAGAAAAACAATGATCAACCTTGATTTAAATTCAACTTCTAGGTTTTATGACGCTGTTCATGTCCAGGAGAACTTTAGTTCGAAATCTTAGTTCGGGCGTTAATTTTTATAAATAATGCTCCGTGCTCTTTAAGAAAAACAACGATCAAATTGAGTTTAAGATTAACTTCTAAGCTTTAATGAACTGGTTATATCCAGAAGCATAGTTTAAAAACTTAGTTGCGTTAATGTTTTATCGAACCTATCTCGATGCTCTTAAGAAAAACAACGATCAATTTGATTTCAAATTAACTTCAAAGTTTTATGAGCCTGTTATGTCCAGGAACATAGTTTGAAAACTTTAGTTCCGCGTTGATCATTTTATCATATCTTCGTGCTTTATAAGAAAAACAACGATGCATCGATTTAAATTAACCTATCTAAGTTTTATGACCTGGTTATCATCCAAAGAACATAGTTTTTAAAAACCTTAGTTCCGCGTTAATTTTTATCAATATCTCGTGCTCTTTAGAAAAACAACGATCAATTGATTTAAATGACCTTCTCAAGTTTTAATGACCTGGTTTATGTCGGGGATTTTTAGTATGAAAACTTAGTTCCGCGTTAATTTTTATCCATATCCTTGTGCACTTTAAGAAAACCAACCGATCAATCAAATTTAATTAACCTTCTAAGTTTTTATGAACGCTGGTTAATCCACGACTTAATTTGAAAAACTTTGTTCACGTTGATTTTTATCGAATATCCTCGTGGCCTTTTTAAGAAAACACGATCCAAATCGATTTAAATTAACTTCTTAAGTTTTATGACGCTGGTATATCCCAGGAAACATAGTTTTAAACTTAGTTCGCCGTTAATTTTTATCAAAACATGCTCGTGCTCTTTAAGAAAAAACAACGGATCCAATTGATTTAAATTAACTGTCTACTGTTTTTAGAAAGCTGGTTATGTCCAGAGAAAGCATAGTTTGAAACCTTAGTTCGCATTAATTTTATCAATATAAGTCATGGCACTTCACAGAAAAACAACGATCAACCTGATTTGAACATTAACTTCTAAGCTTTATGGAACTGGTTATGTCGCAGCCGAACATAGTTAAGAAAGATTTAGTTCGGGCGTTAATTTTATCAAATATGCTCGTGCCTCCTTTAAAGAAAACCAACAAATCAACTTGACTCTAACACTCACTTTCAACGCCTTTCACTGATGCGCTTATGTCCAGGAAAAATATTTCGAACAACTTAGTTCGCGTCTGATTTTATCATATCCTCTGGCTCTTCTTCAACGCACGCATCAATCGATTTATTACTTCTAGTTTCATGAAGACCTGCGTTATAGCCTAGGAACATGAGTTTGAAAACTTAGTGCGCCGTTATTTTTATCAATGTCTCGTGCTCTTTAACCAAAACCAACGATCAGTTGATTTAAATTAACTTCTAAGTTTTATGACCTGACGTTAACTGTCCAGGAACTGTAGTTTGAAAAACTTAGTTCGCATTAATTACTTTATCAATATATCATCGCTGCTTTAAAGAAAAACACGAAAACGACGATCAATGAATTTTAATTAACTTCTAAGCTTTTATGAAGCTGGTTATGCCAGGCACATAGTTTAAAAACTTAGTTCCCGCGTAATTTTTATCAATTGTCTCGCGTGTTTTAAGAAAAACATAAACGATCAAAACATTGATTTTAAATTAGACCTTCTTCTAAGTTTCTAGGAACGCGAACTGGTCTTTGTCAAGAACAACAACCTCAAGATTTGATAACGGCATTCTATTCACTGAAACTTAGTTTCGCATTAATTTTTATCCAAACCTATAATTGTCAATGCTCGCTTTAAGAAAAAATACAAACGATCAAAAAGTCAGCATTGATTTAAATCTAACTTCTAAGTTTTTATGAACTGGTTATGTCGCAGGAACATAGTTTAAAAACTTAGTTTTCGCGTTAATGTTCTTATCAAATATCTCGTGCTTCCTTGTAAGAAAAACACACGATCAAATTGATTTAGAATTACACTTCAAAGTTTTATGACCTGGTTACTGTCCGGACCATAGTGTTGAAAAACTTAGTTCACGTTGATTTTATTCAATACTCTCCCACGTGCTATTATAGAACACAACGATCAACATCGATTTAAATTAACTCTAATTTATGACCTGGTATTCAGGACATAGTTTTATTAAACTTAGTTCGACAGAATATAATTTTTATAAACAACCGCAGCTTCCCAGGAGCATAATCCTCGTGCTGCTTTTAAGAATTAACAACAAAGTGACCACGATCAATCTTGATTTAAATTGACTTATAAGTTTTAGGCACCTGGTTATCGTCAGGAACATAGTTTTGAAAACTTAAGTTCGCATCTATTTTTTAATCCAATATATCATCGCTTTAAGAAAGAAACAACGAATCAATTGATTTAACAATTTAAAAACCCTGCTCTAAGTTTTAATGAACTGGTTACATGTCCAACGG
>hulupacbiokf_r0040
ACAATTGGTATTAGACGTGATATTTTACGAGATCTGATTTCGATGCCTATAGTTTCCGCAGAGCCAATACACAAGTAATATGGAGAATTTCTGGACAGAAAGGTCCAACATATATCATTTGATTTGGTTGGGAATAGAAATTCAGGACACATCAATTAAATACATGTCCATATTCTTGGTCAATTAAATACTACCTAACATAAAGTCAATTTTGAGTTATATATTATGAGATGGGAAAATGTTCAAAAAGATTAGAGCATTGTTAGAGAGAAATATGAGTGAATTACAGAGATAGCTATCGGAAGCACTAGGCAAGCTGCCTAGAAGATTTGGGGCAGGAAACCAATTTTTTTGATAATTGGAATTAATTAGGAACCCCAATATTCACCATAGGGCCAATAGTATTGGAAAACAAATATGAATATTATGAGAGGGATAAGGTTCAAAAAATTAGAGGTTGTTAGAGACAGAATAATGAGGAATGATAACTTAACGATGATCGGTTCGGAGTCCTAGGCATAGACTGCCTAGGAGATTTTGGACAGGAAACGCCAATTATTATTGTTATTGGTTGAATTAGGACCCCAAAATTCATTGGTCAAAATAATATACCTATAATAGAAATATTATTTTGAACATGGGAAAATGGTATCTAAAAAAATTAGAGGTTGTTTAAGAGAACAAAATATGAGGTGGAATTACGAATCGAGCTTCGGAGACCTAGGACAGCTGGCCTCAAAAGGAGAAATTATGGACAGTGAACGCCAATTTTTTTATTTTGTTTGGTATAGAATAGGACCCAAATTCATGGCAATTAATATAACCTATATAGAATTTTGAAATGGGAATAGGTTTCGCAAAAAATTTAAGAGCTTCGTTAGAGGGAAATAATGAAGTGAATTACGAGGATCGCAGCTTCGGGCCCTAGGCCGCTTAGCCAATGGAATTTGGCAGGAAAGAGCCATTAATTTTTTGTTTTGTTGAAATTAGGACCCCAAATTAATGGTCAAATAATACTGACTAGTATGATAATTATTGAGATGGGAAACGGTTAAAAAAGATTAGAAGGCTTAGTTAGAGAGAAATATGAGTGAAATTAACGAGATCGCTTCGGAGCCTAGGCAGCTGCCTAGGATGATTTGGTCAGGAAAGGCCAAATTTTTTATTGTATGGATGAATTAGGAAACCCAAATTCCACTGGCCAATAGTATACAAATACATGATTTAATATGAGATTGGAAAAGGTTCAAAAAATTTAGAGGATAGTTAGAGAGAAACTAATGCAGTGAATTACGAGAAATTGCTTCGGAGCCCTAAGGGCTGCATGCCAGAGGAGATTTGGAAGGAAAAGGCCAATTTTTTTGATTTGTTGATTTAGGACCCCAATTCATGGCAATAATATCACCTAAATATATATTTAGAGGAATGGTTTAAAAAAAAAAAAAAAAAAAAAATAAAAAATACAAAAAAAAAATTAGAGCTAGTTAGAGAGCAAATATGAGTGAAATTAACAGAGATCGCTTATCGGTGGCCACTAAGGACAGCTGCCAGAGAGGAGATTATGGCAGGAAATAGCAATTTATTTTGGTTTAAGGTGAAATATAGGACCCCAAATTCATTGGTATCAAATAGATATAACCTTATAATATATTATTAGGAGAATGGGGAAAAGGAGTTTAAAAAAATTAAACAGGTTGTTAGCAGAACAATATGAGTATGATTATACGAGATCGATTCGGAGCCCTTAGGCACCTGCCTAGGAGATTTAGGAAGGAAAGGCTTATTTTTTTGTTTGGGTTTAAAATTAGGACCCAAATTACATGTCCAGATTAATATAATCTATATGAATTATTTGAAGATGGGAGAAGGTTCAATAAAAAAATATAGATCTTTTAGAGAGAATATGAGTGACTATAACGAGATCATAGCGTCGTGAGCCTTAGGCAGCTGACTAGGAGATTTGGCAGGAAAAGGCCCAATTTTTTGTTCGGTTAATTAGGGCCCCAATCCATGGTCAATAATATAACCTATATGAATTATAGAGATGGGGAGAATGGTTACAAAAAAATTAGAAGCTGGTTAGAGAGACAATAATGAGTGAATTACGAGAATCAAGCTTCGGAGCACTAGGGCAAAGCTGCCTAGGAGATTTGGAGCAGGAAAGGCCAATTTTTTTTGAGTTTGGATGGAAATAAGAGACAAAATTCATATGGCCAAATAGTGATCACAAATATGAAATTATTGAGATTATGGAAAAGGGTTCTATAAAAAAATTAGAGGTTGTTAGAGACTATAAGATGAATGGAAGATGTAATTAACGAGATCAGCTTCGGAGATCCTAAGGCAAGCTGCCTAGGAGATTTGGACAGGAAACGCCCAATTTTTTATTTTTGTTTTGGTTGAATTAGAGACCAACAATATATTATCAGTGGTCAAAATATATCCTATATGATATTTATTGAAATGAGGAAATGGTATCCAAAAAAATTAGAACTTGTTAGAGAGAAATATGAGATGAATTACAGAGATCGCTAATCGGAGCCCCTAAGCCGCTGCCAATACGGAGATTTGGCAGGAAAGCCAATTTTTTGATTAGGTATTAAATATTAGACCCCAAATTCATGGATCAAAATAATAACACCTATATGGAATATTTCATGAAGATAGGGAAATGGTTCAAAAAAGATTAGAGCTTTTAGAGGACGAAATATGAGTGAAACTACGAGATCCGCTACGGAAGCCCACTAGGACAGCTGCCTAGGAGATTTCAGGAAAAAGGCCAATTTTTTTTATGTTTGGATTAATTAGGACCCAATCATGGCGCAAAAAATAGTATACAAAATAATGATATTATTGAGGATGGGAAAAGAGTTTCAAAAAATTAGAAAGGTCTGTTAGAGACAAATATGAAGTGATAATTACAGATCAGGTTTATGGATCCTAGGCAGCTGCCTATAGCGAGAATTTGGCAGGAACCCAATCTTTATTTGATTTGGTTGAATTAGATCCAGCCAAAATTCATGGTCAATAATAATACCTATATGATATTATTCGAAATGGAAAATGGTCAAAAAATTAGAAGAGGTTGTTAGAAGACAAATATATGAATTACGGACGATCAGCTATCGGAGTCTATGGCAGCTATGCCTAAGAGAGATTTTGGCAGTGAAACGCCAAATTATTTTTTGTAATTAGGTGAATCTAGGACCCCAATTCATGTCAAAAAGATATACCTATATGATAAGTTATTAAGAAATGGGAAATGGGTTCCACTAAAAAATTAGAGCTTGTTAAGAGGAAATTATGAGTGAATACGAAGATCAGCTTCGGAGTGCCGCTTAGGCCGCTGCCTAAAAGGAAAAATTTTGGCAGGAAAGGCCAAATTTTTTGTATATATAATGTTGAATATAGGACCCCAATTAATTATGGTCAATAATACTCTAAATGGATTAATTATTGAGATGGGAAAAATGGTTCAAAAAAGATTAGAGGTTGTTAGAAGAGAAAAATTTAGAGTGATTACGAGATCGCTTCGAGAGCGCGCTAGGGCAGACTGCTAGGAGTTTGGCCAGGAGAAAGGCCAATTTTATTTGCATTGGATTGAATTAGGAACAGCAATTCATGCGCAAATAGTCAATATAACAAAATATGATATTATTGTTAGAGTTGAAAAGGTCAAAAAAATTAGAGGTTGTATAGAGAGAAATAGATAGAGTGAAAATACGAGATTGGCTATATATCGGAGCCCTAGGCTGCTTGCTAGGAGAAATGGCAGGAAAGGCCAATTTTTTTGATTTGTTGATTTAGGACCCCCAAATTCTTGGCATCAGAATAAACCTAAATATGAAAGATATTGAGATGGGAAATGATTCAAAAAAATTAAGAGCTATGTTAGAGAGAAAATATGTATAGTGAATTACGAGATCGCTTTCGGAGCCCTAGGAGGCACCAGTTGCACTAGAGAGATTATTGGCAAGGAAAAGGCCAATTTTTTTTGTTTGGTTTGAATTAGGACCACCAGAAAATTCATGGGTCAACAAATAATATACTATATGAATAAATTAATTGACAATGGGAAGAATGTTCAAAAATTAGAGCATTTGTTTAGAGAGAAAATATGAATGATGATTAACAGAGAATCGCTATCGGAGACACTAAAAGGCCGCTGCTAGGAAAGATTATGAGGCAGGAAAGACCAATTTTTTATATAGTTTTGTTTGATTAAGGACCACAAAATTAGTGGTCAATAAATAACTTACCCATAATAAATGAATTATTATTTGAGAGATGGTAAATGTGTATTTCAAAAAGATTGAGAGAGATTGTAGAGAGAAATATGAAGTGAATTATCGAAGCATCAGCTTTCACGGAGCTTCTAGCAGCTGCCTGAAAGGAGAATTGGCCTGGAAAGAGCCAAATTTTTTTGAGTTGGATAAGAATTTAGGAACAGCCAAATTATAGGCCAAATAGTATAAAATTATGATATTGCATTAAGGATGGGAGAAAAGGTTCAAAAAAAATTAGAGTATTGTTAGAGAGAAATATGAGTGAAATTAGCGAGATCCGCTATCGGAGCCTAAAAGGAAAGGTGCCTAGGAGATTTGGGCAAGAAAGGACAGATTTTGATTATTTTGTTGATTAGGACCACCAAATATCTTATGGCCAATAATATAACATATATGATAATTATTGAGAATGGGGGAAAAAGGTATCAAAAAAATTAAGGATTGTTAGAGAGCAAATAATAAGAACGTGGAATTAGCGAGATTCAAAGCATATTCGGAGTCCTAAAGGAAGCTTGCCCTACGGAGATTTGGCAGGCAAACGCCAATTTTTTTGTTTGCTTGAATTAAGGACCCCCAATTCTGGAGTCAATAATATACTAGATACAATAATCATGGATAAATTATTGAAATGGGAAATGGTTCCAAAAAATTAGAGCTTTGTTGAAGAAATAATAAGTGAATATCGAGATCGCTTCCGAGTATCCTAGCAGGTTTGGCTAAGGAGATTGTGGGCAGGAAAGCACCCAAAAAATTTTTTTTTGATTTGGTTGAATTGGACGCCGCAATTCATGGTCACAGATAATATAACCCCGTATATGCCATCATTTTCAGGAACCGACTGGGACACAAACCTGGTTCGCAAAAAATCTACGGCAACGACTTGTATATAGCAGAAGCAAATAATGAGTGAAATTACCCGAGATCGCCTTCGGAGCGCCCGACTTAGGCCCTGCCTAGGAAGATTTGGCAGCGCAAAGCCAATTTCTTTTGCTCCTCGGCACGCCCAAAATTACCATGGGTCAATAATGAGCTCTATATGCCATACTTATTCGCAGAATGGGAAAAGGTTCAAAAATACTTTAGAGCTTGTTAGAGAGAAAATATGAGCACCGCCCAGGCAGCTGCGACGGAGATTTGCGCAGGAACGCGCGCCAATTCGTTTTTGGTTTGGATGCAATTAGGAACGCCCCCACATTCATGGCCAAGGTAGCTATAGCGCAAATATCGATATTAGTATCTTGATGAGATTGGCAGCAGAAGGTTAAACAAAAAATTAGAGAGTTAGTTAAGACGAGAAAATATGGAGTGAATTACGAGATTCCGCTTCGGAGCTCCTAGGCTGCTGGCCCTTTGCACTAGGAGATTTGGCAGGAAAAGGCCCAAATTTTTTTGATTGCTGTTGATATTACTCGGACCCCAATTCATCCGGCCAACCTAAGTATCCTATATGACCAATACTTCGAGATGGGACACAATGGTTCCAAAAAAAATTAGCAGCTCTGTTGAGAGAGAGAGTACTAAGCTGATTACGAGATCCGCTTCGGAGCCTAGGCAGCTGCCTAACGGAGCATTTGGCCAGGAAAAGGTCCAATTTTTTTGTTTGGTTGAATTAGAACGCACCGAATTCATGGTCAAGAATAATATACCTACTATGATATTGATTCGAAATGGAAATTTGGATTCCAAAAAATTAGAAATTGTTAGAGAGAAATATGAGTGATTACGAGATCCCGCTTCGGGAGCCCTAGGCCGGCTGCCCGTAGGAGACTTTGGCAGGAAAGGCCAATTTTTTTGATTGTCTGACTTAGGACCCCAATTCAATGGTCCATAATACACCTATATGATATTTATCGAGATGGGAAAATGGTTCAAAAAGGATTGAGAGCTTGTTAGAGAGAAATATGAGCTGATGATTAACGAGATCAAGCTTCGGAGGCCACTACCAGCTGCCTTAGGAGATTTGCAGGAAAGGCCATTTTTTTTGTTTGGATTGAATAGGAAAGCCCAAAGTTCATGGCCAATAGTATACAATATGATATTATTGAGATGGGACCCAAAGGTTCAACAAAAATTAGAGGTTGTTAGGGAGACAAATATGCAGTGAATTACGCAGATCCGGATTCGCGAGTCTAAGGCAGCTGCCTAGGAGATTTGGCAAGGAGAACGCCAATTTTTTTTGTTTTGGTTGAATTTAGGACGCCCCCAATTCATGGTCAATAAATATAACCCTATCATGATGAGTTATTGAAATGGGAAAATGTTCCAAAAATTAAGAGGGTTGTTAGAGACAAATATGAGTGAATTAGCGGATCGCTTTCCGGAGTCCTTAGGGGCAAGGCTCCCTAGGAGATATTGGCAGAACACCGCCAATTTTTTTGTTTGGTTGAATTGGACCAATTTCATGGTCAATATAATGACGCTATATGATATTTATTGAATGGAATGGTTCCAAAAAATTAGAGCTTGTTAGAGGGAAATAGTGAGTGAATTAACGAGATCGCTCGGAGCCCTAGGCCCGCGCTGCCCAGCGAGATTTGGCAGGAAAGGCCGAATTTTTTGTTTTGTGATTGGACCGCAATTAACTGGTCAAACTAAATCCTATATGATATTATTGAAGATGGGAAATGGTTCCAAAAAGATTAGAGCTTGTTAGAGAGAAATATGAGTGGAATTAACGAGATCCGCTTCGGAGCCCCCAGGCAGCCCTGCCTAGGGATTTGGCAGGAAAGGCCAAATTCTTTTTGTTTGGATGAATTAGGACCCCCCCCAAATTCATAGGCCCAATAGTATTAACAAATACTGATATTGATTGACGATTCGAAAAGGTTCAAAAAATTAGAGGTTGCTTAGAGAGAATATCGAGATGAATTACGAGATTGCTTCTCGGAGCCCTAGGCCTGCCTGCCTAGCGGAGATTTGGCCAGGAAAAGGCGCCAATTTTTTTGATTTTGTTGATTTAGGACGCCCAATGTCATGGCCCAATAATATACCCTACTATGGATAAAGTTCTTAGAGGGAATGGTTCAAAAAAAATTAAAGAGCTAGTTTAGAGAGAAATATGAGTGAAATTACGAGCTCAGCTTCTGCGGTGCCCTAGGCAGCTGGCCCGAGGAGATTTGGGGCAGGGGAAATGCCATTTTTTGTTAGGTGAATTACGGACCCCCAAATTCATGGACAATAAGTATACTATATGATATTTTGGAGATGGGAAAAGGTTTTTAAAAAACATTACAGGTTGTTTAAGACCCCATATGAGGTGATTTACGAGATCGCTTCGGAGCCCTAGCCCACCTGCCTTCTAGGAAGATTTGCAGGAAGGCGCTATTTTTTTTTGGTTGGTTTTAATTAGGCGTAACGGCGCAAATTCATGTCCAACGTACATATATCCTTATATGATATTTTTGAGATGGGAGAGAGGTTCAAAAAAAATTAGAGCTTTTT
>hulupacbiokf_r0041
CCCCCACGGGAAATCGGAGAACCAAAATTTGTTTTTGGGGGGGAAAAAAAAAACCCCCGCCCCCCCTTGCGCGCGGTGTGTGTAAAGAGAATCCCTTTTTGGAAAAAGTTTTTTTGTCAAAGTGGGAACGCCCCTGAAACTTCAAAAAAAAAAAGGCTTTTTTAAACAAACCCCCAAGAATTTTCCTTCCCCGAAAAATGGGTCCTATATCTGTGTTCTCTCCTCAAAACGAATCCCCCCCAGGAAAAAAAAAAAAGCCAAAAAAAAAACAAAAAACCAGTTTTTTTTCCCCCCCCAAACTTTTGACAAAGGGGGCCCAAAATCCCTTTTTTAACCCCCCTTTGCTAAAAATGGGTTCCCCGGGTCCCCCATGCCCCCCCCCTTTTTTTTTTTCCCCCGGGAACCTCAAGAAAATTTTATGCCGGGAAGGCAAAAACCCTTTTAAAACCCCGAAGGGGCCCCCCCTTTTTTTTCCCGTCCCAAAATTTCGAAAATGTTCTTTTAGGGGCCCCCCAGCTTGGGGGCCGGAAACAAAAAAAAATGGGAAAAAAAGGTTAAAAAAAATAAAAAACAATCCGACGATATTGGCCTTGGTTTCCCCCAAAACAGTCCCCCCCCAAAGAAAAAACGTCCGGGCCGGGGAAACCAAATTTCCCCCCCCCCCGGAAGCATTTTTTTTTTGGTTGGGGGAGGCTTTTTCGGGTTTTTTTCTGGGTTTGGGAAAAAATGAAAAGCTTTTTTGAAACTAAAAAACGAAAAGTGACTTTTTTTTACGGCGTCCGAAAAATCCGGGGAAAAAAAAAAAAGTTTTTTTTTTCCCTTGGGCCTTTTTTATGATGAGTTTTTTTCCGCCACGGGACAATTGGGACGGGCGGGGGCACGCAGAATCCAAAAGGGCTGAATTCCAAACAAAATGGGCTCCCCTTTTTTCCCCCGGAAAAAAAGCCCAAAAAAACAAGGGGGGAATTGGGTTTTTTGTTTTTTTCCCCCAAAAAGCCCTGAAACCCCCGGGGGGCCCCGGAAGGTGGGGGGGCCTTGCCCCTAAAAAGCCCCGCTTTTACTTTTTTTTTTTGGGGTCTTTTTCCCAAGGCCCCACAAACGGAAAAAAACCAAGGTGAGAGGGGCGTCCCCCCCCCCTTTTTTTTTTTTTTTTTTCCCCAAAACGTCCCCCCCCCCCTTTCCCCCGGGGAAAAAAAGGCAGCTTTTTTTTTATTTTTTTTTTTGGGTTTTTCCCGAATTGGTTTCACCCCCCCCGAAGGGGTGGGGGGGCGAAGAAAGCGCCCCCTCTCAGAAGACACAATAAGAAAAAAAGAGCCAAAAAAAAAAAACTTTTTTCTGGCCCAAGGCCAAATTCCCCCTGGCCGGGAAAAAAGCAAGTAATAATATTCAGAGGAAGAAAAAGCACTATTATAAGATATTGGTATTAACTTTTTTATACCTTTTTTGGCCCGTACCGGCCCCACAAGAACATTTACAAAAAAAAGCGCCCGCCGTTTTTTTTTTTTGGTGGGGGGCGCGAAAAGAAAAGGGGGGAAAGAAAAAAGGGAAACCCTTAAAACCCCCTTTTCCCCCCCGTTGGGTATATATATAATTATATATACCCCTTTAACGTTTGGAAAGCAAAGCCGATATTTATTTTACTAGAAGACACAGCCGAAAAATATGATATAATATACACCAAAAACCTAAAAATTTACGGAAAACTTTTTTTTTTGACCTTTATATCCTTTTGTTTCCTGCCTATGGACGGCAATCCCCCCGGAAAAAGCTTTTTTTTTTTTTTCGACTTAAACCCATTTTTTTTCCCCAGGGGGCCAACGAAATTAAAAAGGTTTCCACTTTTACAAAACCAACCCCCTTTTGCGGCCAAGGGTTTTGGGGGGGGTTTTTTTTATTTTTTTTTTTATTTAAAAATATAGAGACCAAGAAAACCCTTGAAAGGGCCCCGTCGGGGGAAAGGGAAAACCTTTTCCCCCTTGGAAAAAATGGGGGCCCCCCAAATGGAGGGCCTTTTTGAGGCCCCCAAAAATTTTTTTTTTTTTTTTTTTTTGAAATTTATTAAAATGCGGGGGTTTTTAAAAAAAACCGGTTTTGGGGCCCCCCCGGGGGGTGGGCCCCATTTTTTAAAGGGGGGGGAACAAAGGGCCCCCCTTCGGGGCCCCGAACTTTTTTTCATCGGTTTCCCGGAAAATGGTTTTTTTCCCCCGGGGGGTTTCCCAAACCCCCCAAAAGAAAAAAAGAAAAGAGGGTGGCCCCCCCCGCCGGCCCCCCGCCCACTTTTTCCTCCCCCCGTTTTTTTTTTTTTGGGAAAAAAAGTCTTTTTTTTTTTTTTTTCCCCCCCCCGTTGGGGGACCCCGGAGGCCCCAAAATCGAAAAACGAGAAAAAACCGGGGGGGGCCCCCGGGCGCCCCCGGGGAAAAAAATCAAATCCACTGGTAAAAATTCCCCCCCAACCCCCAAGGGGGCCCAATAAAACCCCAAGCTTTAACCAAAAAAAAACCCGCCCCCCTCCCCGTTTTTTTTCCCAAAAAGTTTTTCAAAGCGTTTTTTGAAAACCCAAAACCGAAGGCCAAAAAAAGAAAAAAAGGCCAAAATGAGGGCCACCCCCCCCCCGGTTCCCAATAGCCCCCCCGGCCCCTTTTTTTTTTTTTTTGCAAAGTCTGGGCCCCCCCCCGAAAGAAGTTTAAAAGGGGGCGGCCCGGAAAAACCCTTTTTCGAAATAATTACAAAGCAAGGATTTTTCTTCCCCCCCCCCAAAAAAAAGCCTTGGTAGGTACCAGAAACCCCAAGAGTTTTTTTTTTTTTTTTTTTCAACCGGGGGGGAAAAGTTTTAAAATATCCAAAAGAACCCAAAAAGGGGGGGAAAAAAAGGAAAAAAGAAAAAAAAAGCGGAAAAATGGCGGTCCCCATATCGTTTAACCCCAAAAGGTCCGATGGGGAGAAAAATTTGGCTTTTTTTTTCCCCAAAAAAAGCCGGGTTTTCCCCGGCCGGGGCCCGGCAAAAAAAAAAATTTCTCCCCCCCAAATCCCGCCCAAGATTAAACCCCCCGGGAAGGAAAAAAAAGAAAACCCGCTCCTTTTTTGGGGCGGACAAACATTTTTTTTTAAAAAAGGCCCAAAAACAAAGCTTTAAAGCAACCTTTGAAAAAAAAAACCGCCAAAAAAAAAAAGAAGGCCGGAGTTTGTTGGCCCCCCCCCGGGCCCCCTTGGGTTTCCCCCCGTTTTCAAAAAAAACCAATTCCCCCCTTTCCCCCCCCCCGGTCCCAAAAAAAAAAAGGCACAATAAGGGAAAACCCTCCCCAGACCGTTCCCCATTTTTGCCCCCCGTTTTCCCGGAAAATGTTCAACTCCCAAAATTTTTACAAAAAAAAAAATGGATTTGGGGGGCCCCCGCCTGATCCCCCGCCTACCCTCTGTCCCCCCACAGCCGAGGGGGGAAGGGTTTTTTTTTTGTTTTTTGTTTCTTTTTTTCCCGAAAACCGGACGCCGAAGGCCCCCGGGGGCCCAAGGGAAAAAGGCCTCCCCCCCCCTTTTTGTTTTTTTACAGGCCCACCCCCTAACCCGGGAATACCCGTTTACAAATGAAAAAAAAAAAAAATTTGGGGACCCGGGGAGAAAACCTTTTAATAGCCCCACGGGGGGGAAAAAACCCATTTTTGTTCCCCACCTTTTTAAATCTTGGCCTTTTTTTGAAAAAAAACCCTCCGGTTTGGGCGTTTGTTTTCCAAGAGGAACCCTTTTTCGAGGCCCCCCCTTGGGGTTTTTGGCCCCAAATCAATGCCCAATTTTTTGGGGAAAAAGGGGTTTTTTTCCCCCCCAAAACCCGAAAAAGGCCTTTTTTTTTTTTTTTTTTTTTTTTTTTGGCCGGGAGAAATCACAAAACCAGCCGGGAACCCCCAAGTTTTTTTTTTTTTTTTTTTTGATCGTCATCCAACAGTCCATCGGCCCGCAGCAGGAAGAGCGAGAGGGCGGTGAGGCGCTGCGAGCCGAAGAAAAAAAGGGGGGAATTTTAAACCTTTTTTTCCTTGGCCCGCCCCCAACAAAAGGTGAGAGAGAAAGGGAATACCTTTGGGCAATAGACCCCTTTTTTACCGTGCGCGCGCCATCCGAAACGAAAGCCCCCGCAGAGAGAGGAGAAGGCGCGCGAGAGATCCGCCGCGCGGTGCCGCGCGGCGCGCGCGCGCGCCGGCGCCCAAATTTCTATATATTAGTATAAAAATATGGATTATACCCCTTGATGGGGGAACCCAAGTCCCCCTTGGCCCCCCAATTTTTTTTTTTTTTCTGCAAAAGTGTTTGGGGGGACTTTCGAATTTTTCCCTTTGTTGGGGGAATTTCCCCTTTCCCCCCCAAACCCCAAAAAAAGGGAAAGAAAGGGGAAAAAGGGGGGGGGAAGAAAGGGTTAAAATGGCCAAATTTTTGGTGGGGCGGGTTAAGAAAAACCCCCCCTTAAAATTTCCACGAAATGGGGGTTTTTGGGGAGGGCGGAAGCCCCCCCTTTAAAAAAAAAAAAAAAAATGAAAAACCAACGAATCAAACCGTCCCAGGGAAGGCCCCCTTTAAAAAATATTTTCCCCGGTCCCCCCAGAGTTAAAAACAAAAAACCATAGTTTTGGTTGTCGGTTCAATGGCCCTTTTTTTCCCCCCCTACAGGAAGTGAGAGGCGGGTTCCCCCCCCTTTTGAACCAAAACGGGAAAAAAAACAAAATTTTTTTTTGACAGCCTTTTTCCCCACTTTTTCACGGGAAATTTTTTTTTTTTTTCTTTTTGCGAGAAGGGGGCCCAAAAAAACGGTTTAAAAAAAAAATAAAGTTTTGGGGGGGGGGAAGGAGGGTTTTTTTTCTTTTCCGCGGTGGGGGCCCCAAAAAAAGGCCCCCCAGGGGGGGGTGGGGGAAACGGAAACAGGCCCCCCCCGAAAGGCCCCCGTTTTGGAAAAAAAAAAAACAAAAAATCCCTTAAAAAAAGGAACCCCAAAACTTTGAAAGAAAAAAAAAGCCCTTTTTTTTTTTTCCCAAGGCCCCCCCCCTGTAAGGAAAGCCAAAGGGGTGGTCCGAAAAAAGGGCACCCTTTTTTTTCCCTTCCCGCGGGTTGTTTTTTTTTTTTTTTTTGGGGTGGGGGCCCCCCCCCCCCCTTTTACCGGGACAATCAAAACCCCGGCCCACAAAACCCCCCCAATTTTTTAACCCCCTCCCCAAATTTGGACCCCCCGTACCGGAATTGCGAAGGCCCCCCGTTGTCCCCCAAAATCCCCAAAAATTGGAAAACACCGAACCAAAATTCCGGGTCCCCCCCATTGCTTTTAAGTTCGCGACAAGCGTAAAAAAATTTGAAATCCCCAAACCCCCCCCCCCAAAAAGAAAAACCAATGCCCCCCCTTTAAAAACTCCCCCCCCAAAGGGAAATCTCTTGGACCCTTAAAAAAAAATTTGGAGGAAAAAAAATCCCCGGGAAAGGAAGGGGTTTCCCCGCAAAAAAAGGGTGGGGGCCCCAAAAGTTTTTTTTTAAAGGAAAATTTGGTAAACCAGGGGCCAAAAAGGAAAAAAAATTCCGCTCCCGCAAAAACCTTTTTTTTTTTCACTTCCCCCCCCAAAAAAAAAGAAGGTCAAAGGAGGGGCCCCCCGTAAAAAGTTTTTTTTCCCGAAAACCCGGCCGATTCCCCTTGGGTTCCTGCGGAAGGGGTTTCCCCTTTTTTTTTTCCCCCTTTGCCACCTTCCAGGATCCCGGGGGGTTAGGGGGGAAAAAAAATTTTTTTTTTCCCCCCTGGGCCCCCCCCAATTTTGGGGAATAAAGGGCCCCCCGTATGAAAGAAAAAATTTTTTTTTCCAGCCAAAAGGAGAAAATCCCTTGCCCCCCCCCCCCGGAAAAAAAACTATTTAAACCCCGCTTGTTTTTTTTGGGAAAAAGCCCCCCCGGCTTTTTTTTTTTTTTTTTCCCAACTGATGGGGTTTCCCCCCCCCGAGGGTTCCCCCCGCGAAGGCCCTGGGGAAAAAACGCTTGGAAAACAGAAAACCCAAAACCTTCCCCCCGTAAATAACCCTACCCCCAAAAAAAGTTTAAAAGCCTAAGGGGGGCCTTCATCCCCCGAGGTTTTTTTTTTTTTAAATGGGGTTTTACGCCTGTTAACCCATTTAAAAAACGCCCCTTTCAAAAAGGGGCCCCCCCCCTTTTTTAAAAAAAAATTTTTCCCCCCTTTTTTTTTTTTTTTTTTTTTAGAAAACCAAAAATGGGAAAAAAAAAAAATTGACCGTTGAGGGGGGTGCAAAAACCGTCAAATAAAAAAAGGGGCTTTTTAATTTTTTTTTTTTTTCCCCCAATTGGAAAAAATTTGGTTGGGGGTTTTGCCCCTCAAAAAGGGCCTTTTTTTAAAAAAAAAATTTCTTTTTATCCCTTTTTCAAGTTTGGGAACACCCCCCAACAAAGGAACCCCAAGGTCCCTTTCCCCTGCCTTTCCAAAAACTTTGCCCCCGCCCGGGGGGGGGGGGGGGGTTGGGGGGGGTCAAAAAATCCCCCAGGGCCCCCCGGCGAACAACCAGGCAAAAATTTTAAAAAAAAAAGGGAAAACCGAGCCCCCAAAGGGGCCCCTGGCCCCCCACAAACCCCCGGGAACCGAAAAAAAAAACGAACTTTTTTTTTTTTGTTCCCGGGGAAAGTTTTTAAAAAATGTTAAAAATAGAAAGAAAGGGAAAAAAGCGTTGGCCCAAAAAGGGGCCCCGGTATTTTTTTTGTTTATTTTTTCCCCCCCCCACCCCAACCCCCCCCGGACCCGAAAAAAACGAACCCCCGTTCCGGGGGGGTAAAAAAAATTAAATTACAAAACCCAAAGGGAAAAAAAGAACCCCCGAAAGCCCCAAAGGCCCGGGGGGTTCCCACCCCAAAAACCCACCAGGAAACGAAAAAAAACCCCCGGATGTCCCCCCCGGAAAGTTAATAAAAAAAAAAATACAAAAAAAGAAAAGGGGGACCGTGGCCCCCAAAGGGCCCCGGTTTTCTTTTCCCCCCCAAACCCCCCCGGGGGAAACCCGAAACCGAAAAGCCGTCCCCCACCCGGGGGTTTAAAAAAAAAAAAAAAAATTTAAAAAAATAACCAAAGGGGGGAACGCCCCCGAACGCCCCGCGGAGAGCGGCGCCCCCCCGGTTCCCCCAAAAACCCCCGGAAAAAAACGAAAACGGATGGGTTCCCGAGAAAAAAAAGGTAAAAAAATAAAAAAATAAGGAGGACCCCCGAGGCCCCAAAGCGGCGGCCCCCCGGGTTTTTTTTTTCCCCAAAAAACCCCCAAAAGAACGAAAACCCGACGTCCCGGGGGGGGTTAACCAAAATTTTAAAAAAAGGGGCAGAAAAAACCCGAAAGGGCCCCCAAAGGCCCGGCCCTAAAAACCACCCCCCCGGAAAGAACGATAAAAGAATGGTTTCCCCCGCCCCCCCCCGGGAACAGAAGTTAAATAAAAAAAAAAAATTTAAGAAAAAGGGGAAAAAACCGGGTGGGCCCAAGGCCGCCCGGTTTTTTATCCCCCCAAAAACACCCCCAACCCCCGACCGAACCGAACGTCCCCCGGGGGGGGGGTATAAATAAACAAGGGGAAAAAAACCGAAGGGGGCCCAAAGGGGCCCCCGGATCCCCCCCAAAACCCCCCCCGGAAACGAAAAAGAAAAGGATGATTCTCTCTTCCCCCCCGGGAAAAGTTACCAAAAAAAAATAAAAAAAAATTTAAGAGGAACCCCGTGCCCCCGAAAAAAGGGCCCCGGGTTTTTTTTCCAACGCCCAACCCCCGGGAACGAAAAAAGAAAAACCTTTTTACCGTTCCCCCGGGGGGGTAATAAAATTTAACAAAAGGGAAGACCGAGCCCCAAGGGCCCGGCCCAACCCCGGCCGGAAAAACCGATTCCCCGGGAGGGAAAAGGGTTATAAAAATAAGAGGGACCCCCGGCGTTGGGCCCAAGGGCCCCCCCAAACGGTTTGTTTTTTTTATTTTTCCCCCCCCCCCAACCCCCCCGGACCGAACCGAACCCCGTTCCCCCCCGGGGGTTTTTAAAATAAAAAATAAAAACAAGGGAAAACCGAGCGGAGGCAAAAAAAGGCGCGGGGCCAGCCCAAGAACACCCCCCCGCCAAAGAAACCCGAACCCGATGGGGGGTTCCCGGGGGAAAAAAGTTCTTTTCTTTTTAACAAACACATTTAAACAACAATCAAGTCAAGAGGGCAACCGTGGCCCAAAAAACAGGGGGCCCGGGTTCTCTTTCCAGACCCCACACCCGCGGGAACCCGGAAAACGCACGACCCCGGGGGGTTTTCTTTTAAAAACAAAAACTTAACATAATTAAAAAGGGGGAAAAAACCCGAAAAGCCCCAGGAAGGCCCCCCCCGGTCCCCCCCCCAAAACCCCCCGGAAAACACAAAACAAAAACGAACCGGTCCCCCCCGGGGGGAAAAAAAAATTTTAAAGAGGGAGGTAGAAAGGGGAACAAAAAAACCGGAAGTCCCCAAAGGCCGGGTTTCCCCCCCCCCCACCCCCGGAACCCAAAAAACGCAAACGTTTTTTCCCCGGGGGGAGAAATTAAAATTAAAAAAAGGGGCCAAAAAACCCGAAGCCCCCCCAAAAGGCGGCCCCGTTTTCCACCCCGGGAAACGGAAACCCGGAAAACGTCCCCCCCGGGCGGGGGGTCTGTTTTAAATAAAAATAAAAGGGGTAAAAACCGAGGCCCACAAAAAAAAACAAAAAAGGGCCCCAACAAGTCACCCAACCCCCCGGAACGAAACGAAACGTTTTTTCCCCGGGGGTAATTTAATTAAAAAAAAAAAGCAAATTTAAAGAAAAAGGGGGGGCAACCGAGGCCCCAAAAAAAGGGGCCCCAGGGGTTCCCACAGCCCAAAACCCCCGGAAGCGAAGTGGCTGGTTTTTTCCCCCCCCCTGGGGCAAAAAAAAAAGTTTTAAAAAAATAAAAAGGTTCCCCTGCTTCCGACCCCGGAAAACCCCGGTTTTTGGGGCCCTTTTTTTTCTTTTTCGAATTCCTCCGGGCCCCCAAAAACGGAAAAAAAAAAGCAGATTAGGCTTTTTTCCCCCCCAAAAAAAAAAGCCCCCCGGACAAACAAAACCCCTTCGCCATAAAAAATTTCTCCCCCCAAAGGGAAAAGGCAAACAAAAAAAAAGAACCTCCGCCGGGTTTTTTCTTTTTAAGGTTTTTTTTTAAAAAACCACAAAGTTCCCCCCCCAACGGGGGCCCCCCCCGAAAAAAAACAAAAAAACAACCCAGAGGGCAAAAAAAAAGACCTTAGTTTTCCCGTTCTGGGGGTTCCAAAGTCCCCCGGCCGTTGGGGAAAAAAAGAAACCCGGGCGGGGGGGGAAAAACAAAAAAACAACCCCCCCTTTTTGCAATCAGTTACGGCTCCCCCCCCGCGACATCTCAAAAAAAAAACTTTTTTTCCTTTACTTGAATTGGGGTTTGGAAAAGGAGAAAATCTCATTCTTTTTTTTAACACAATAAAACCCCAAAACAAACGCGGAAAAAAAAAAAAGAAAGCCACAAAGCTGTTTCTTTTTTTTTTTTGCCAAAAACAAAAATTTTTAAATTAAACAAGCTTTTCAAAAAAAACTTAAGAAATTAAACAAAAAAAAAAAAAAGAAAAAACCGAGGGCGAGAAAACACCCCAAAAGGGGGCCCCCCTTTAAAAACAGCGCCCGGTCCCCGGCCCCGGGTGAAGGGGTTCAACCCCCCCCGCAAATCCTCCCCTCTTTTTTTTCCCCCTTTGGCCCCCTCAGTTTACTCGGCCCAAACGCTTCCCCCCCGACGTCGCGGAATTTCCGGGGGAACACAAAGAAAACTTTTAAGGAAAAAAAGGTGTTTTTTGTTCAATGGTTCTTATACTTTCTGGTCCCTTTTTTTGGCAAAACAAACCCGAAGGGCCCAATTAAATTAAAAAAAAAAATGGCCCCTCGGTTTTTAAAAAGGGTTCTGCAAAAAACCATCGCCACCTAAGTTTTTTTTGTCCCCGCCGCGCGTTTTTCCCCCCCTCCCCTTTCCTGTTCCCCCGGAACGGGTGGGGGGGGGTTGGGGGGGTCCCCCCGTGGTGCCCCGCCCCCCCTTCCCCTTGTTCCTTGAAAGAAAGGGGGGAAAGGGGGTTCCCACAAAACCCCCCCCAAAAAGCCTGCTTTTTCCCAAAAGCCAACAAACGGGGGCCTTTTTTCTCCAACCCGGCCCTTTATTTTCTTTTTCCGGAATCTTCCCTTTTCCCCTTCCCCTCTTTTGTCCCCAGGAAAAAAAAAACCGGAACCTTTTTTTTCTTTGTTTGGGCCCCGCACCGCGTCATTTCCCAAGACGAACGTTTTTTCCGCCCCCCTTTTTTTTTTCCGTCCAGCAAAACCCCGTTTTTTTTTCGTTCCGTCCCGGGGACCCCAAACCCTTTTTCCCCCTTTTTTTCCTTCCAAACCGCCCCCCGGTCCCTTTGGGGCCCCCCCAGAACGGCTTTCTTTTTTTTACCAAAAGATTTCTTCCCCTCCGCCCGCTCCGCCCTTTTTTTTTTTGTCTTTAACCGGCCGCGGGCCCCCAAAGCCTTCACCCCTATTCCCCTTGGGCCAGGCCCGGGCGCCTTGCGTTCCCCCTTCCCCCCCACCCCCCTTGCCCCTTTGAGATTTTTTTTTTTCTTTTCCCTTTTGACGGGTCCCCTTTTATTTTTCCCCTTTCCCTTTTGGGGTTTGTAAACGGCCCGCCTTTTTTTTTCTAAAAAAATTTTCTTTTCTTTTTCCCCCAAGCTTTTTGCCGTTCCCTCCCCCCAAAATTTCCTTCCTTTTTTGGGAAGGGCAAAAGCTCGGCCAAAATTCAAAAAAAATCCGGCCAACTTCCCTTTCTTTGGGAGATTTTTAAACAAGGGCCCCAAACCTTTTTGGGGAAAGCCCCAAAAAACGAAAAAAAAA
>hulupacbiokf_r0042
AAAAAAAAGAGAGAGATTTTAGCGAGCGGGGCCCGGTGTGGTCCCTCCCCTTTTTCCTCCCCCGGATTGAACTTAGGAACTTCTTATTCGCTGCTTGGTAGTTGACCACGGTATTAACCCCCTCAAGGAAAACCGAAATAAATGAGTTTTTTAAAGATTTAAAACAAAAAATACAAACTTTTGAGCCGTAAGGTGGATTGTTTAAAGGGAAAAAAAAAATGATTGTTGTTTCAAGGGGTGCAACACGAGGACCTTCAACCAGGAGGTTCACCCATGCCTAGTACTACTCTCCGCCCAATGCACCGCTTAACTGCGGAGTTCTGATAGGGATCCGGTGCAGTTAGTGCTGTATGATCGCACCCGGAATGTTTGGTCCGCAGATATTTCATTTAAGTAGCTGGAGCGCGGTGGTTCCTCCCCTTTTCTCCCCGGATTGACTAGGAACTTCTTATTCGCTTGCTTGTTTAGTGACCACGGTTATTAACCGCTCAAGGAATAACGAAATTAAAATGAGTTTTTAAAGATTTAAAACAAAAATTACAAACTTTTGAGCCGTAGGGTGGATTGTTTAAAGGGAAAAAAAAAATGATGTTTTTCAGGGGTGCAACACGAGGACATTCCCAGGAGGTCACCTCCATCCTAGTACTACTCCCGCCCAAGCAGCGCGTAACTGCGGAGTTCTGATGGGTATCCCGGTGCAATTAGTGCTGGTAAATGCATCGCACGCCGGAATGTTTGGTCACGCATATATTCATTTATAAGCGAGCGCGTGTGTCCTCCCTTCTTCTCCCCCGGATTGACTAGGAACGTTCTTATTCGCTGCAATTGTTAGGACGCAACGGTATTTAAACCCCCTCAAGGAAAACGAAAGTAAATGGAGGTTTTTAAAGAGTTTAAAACAAAAATACAAACTTTTGAGCCGTAGTGGATTTTTAAAAGGGAAAAAAAAATGATGTTTTCAGGGGGTGCATACCACGAGGAACATTCCCAGGAGGTCAACCCATCCTAAGTACTAACTCTCGCCCCCAAGCACGCTTAACGCGGAGTTCTGAGTGGGATCCGGTCATTAGTGCTGGTATAGATGCGCAAACCGGAATGTTTGTTGCCCATATTGATTTAAGGCGAGCGCGTTGTGTCCTTCACCTTCTTCCTTCCCCCGGATTGACTAGGAATTCTTATTCGCTGCTTTGTTTAGTGACCACCGGTATTTAACCCCTCAAAGGAAAACCGAAATAAATGAGTTTTTTAAAGATTTAAGAACAAAAATACAAACTTTTGAGCCCGTAGGGTGGATTTTTAAGGAAAAAAAAAATGATGTTTCAGGGGTGCAACACGAGGACTTCCCAGGAAGGTCACCCATCCTAGTATACCCTCTCGCCCCAAGCACGCTTAATCTGCGAGTTCTGATGGGATCCGGTGCTATTAGTGCTGGTAGATGAATCGCAACCCGAATGTTTGTCCGCAATATTCATTATAGGCGAGCGCAGGTGTCCCTCACCTTTTCTCCCCCGGTATGTGACTAGGAACTTCTTATTCGCGTGCTGTGTTAGTGACTCACGGTAATTAACCCCTCAAAGGAAAACGAAATAAATGAGTTTTTTAAGGATTTAAAACAAAAAATACAAACTTTTGGCGTAGGTGGATTTTTAAAGGGAAAAAAAAATGATGTTTTCAGGTGCAAGCACGAGGACTTCCCAGGGGTCACCCCATCCTAGTACTACTCTCGCAAAACAAGCACGCTTAACTGCGAGTTCTGATGGGAATCCGGTGCATTAGTGCTGGTATGATCGCAACACGCTGGAATGTTTGGTCCCCGCAATATTTCATTTATAGCGAGCGCGTGTGTCCCTCCCTTTTCTCCGCCCCGGATTGACTAGGAACTTCCTGTTATTTCGCTGGCCTGTTAGTGACCCCACGTATGTAAACCCTCCAAAGAAAACGAAAATAAATGAGTTTTTTAAAAGATTTAGAAACAAAAAATACAAACTTTTGTAAGCCGTAGGTGGGATTTTTAAAGGGAAAAAAAAATGGATGTTTTCAGGGGTGCAACACGAGGACTTCCCAGGAGGTCACCCATTCCTAGTACTAACTCTCGCCCCAAGCACGCTTAACTGCGGAGTTCTGATGGGATCCGGTGCATTAGTGCTGGATATGATCGCACCCGGAATGTTGGTCCCGCAATTTCATGTTAATACGCGAGCGCGTGGTCCTCCCTTTTCGTTCCCCCCGGATTGACTAGGAACTTCTTTATTCGCTGCTGTGTTAGTGACCAACGGTATTAACCCCTCAAGGAAAACGAAATAAATGAGTTTTTAAAAGATTTAAAACAAAAAATACAAACTTTTGAGCGTAGGTGGATTTTTAAAGGGAAAAAAAAAATGATGTTGTCTCAGGGGTGCACACGAGACTCCCAGGAGGTCACCGCATTCCTACGTACTACTCTCGCACCAGCACGATTAACTGCGGAGTTCTGATGGGAATCCGGTGCATTAGTGCTGTGATGATCGCACGGCCGGAATTGGTTTTGTTCCGCAATAGTTCATTTATAACGAGCGCCTGTGTGTCCTCCCACCTTTTCTCCCCCTGGATTGACTTAGGAACTTCTATTCGCTGCTTGATTGTGACCACGGTATTACCCCCCTCAAGGAAAACGAATAAAGAGTTTTTAAAAGAGTTTAAAACAAAAAATAAAACTGTTGAGCCCGTAGGTGGATTTTTAAAGGAAAAAAAAATGATGTTTCAGGGGTGCATACACGAGGACTTCCCAGGAGGTCACCCATCCTAGGTACACTCTCGCACCAAGCCACACGCTTAATCTGTACGGAGTTATGATGGGATCCGGATGTCATTAAGTGCTTGGTATGATCGCACCCGAATGTTTGGTCCGGCAATGATTCATGTATAGCAGCGCGTGTGTCCTCCCTTTTCTCCCCCCGGATTGACCTAGGAACTTCTTATTCGCTGCTTGTTAGTGACCACGTGATTAAACCTCAAGGAAAACGAAATAAATGAGTTTTTAAAGATTTAAAAAAAAATACAAAACCTTTTGAGCCGTAGGTTGGATTTTTAATAGGAAAAAAAAAATTGATGTTTTTCAGGGGTGCAACACGAGGACGTTTCCAGGAGGTCAACCATTCTAGTACTATACTCTCGCCCAAGCACGCTTAACTGCGAGTTCTGATGGGATCCGTGCAGTTAGTGCTGTTATGATCGCACCCGGACATGTTTTGTGGTCGCAATATTCATTTATAGCGAGCGCGTGTGCCCTCGCCTTTTCTCCCCCCGGATTGACTAGGAACTTCTTATTCGCTGCTTGGTTAGTGACCAACGGTAATGTAACCCTCAAGGAAACGAAATGAATGAGTTTTAAAAGATTTATAAACAAAAAATACAAACTTTTGAGCCGTAGGTTGATTTTTAAAGGGAAAAAAAAATGATGTTTTCAGGGTGCAACACGAGGACTGTCCAGGAGGTCACCGACATCCCTACTTGTACTACTCTCGCCCAAGCACGCTTAACTGGGCGGAGTTCTGATGGGATCCGGTGCATTATGCCATGGATATGATCGCAGCCCTGGAATGTTTGTTCCGCAATATTCATTTATAGCGAGCCGTTTCCTCCCTTTTCTCCCCCGATTGGACTAGGAACTCTTATTCGCTGCTTGTTAGTGACCACGGTAATTGAACCCTCAAGGAAAACAAATAAATGAGTTTTTAAAAGATTTAAACAAAAATACGAAACTTTTGAGGCCGTAGTGGAATTTTAAAGGGAAAAAAAAATGATGTTTCAGGGGTGCAACAAGAGGACTTCCAGGAGGTCACCCATCCTAGTACTGACTCTCAAGCCCAAGCCACGCTTAACTGCGGAGTTCTGATGGGACCGAGTGGCATTAGTGTGGTATGATCGCACCCGGAATGTTTTGTTTCCGCAATATTCATCTTATGAGCGACGCGACTGTTGTCCCTCCCTTTTCTCCCCGGAATTGACTAGAACTTCTTATTCGCTGATTGTTAGTGACCACGGTATTAACCCCTCAAGGAAAACGAAATAAAAGAAGTTTTTTAAAGATTAAAAAAAAAAAATAACAAACTTTTGAGCCGTAGGTGATTTTTAAAGGGAAAAAAAAAAATGATTTTCAGGGGTGCAACACGAGACTTCCCCAGGAGGTCCCCATCCTAGTACACTCTCGCCCAAAGCACGCTTAACCTGCGGAGTTCTGATGGGATCCGGTGCCAGTTATGCTGGTATGGATCGCACACGTGAATGTTTGTCCGCAATATTCATTTATATAGCGAGCGCGTGTGTCCTCCCTTTTCTCCCCCCGGATTGACTAGGAACTTCCCTTATTCCTGCTTGTTAGTGACCGACGGTTATTAACCCCTCAAGGAAAACGAAATAAATGATTTTTAAAGATTTAAAACAAAAAATACAAACGTTTCTGAGCCGTAGGTGATTTTTTAAAGGGAAAAAAAAGAATGATGTTTTCAGAGGGTGCCATAACACGAGGAACTTCAGGAGGTCACACCATCCTAGACTACTCTCGGCCAAGCAACGCTTAAACTGCGAGTTCTGATGGATCCGGTGCATTAGTGCTGTATGGATCGCACCCGGAATGTTTGTTCGCAACTATTTCATTTATAGCGCAGCGCGGTGTGTCCTCACCTTGTTTCTCCCCCGGATTGACTAGGAACTTATTATTCGGCTGCTTGTTAGTGACCACGGTATTAACTCCTCAAGGAAGATACGAAATAAATGAATTTTTAAAGATTTAGAAACCAAAAAAGTACAAACTTTTGAGCCGTAGGTGGAATTTTTTAAAGGGAAAAAAAAAATGATGTTTTCAGGGTGCAACCACGAGGACTCCCAGGAGGTCACGCCATCCTGAAGTACGTATCTCGCCCAAAGGCACGCTTAACTGCGGGATTCTGATGGGTCTCCGGTGCATTAGTGGCTGGTATGATCGCACCCAGGAAATGTTTGCCCGCAATATTCCGATGTTATAGCGAGCGCGTGTGTCTAACCTTTTCTCCCCCCGGTTGACTAGGATCTTCTTATTCGCTGCTTGTTAGTGACCACGGTATTACCCCTAAGGAAAACGAAATAAATGAAGTTTTAAAGATTAAAACAAAAAAAATACAAAAAACCTTTGAGCCGTAGGTGGATTTTTTAAAGGGAAAAAAAAAAAAAATGAATGTTTCAGGGGTGCAAACACGAGGACTCTCCAGGAGGTCACCGCAAGATCCTAGTGACTACTCTCGCACAACGCACGCGTAACTGCAGGAGTTCTGAGGGATCCCGGTGCATTAGTGCTGTATGATCGCACCCCGGAATGTTTGGTTCCGCAAATATTCATCTTATACGAGCGCGTGTGTCCTCCCCTTTTCTCCCCGGATTGACTAGGAACTTCTTTATTCGCTGCTTGTTAGTGACCACGTATTAACCCCTCAAAAAAGGAAAACGAAATAAATGAGTTTTTAAAGATTTAAAACAAAAATACAAACTATGTCTTTTTTTTTGAGCGTAAGCTGGAGTTTTTAAAGGAAAAAAAAATGATGTTTTCAAGGGTGCAACACGATGGACTTCCCAGGAGGTCACCCATCCAGTACTACTCTCAGCTCCAAAGCACGCTTACACTGCGGAGTTCTGATGGGATCCGGTGCATGTAGTGCTGTATGATCGCACCCGGAATGTTTTGTCCCCGCAATAATTCATTTTATACGAGCGGCGTGTGTCCTCATTTTTCCCGGATTGACTACGAACTTCTTATTCGCTGCTTGTTGTAGTGACCACGGTTTAACGCCCTCCAAGGAAAACGAATAAATGAGTTTTTTAAGATTTTAAAACAAAAAATACAAAAATTTTGAGCCGTAGTGGATTTTTTAAAGGGAAAAAAAATGA
>hulupacbiokf_r0043
TGCTCCTTACACACCATGCTTTTTGTATCTTCATGCCGGCTTCCCGGATTTAGCGCCAATGCCGAGCACCGCGATATTCTTTCCCAGTGTCTGATAAAGTAAGGAACATTACTGCATTAATCAGCACATGATAGTTTCTCCCTATCTTTTTTGTTCGATGAATATCTAAAATGTTTATAGGTTACCTTATAGAGTACGTCGCTCATTGCCTAGGTCACATGGTTACTCACTAATTAACATGAATTATAAATCTGGTATTGTAGATGTGTGTGATTTTGTATTTGGGCGTTATATGTAGTTGTGGAAGTAGACTATATTGAAATTTAATGTACTGATACATGAATGATGTTCAAAGTACTCAGTTATACATTGTATGGTACCTATTTGATTTGGAGTATTGGTAGTGTCTGACACATACAACATATATTTGTTCGTTAAGAGCTGACCTTAGTAGCCATGCAATAGAGTAATCTACATAAAGTACTCAGGCGTTTCGTCTATCCGTCAGTGGTTGAGCATGATAGTACTAGGCATCCTTTTAATATTTGTGTGACAATATTTTTGGGCAGATCATTCATTTCTGGTGTTTAAGTGCTCGCTGATAATGAAGAGGAGTTACAGTTCTTGCGGTAGGGTATAATAATTAGATTGTGGAAATAGAATCATGGATTGAATATGTGATATATTATGTGATAGATATTTGGGATAAAGTAACAAAATTCATGTGTAGACCGAGATATTTCGAGCATGAATATAAATGAGTAATTAGTGATAATTCGATTTAAGAGACGACCCATGGTATTCTCATGATTGGTTAAATTGGGTCCGTCTGGATTTCGAAGTAGTGAAAAGGACATTTACTGATCGGCTTATTTCTCGGCCATGAAAATACCGCTCTACGCCATATTATGCAAGGAGGTACTGAATGCACCCTGCTGATAGGCTTAGGCCCTTTAAAGATGTACTCACCGGCATATCAGGACACGGGTTTCCTTATATGATGGGGTTAATAGAGAACTTGGGTATTTCCTTTTGTCCTTACACAGGACTACAAAAATTACATTCTGCGTAAAAACGTGAATTGGTACGAAATTATAATTCGGAATGATAACAATATATTAAATCAGATTGCGAGGCAATAAAATATGTTAGTAAATATAAAAAAAAATATAAAGAAAGAATATTAGTTGAATAATTAATAATTAAGAAGTAGTCTATAATTATTTGGATAAAACTATTTAATGATTGTATCAGAAATATAAATTGTAATAATTAATATTAAAACAAACTAAAAATTCTGACCGATAATTTAATAAATTAGACCCATTGTAAGTATACATAAGTTATGCGCCGCGCCGCCCTCGCGCCCGCCTTGCTCCTGTCTGCTCGCGCCTCCGCCGGCTACAGCTCGGCTCCATCTCCCTAGTCCTTTGGTGCCTTTCGCGCTTTTGGGCTTGGTGGTGCCGCCCCCGCTTGGGCGGCCCGCCTTGCGGTTGTGCCGCTCGCCGTCTCGCTGCTGCCTCGTCGCCTTCTCGTGCGGCCGGTTCCTCGGTTCTCTCTGTTTCCTTCTCTCTCCTTGCCGTTTTCCTGCGCGTTGCCCTTTCGTTTGCCTTTTTGCGTGTTGCTCCGAGGTCGCCTCTTTTCCTGGGGGTTGTTGTGCTGTCGGCTGGTTTGGTCCGGCTTCCCGGCTTCCTGTCCTGGTTTGCCCTCCGTTTGGGTGTGCTTTGTGGTCCCAGGCTCGGGCACCCTGTCGCCCCTGGTGGGCTTTCTCGGTTTTCCTGCTCGCGCCCCGCCCTGTTCCCGGCTCTGCCCGCTGCCTCTGCGGCCTTGGGGCTCCGCCCGTTTCGCCACGGTGTCGCGGCGCCCGCGTGGGTGTGTCGCCGCCTGTGTCCTTCCGCCGGGCGCCCTCTTCTCTCTGCCTTGCGTGCGCCCCTTGCCCTTCGGCTGGGCGTCTCCCCTGGCCTCCTGCCTTTGCGGGTTTTCCGCCGGCTCCCTGTTCCGGCTGCGGGCCGGCTTATCCTCTTCGTTTGCTCGCCTTCGCGGTCTTGCGGCTCCTCTCTCTGCCGTTCTTCTTTCGTACTCGGGTTGCTTTTTCTTCTGGCTGTGTTGTGCCACGTTTCCGCCCCGCTTTGGGTTCGGGGCTCGTGCTCCGTCTCGCGGTCGTCGCCCCTTCGGCCGGTCGCCACTTGTGCCCGTCGCCGGCCGGCCCTGGCCCCTCTTGTTTGTGTTTCCCGGGCCTGGCCCTCTTCTTTGGTGTTCCTCCTGTGTGCCTCTTTCTGCTGTTTTGGTTTGTCCTCTTCTGCCGCCTGCGGCTGCGCCCCGCGCCGGCCGCTCCCTGTTCGGCCGCTGCGTGTCGGTTGCCGGGGCGCGCCCTCCGGTGTCGTCCCCCCCTGTCACGTCCTCGGCTTGTCTGTCGTCTGTGGTCGTCGTCGTCGTGGTGCTTCCGGGTGTGGTGGTGGTCGTCGTCGTCGTGGTGTGGGTCGTGGTGGGGTCGTGTCTGGCCGTCGCGGCCGTCGTCGTGGTCGTCGTTGGTCTGGTCGTGGTTAGTGGTCGTTGGTCGTGGTACCGTGGTCGTGGTCGTGGGTCCTGGTCTGGTCCGGTCGTCGTCGTCGTCGTGTCGTCTCGTCGTCCGTCGTCTGGCAAACCCACAAACAAGTGGTCGTCGTCGTCGCGTCGTCGTCGTCGTCGTAGTCGTCCTGGTAGTTGGTCGTGGTCGTGGTCGTGGTCGTGGTCGTGGGTGTGTCGTGGTCGTGGTCGTGTTCGTGGTCGCGTTCGTGGTCGTCGGGTCGTGTGTGGTTGTGGTGGTGGGTCCTGGTGGTGGGGTGGGTCGTCCGGCCGTCCGCCGGTCGTGGTCGTGGTCGTGGTCGTCGTTTTGTCGTGGTCGTGGTCGTCGTAGTGGTGTGTGTCGTTGTCGTCGTTGCTGTCCGTCGAGAGGTCGTCGTCGCGGGTCGTCGTAGTCGTGGTCCGTCGTCGTGGTCGTCAGTGGTCTTGTAGTGGTAGTGGTCCGTGGTCCGCAGTGGTCGTTCGTCCTGTCGTGGTCGTAGTCGTCGTGGTCGTCGTCGTAGTCGTTGGTCTGTGCGCTGGAGTGGTGTCGTCGGTGGTACTCGGAGTAGTCTAGTCGTGTCGTGGTCGTGGCTGGTAGTGTCGTGGTAGGTCGTACCGTAGTACGTGGGTGTGGTAGTGGTAGTGGTACGTGGAGTGGTAGTGGTATGGTAGTATAGCAGTAGCAGTAGCAGTAGCAAGTAGCAGTAGCAAGTAGTAGTAGTAGTAGTCGTAGTAGTCGTAGTGGTGGTAGTGGTGGTAGTGGTCGTAGTAGTGGTAGTGGTAGTGGTTAGTGTAGTAAGTAGTGGTGGTAGTGGTAGTGGTGGTGGTGGTGGGTGGTGTGGTAAGTAGTTCACGTATTGGTTCCAAGCCAGGATTTAGTTGGAAACTCATTGAATAGTTATGATTTTATATTGTTTAACCTATAGTATAGAAATATTAATTTTAACATAAAAGTTTGATTTATAAAACGTCCTGTCGGTTTGCGGGTACCTTTCTAAACGATCGGGTCCGGGATTCCGAGTTAAGAATATTATTTTAAATAATATATATTTGTTTGGAATTTATTTCCATTGAGTTATTGCTAGCCAAATTATGAATTTTTTGATTAAAAGTCGAGATAAGACTTTCGGTCTTTGGACCGACACAAAAAACCTTGAATCCCCGGTGTAAAAAATCTCGGAAAATAAAATGAAAAAACTAATGGCAAATATATTTTGGGCAAAAATCACATTCATATAATTTAAAAAATTTTTGTTCAAAATATAATAAACCTTAAGAAATGGAAAATTTTTAGGAACATTTTGTGTTAAATACTTAAAATTTATCGAAATGAGGGAATTTTGATTCCCAATAAATAAGACCTTGGGTAATTTTATTGTGCGATTAATTAAATTAAATGTGAGAGATATTTAATTTAATTATTATATGTTACAAGTTTTTTTTTTAAAACTTAATAAAGTGAAAAAGGTATAGAAAGTCAAATTGGGGTTTTTCTTCTTATGATACATATTTATTAACATGTAACGCCCTGGGTAACCAAAGACCGATACACTGTGTATTTGAAATAGACAAGACATGCTAATACAAAGTTATTTACAAACAAAAATGTGATCTAACGACCAAAACGGTTTAGTGTTTTAAAAGATTTTGGTTATAGGAACGAATAAGTTTTCCATTGAAACAAAATATTTGTATACTGGGATCCCAAATCAAGGTTTAAATAACGTAATTGTAGAATTTTCAAAAGCAAATAAATAACCAAGCATTCTAATGGAAAAATACACATTCTAGGTTCGTGTCCCTGTACAATCCCTCGACCGTGCAGCCGAGCAGCTGCAAGACACCTTCGACCCCAGAGCTCTCTTACTCATGTCACAATCATCTTATCCCTAAGCCCTTTTCTGCACTACGTAGCACCTGGAGTCGAGGCCCTGCAAGAAAACATAACATAACCAGTATATTAACAGCTAAGCAATTCCAGAAGCAATAACAAATAATTTACAAGGCTTTAATCAATTACCCAGCAAGCCATATCATACATTCAGTGCAGCACTAACCGGTCAATAACCAATGAATCTAGTTTAAGATGACTCATCACATCATACACAAAATAACAATAGAAATACATGTCAAGCACAACTAGGTTTAATGCCCGTAGGCTGCCCCTCTATTTAATCCACTATCTAATGGCTCACTTAGGCCAAGCCGCAGTGGTTTACCCACTAACTCGGCCGGAGCTTAACCGAGCCTCGTGATTATTAAGCTGTCCTCAGCTTTACCAGTGGCCGAGCCAGCGCGCCTGGCCAGGTAACTCCCGGCGGCTCTGTAGGCCACTCCATTTACTATTTACATGGCATAATACCATCCTGTATAGAAGCATACAAACAGGGAAACATTTTAGTCCCATTGATAAATCCACAACGGTGTCAAGTTTTCTACCTTTAATTCCAAGAGGGGGGGGGGGGGGGGGGGGGGGGGGCTTAATTAGGGAAAGACGACCCCCGAACACGATCCTAGCCCCGAGCCCGAAGCGTATACCTAAGTCACACCATGATAAAGGATTTCATCAATAATTATATAGGGTTTTTCCCAGATAAAAGTTCTAGCTCACGGACCTCGAAATTCCACCAAACATGGTAGTGGAATCGATCCCGAGCATCTAGGTTAAGTTCCCATGCCTTAAAACCCAAAAACAAAAGTATCCTTAAGGGTCAAGCTCAGCCTCCCATGCCGCGCTGTGACCCAAAACAGAGGCTCAAAAACTCTCCCCGAAAATGGACACGAGCGCGCGGCCCTACATAGCCCCATGTCGCTACACACCCTCACCTTCTCCAGCACCATCAGCTTCGTAAGGGTCGCCGGCTCACCCAGAACTATGTCGCAGCCCGACCCCAATTTGAACTTAGACAAATCCACCAATTTATAATTTTTCCTCTAACTTATCCTACGTAGTCAGTTAATACTGAGACTCGGGTACCTGAAAAATGTCCCCAAGGGCAAAATGGTAAAATTCCCCGATATTCCACCCTAGGCTTCCTAACCTCATCAAATATATCCTGCAATTATATTTGTTTCCATTAAACCAATAAACCCCACAAAATGACTATCCTAGATATCATAGAACCCCATGAACTCACCCGAGTCCGAGTATCGGGTCCCGTTGTGAACTTCCCGCTTCTTGGCTCCCCTAGGATTGCCTCGCGCAACGAAAAGCTGCGAACACGATATCATATATCTAACATAATAATGTGGTCTAAACAGTTTATCACAAATTAATCACGTTTAATGCCCTAACGGGCCAAAATTATAATAAATGCCCTTACTAGCCAAACAGGGCTGCATCTTATCCAATACTCCCATAAAACATGCATTCCTCACAACCATTTGTAACGACCCAAACTGTTTATAAACTTTTGACCACTTTTTAAAAAAAAAAAAACTACTAAAACTAATCTTAGAAACTACATACGAAATAGCTTATAACTTTTTTATAACTGTAAGAGAAGGTTGAAAAACCATTAAAAACTCATAAGTAGGGAAAATATTGGAATCCCATTGTTTTGAAAATAAAATATAACATGATTAACTCAAAATTTGTTAGCAACTCAGATGCGGAAAAATACATATAAGCAAAATTTAAAAAGACTAGAAAACACTTCATCCTCAAAATCGTTTGCGCAGTTCCACGCGATTACATTCTGCCTCATACACATCTCCAAGCTGCAAGACCTTTTTGCCGCCATACATTTTACCTGCCACAAATATCAAACATAAAAGGAATGAGCCCAAATGCCCAGTAAGGAAAATCTACTACAAGTCATGAAACATATATCATTACACAATAAACTATAAAACTAATAAAATAACTGTAAACTATAATCATTGACTATAAAATACTACACTATTACAATGGCCATCATACTTCTTGGAAGCTTGCTAGCTAAGCAAATCATATGCCCAAAAATTTACGGGACCTAGTTATTCTAAACAAGTCAAATATAAATTTATGGGGCTCGTATCAACAATCATAATGCCCAAGGAACTACTATTGGGACTTGTTATCTAAACAAGTTAATATTGTTATCTAAACAAATTAGTGATTATTGTTATGTATTCAATTCATATT
>hulupacbiokf_r0044
GCGGGAGGAGAATGTTTTGTACTATCTTTTCGAGCTACCCAAACAGCACACGAGACTCTTGCACACACTCACGAACCCACTCCTGACTTCAGAAGGCTTTTTTTCTGGACAGAGTGTGTCTGACACCGTTCGTCTCAGGCGGATTCTCAAGGTATTCTCGATACTTTTTCAATTTTGGAGCTCGGAACTTTTAGCCCCTTAAATCCAGTATTTAGTTGAAGTGTATCTTGCTTCCTCTAGCTAAACTTCTAGCGTCCCACCCTGACGAGAACAATGAAGGGGCACAAGAGAGACCCTTGCATCCGGCTCCCCCTTAGGCAGGACCAGATTCTCTCATTTCACACATGAGGACAAGCTACGAGCTTGTGGGTGTTGCGACCAGGGCCAATTACTCCTGACGTCAGTCCAGTAAAAAATATGAACGCTGGAGGAAGTGCCCACTGCCCACAGCCATCCCTTCCCTCCGAGGCACGAGAAAGGAGGGGCACCCTCCCAGATTCGCTCGGAGAAGTCCGCGGTCGGGGGAACGAAGGCCAAGACGAACACCTCGAGTCGGACTCAGATGGAGGTAAAACCCTTCCTACTTCGCGGAAATGTGTCCACTTTACTTAAACACAGGCCAATAGAACTAGTCTCCGTGCCCACCAGGAATACGTACCGACTTCTACACTAGTTGGAGTTGCGGTAGACGACTGTGTCCATAGGTTTGATAGTGGGTCGGAAATACGATACCTATGTACACCACAGGACGAGGTGTGGAATGGGATAGCGGTGCAGGGAACGGGACAATGACGTATAGGGACCTCTCGACGGTTATCCCCTACCTTACTAAGGGAAGGCACTTCCCCCCCGCCTCCTTCTGAAGACCGGGGGGAATTTCATGGTCCCCAAGCCTCGAGCCTCGGGGGAGAGTTCCAGTTAGGTTTTTTTCCTTCAACTGGTTTCCAATCTTTTTTCAAAGTTATTATTACATGTTAACCACTGTCATTAGTGCAGGTGGCCATGAATCCCGACCTCGACGCCGTAGCTTTTTAAGGCGATGGGGGAAAAGCTGGCGCCCCAAAAAGAGTAACGCCCGAGGGATACCAAAGAGATCCGACGACGTGCTAAGGTACCTAAACCATCGCGAGCGATCCACGACCCAGACACTGGCACAACCTTCCAAGAAAAGCACTGCGCAGATTGATGGGTCTCAGCCCGACTCGGCGCATCCAACCTCGCTCGCTGCTTCCCACCGAAACCCGGTTAACAGTTGTTCGGCCCGAAGAAAACCTTTCTAGTCAACGGGTTCAGCTGCCCACGCCTCGACCACAACTTGAGGATATGTGCTTGATGGTGCCTTGGACAGCCAGGGGCGGTTTACCTCAGCTCGGACGTCTTGGGGCTCTCGGGTAGTCGCAGCAGTTTTTCTGGCTTCGGCGCCGACCATGGGAAATCTGTGCGCAAGGCTCTTCGGACTGCAACACCTCTTTATAGAGAAGAGTAATCGAACTCACCGCCGCGGTAGGCCTTCTCAACTCCTATTTTAAGTCATTTCTATGCTCAATTCGCAATTCTGATTTTGTTTGTTTTCAGCCCTTGTTGTCCTTCAGCACAGCTCAAACTATAAACCGACCAACGAGGTGCAAACGATCTTGTCTTCTGGCTCAGAAAGTCGAAAGGAATTCTCCCCGAGCTTAAGATGTTGATGGAGCTCAAAACTCGAAGTCTGAACTCTGAGAAAACTGAAGACCCGGTCTCGAAGAGCTGGAAAAGTCAAATGCTGAGCTCGAGAAGGCCAATGCCAAGCTCGAAGAGGAGAACGCTGCCACCCATCGATCATCGGAGAGCGAGAAGGTCGCCCTCCCTGAATGAGTCTGAAGCGAGCAGAAGGCAGAAGCGACTGACCAGGCCAGTGTACGAGCTTTTGGACCCGACAATTCCGACCTTGACACCAGCTTTCCTGGTCCTTCACCGAAGAACACATATGTTGACGCGGTGGAAATGCCCGTCTTTTGGCAAGTGTCAGCTGCTCGAGAGCGGCCTACGCAGGATAGCCCATGGTTCAGTTCCGGTCCTGGACGGGCTCTGGTGATACTGATGCTGAGAAGGCCCAACGGATACCTCCTCTTCCTTAAATATCCGATCTCGTAGAAATCAGCCTATCGGGACAGAACCATCAGTTATTGCGGGGCTGCGCATCCCGCTTCACTCTTCTCGTAACTATTTAAATTTGGTTGCCACGGGGCTGACACAATTTCTTCTAACTAATTCCTTTTTCATGATGGCTTTACATTCCTTGGCTGACGAAATATTTTGCACATTTTTTATAATTTGATGAGCTACGTTACTGTTTTATTTAACATTCATACAAACATAGTTTTGGCATTTAGGCATCGACAATTTGACTGCATTCATGCAAATGAGCCTTTATTCGATTATCCGCTTCCAACCTTCGTTCATTCGTACGTCAAGGTCAGGACATTTAGCTCATTAACCATGCAACTGAAAAGTGTACTCTATCTTGGCATGTAATCATCGAACTGACTTTGCGTTATAATCGTTTTTTTTTTTTTTTTTTTCTCTTAAGTTCAGCCTTTCCTTCATCCTCAGTAATTCTTGGTCCGCAGGTTCTAGAGTTCTCGAACTACTTTTTCTCAAGATATTCCAGCTCGACTCTTGACTTTCTCGCCAATAGGTGTAGCTCCCAGTTTATCGTCGATCGATAACCTTGGCTGGTTTGTTCCAAACCTGTTGTGTTCCTGCACATCTGCGTTAACTCCAATATTTAGGGTTCTTTGATAATTTGGTTTTGTTCGAACTACTCTACAAAGCCCTCTGCCGTATTGGTCATGTCCAAGATACCCTTCACTCGCTTTTTGATACACCTTCCGGTTTATCGTCCGAACTATCAACAACGAGTCGCCGTACCTGGTTATCACTCCAAATACTTAATGTTTTCTGATAATCTTTAGTGGGAGAACTAATCTAACACGAGCTCGCTCCGGGCATTTACAGTCCGAACTATGCTTACAGCTCCGCGTAATTCTGGTTATAACTCCAAATAACTTTATGTTTCTCATTTATTTTTTAAATTTTCTTTTAAGCTGGTGGGTATGTATACCACAACGTGCAATGGCCCCTTAATATCTGAGCTGAGTGTGACCAGTCACGTTACTTAAATTAAACGAGAGATTGCAAAGATAAAATAAATTACATTGAAAAAAAGTAGACCTTTTCATTTGATGAAATTCAAAACATAAACTAAATAAATAAGAAAAGTATAGGTACGCGGACACTGCCTTTACCATATTGAATACGAATATGGTCCTCACAGCGCTGTGTCGCCATTCCCACGTGCTCGAAGGGTATCGCGCTCCCCATCTAATCTCGCAAGTTTTATACCCACCAGGTCGGAATGACTGATTCTATCTGGTATGGTCCTCCAGCTTCGGCCCGAGCCACCCAAGCTGTTGGGCTCTCGGGTTTGCCAAGAATACTCGTCTCAAAAATCAAGGATCTCCCACTCTGAACTGTTCGACTCTCCGAACCTCTTATTGAACATAGCGGTTCGTGGTTCGTTGCTGGCTAAAGGCAGCATTTCTTAGCTGAGCTTCTTTTCCTCTTTCTCTTTCTTCGTAAGTCTAGCGGTTTCCTCGACGCTGAGAGTATGCATTCGGAACTTCTGGATCGCGTAAATTGGTTCGGATCGTCCGGAATTTCGAAATCGAGGGCCCAACATGCGCCCTCGCAGCCCGTACGCTAGAGAGAACGGAGCTACTGTCCTGTCGATGTCCCGAGCAGTAGGTTCTATATCCCCAAAGGACTTCGGGCGGAGTTCCCTCGGGCCATCAATCCCTTCTGCCTCCTGCCCAACTTTTTTTTAAGACTTGTTGTGACGATTTTTGTTAACGGCCCTCCGACCTGACCATTCGCCTGAGGGTGAGCCACTGACGAAAAGCTCTTTATTGATACGGTTCCTGTGTTACAAAAGTTGTGAATAAAGTAGATCGACCAATGGGGCTTCCGCTTATCAGATACCAATCTTCTCTTGTACTCCCATATCGACATACGATGATCTTTACCACGAAATCAAGGATATTTTTCGAAGTTATGCGGTCACCAATGTTCAGCATGCCGTCCATTTTGTGGAAGTAATCCAACGGCGACCACAGCAATTTTAACTCCGCCTTTGGCCAGTTGGGAGTTGATCCTATGAGGTCGATGCCCATACAGCGAAAGGCCATGGGGGATGTCATTCAACTGGTCAGGTTCGGAACGGTGGAGGCTGGCAGGGGTATCGTGGCGAACTCCTGCGCATTTGTCCGCCACTTTTTCACGTACATCGAAGGATCCCGTTTTAAATCGGTTGGCCAGAAATATCCAAATGGCGTACTAAATTTTCTTGGATAGCGCTATGCCCACGGTATGGTGCTCGTACGACCTTCATAGAATTTCTTCAATGATCTTCTTAGCCTCGGGAGGAGTTTACACACTCTAAGCACGCGGCATGGAGTACCTATTACTGTTACATTCAATCCAGAATGGTGTCAAGAGGAACGTTTCGAGTACATTCAACGCTTCGAGCTTGATTTCGATCTCTCGGAGAAATCCCCTAATTTTCCGATAGTATCGACTATCGACTCATCAGGTTTTGGTTCTGTTTCAATCATACACACATCTTCCTCGTCTGCTCAGTAATGCTGGCGTGCTGATTAGGTGGTTCCTAAGCGGGTATAAACAATTAAGCTCTTCATTTTGCCGCAGTGGCGAGCCGGAGCTAAGGCATCTGCATTTGAGTTTTCGTTCTCGGGAACCTGCTCGATTGCCATTAAAATCGCAAATACTACAACTGCGGATTTGCCCTTCTCAGATACAGCTGCCATTTTGTGCCAACGCAGCGTGGTAATTCTCCCAAGATTTGATTACCACCAGCTGGGAGTCGCTGTAGCACTGGATGTAGCTTTGGCCTTCGAGCTCCTTTTGCCTATTCGTAGTCGATGAGTAGAGCCAATCATACTCAGCTTCATTATAGATGGCCTTGAAGCCAAATCTTAAAGCAGCAGTGAGGATCTTCTCCCTGCAGGAGTGCCTCATACTCCAGCACTTCATTATTACGATGCCTTGAAGCCAAAAATCTTAAAGCAGAGTGAAGATTTGCTCAACCTGCAGGAGTCGATCAGAATGAACTCCTGCCCCCGCTCCCCATTTTCATGTTGACGAGCCGTCGACCGTAGAGTTTCCACAGTCGTGGCTGTGGTTTTACTCGTCGTCCGGCTATACCAGTGCACTGCACTATACAAGTCTGCCAAGGCTTGTGCCTTAACATGGTCCGTGTCTCGATGGTAGGTGATCTCTGAACTGTCCCGAGCTCAACCAGCCCATTTAACGGAGTCGACCAGACGCCTCTGGTTCTACACAAGACTTGCCTTAGTGGTTGATCTGTTAGTAACATGGATAGGATGTGCCTGAAAGTAAGGCGGAGCTTGCGAGATGAGTGGATTAGACTGAGCGGCGAGCTTCTCCCCAATCAGTGGATATCTGAACCTGCCCCCAGTAACTCTTCTTAGCTGATATAGTAGACGGGTTTCTTGTACTCTCTCCCTTCCTTCCTCGAACGAGCACCGCGCTTATCGCATGCGTTTCGGTCAGTTGAGAGGTATAGGAACCTAGTACTTCTCCTCTCAGGCTTCGATACGGATGGGCGGTTCGCGGCTAACGGTGCTTTTCTGAGCTCCTGAAAGGCTAGCTCGCCCCGACTTCGTCCTGTCCATTCGACTTCTTACTTCCTTTCAATAGTTGAAGAAATGGCGAGACCGCGGTCCGTTGACTCGAGATGAACCTTGCTTCCAGAGCAGCCAATCTGCAGTCAAGCTTTGAACATCCTTTATGCTTCCGAAGGCGAAGGCATATCCGATCAGCCGGCCTGTATTTTGTCGGCGATTACCTCAGATCCCACGAGAGTTGACAATGAAACCCAGAATTTTCCTGAAAGACACCCCAAAAGTGCACTTCTGAGGATTCAACTCTCATGTTTGTACTTTCCTGCAGCATGCCCAAAAGCATCTTCGAGGTCATCAACATGGTTTCTTGTTAAGTTGAGACTTTACAAGCATGTCATCAAACATAAACTTGTCCATGTTGTTCCCTTATTTTCTCTGAGAAATCAATGTTTACGAGCCGCTGGACCGTGCTCCGGCATTCTATGAGTCCGAATGGCATTGACACATTGTAGGCAGTAAGCCCTTTTAGTCTGTGATGAGCTCGTAATGCTCCCTTGTTTATTTTCGGGGAGCGTGCGCCATGGGAATCTGGTTATCAGTCCAGAATAGGCATCCATGAACGACATCCAGGCCATGCCCCGCCGTGGCAATCCCACGAGCTGGTCAATTCTTGGCAGCGGAAAACAGTCTTTCGGGCAGGCCTTGTTGAGGTCCGAGTATCAATGCAGGTTTCCCACCGTCCCATTGGGTTCCGGGACCCAAAACCTGGATTTGGCTACCCAGTCCAGGGTAAAAAGCGTCCCTGATCAAAATTGTTTGCTTTTAGCCTGTCAACTTCCTCTTTAGTGCTTCTCTTCTATCCTCCGTCCGCCTGTCCTTCGCTTTTGTTGCTTCGGGGGAAAGCTTTTGTCTATAATTCAGGTGGTGGCTCGCAACGCATTTGGGCTTATCCCCACCATGTCTGAGCTGTGACCAGCGAAGACATCCCTGGTTTTTCTTGGGAAGGCAAATTAATTGCTATTTTGCTATCCGTCTTGGAGGTGTTTTCCGACCTTCGTACCTTCTTCGAGGGTAATCAGCCATCCCGTCGAGCTGAACTTCTTCGCAGCTCTTCCAATGGTTCGCAGTCACTTCTCAACTCGATCCTTGATCCGATTTCCTCGTCAATTTCTAAAAACCGTCCCAATCTTAATTTTTGGTAAAACCGATTAAACACGAAGTTGCCTTTTTTTTTTTTTTTGAAAAAGCCCCCGGCCCCCTTTCGTTTTTTGTTTTTTTTCCCTTTTTTTTTTTTTTTCCACCTTTTCAAAAAAAAAAAGAGAAAAATACTTTGTTTACACCACTCATTTTTTTTCTTTTTCTTTCTTTTTTCTTTTTTCACCCTGAGCCCCCCAGAAAATTTTTTTTTGATGTCCTTTTCACGCCCTTTATTTCCCAAATGGTTTTTACGACCCCCCCGCAGCCCTTCCGGAGGGTTGGGGGGAAAAAAAAAAAACTTTTTTTTTAAAAAAGGGCCCTTAAAGGGTTTGGGCCCCCCCTTTTTTTTTTTTTTTTTTTATTTTAAAAAAACCAGAATTTGGAAAAGACTTTGCCCCCCCCCAAGCCCCCCCCCCCGACCCAGGGGCCCCGGGGGGGTTTCCCCCACTTCCCGGAGCAAAAAAAAAAAGTTAAAAACCAATTGTAAAAGGCCAAAGAATTGGGGGTAAACCCCCTTCCCCCCCCTTTAAACTTTACCACCCGAACCTTTTTTTCCCAAATCCCCAAAAAAAAAAAAATCTTTTTTTGGTCCCCCCCCACCCGAGACTAGGAATTTTTAGTCCCCTTTTCCCCCCAAAGGGGGTTATCCCCCCCCCAACCAAGGGGAAAAAAAAAGTTTTTTTCGGAATGGGGACCCCAAATAAAAAAAAAACCGGGGCGGGTTTTTTTTCCCCCCCCCCTTTTTTTCCCCCCTCCCAAGAAAAAAGCCCGGGTTTAACAAAAAAGGGTGGGGGGGTTTTTTTCTTTTTTTTTTGGCCCACATAAAGGGGCCCCCCCTTCCCCAAAGGTTTCGCCGAAGGGGGAAGAAAAGGTCCCCCCAAAATTTTTTTCCACCTCCTTAAGTTGGGGGGTTTTTTTTTTTTTTTTTTGCTTTTTTAAAAAAAAAAATTAAAAAGAAAATGTCTTTTTTTTTTTTTTAAACTCTTGAAGCCCTTTTTTCCCCCCCATTTGGTCTATGAAAAGAAAAAAAAACCCTTTTTTTTTTTGGGGGGCGGCAACTTCTTTTTTTTTTGGATTTTTTTTTTTTGGCAACAAAAGGCCCCCCTTTTTTTTTAAACCAGGGTTTGCGGGGAATGAACCCCCCCTTTAAGGGGTGGGGGAAATTTTTCTTTTCCGTGGGATGAGGGGGAAAACCCTTGGAAAACCCCAAAAAAAAAATGGGGAAAAAAAGGGCAAAAAAAAAAAAAAATCTTTTTTCCCCCTTTCGGGGTGGGGGAAAAGGTTTCTTTTTTTATAAGGCTTTTTTGAAATTTTTTTTTTTTTTTTTTTTTTTTGGAAAAAAACCCCTTTTTTTTTTTTTGGGGCTTTTTTTTTTTTTTTTTTTTTGGGTTGGGGGCCCCTTTTTTTTGGGGTTTTTTTTTTTTCCCGGGGTTTTTTCTTCAATAAGGGGAGACCCCCGTCAACCCCCCCGTTTCTTTTTCCAAAAACACCCCAATTTTTTCCATTTTTCCAACGGTTTGTAAAAAAATTCCCGCTTTTTTTTTTTATCATTGGAAGCAATTTTTTTTTCCTTTTTTTTTCCAACCCCCTTAAACCCCCCCTTCCCCCTGGCGAAGATGAACAAAAGACCCCCCCTCCCCCCAACCCGAAGAAAAAAATGGGTTTTATTACATCCAAAAAATCCTCCAAAAAAATTCCATTTCGGTTTTGGGGGGGCCCCCCTTGTCAAAAAAAAAAATCCTTTCTTTTTTCCCCCCCCGAGAAAACCCATGGGGAAGTTTTTTTTTTTTTTTTATTTTATTTTTCCCCCTTGCTTGCCCCCCCCCGGCAAAACCCGGAAAAGGGGCCGGGCACGGGCCCTATTTCCCTTTCCTGTTGGCTTTTTTTTTTTTGGCAGGGTTGGGGGGGTTCTTTTTTTGTCCCCCCACCCCCCCCAGTAAAAAAAAAAAATTCCCTTGGTTTTTTTTTTTTTTTTTTTTTTTTTTTTTTTTTTTTTTTTTTTTTTTGTGGAAAACAAATTTAAAAAACTTGCCCCCCCCCTGGAACAAAATTTAACCCCCCTCCCCCTTCCGGAGAAAAAAAAACATCAAAAACCCTTCCCCCGAATTTTTTTCCTCGTTTTCCCCTTTCCCCAAAAAGCCTTGTAACCCCGGCAAACTTCCCCCAATCAGTTTTTTGGTTGGGGTTGGTCCCCCCGGGTTAATTTCCACCCCTTCCCCCTAATTTGAAAAAAAAAAAAACCCCGGCCAAATACTTAAAACCCCTGGGAATTTCCCCCTTTTTCTTTGGACCTTTTTGGATTTTCCCCTTTCCATTTGGGGGGTTTTCCCCCCCCCCCCACCCCGGAACGCCCCTGGAAAAAGGGGGGGGGAAAACCCCTTTATTTTTTTGGGGGTTTTTTTTTTTTTTTTTTTTTTTCATTAAGCCCAAAGGGGGTTAATTTAAAAAACAAAAAAAAAAAATTGTTTTTTTTTTTTCCCGAGACCTTTCCCGTTTTTGAGCTTTTTTTCCGGTGGTGGGGCAGACTCTTTTTAAATATAACGGAAGAAAAAGTTACCTTTTTCTTTTTTTTTTTTTTCCCTTTCCCCTTTTTTTTCCTTTCTTTTTTCCCTTTTTTTCCCTTCCAATCCCAAAGGCCCCATTTTTTTTTTCCGGGGGTCTTAAATTTTTCTTTTCTTTTTTCCTCCCGCTTCTTTTTTTTTTTTTTTTTTTTCCCCCCCTTTTTTCCTTGGAGGGGAAATCTTTTTTTTTTTTTTTCCCTTCCCCCCGAGGGTTTAAAAAAAAAAGAAAAGACCCCCCTTTGTGGGGGAAGCTTTTTGCTTTTGGGTCCCCCAAAGCCCCGAGGGTTTTTTTTTTTTTTATTTTCTTTTTTGGAGGGCCGGGAAAGGTTTTTAAAAGTTGTTTTTCTTTTTTTGTTTTTAAATTTCCGTTTTTTTGGTAACAAAAAAAAAAAAAAAGTTTTTTTTTTTTTTTTCCAGGGTCCCTGCGAGGGTATCCCCACCCGCCTATTTTGAGCCGTCTGGAACCCTCCCGCAAAAACCTCCCTTCCCCTTACAATTTTTTTGGGAAAACCAAATCTCCTGCGGCCCCGTCTTTGGTTTTTTTTTTTTTTTTTTAAAAAAACCCCCTTTTCGGGTTTTTTTAATCGACACACCTCAAAAAAAAAACCCGGTTTTTTTTTATTTTTTGTTTTTTTATTTTCCCCCCCCCCCCCTTGCCCACCAAAATTTGGGGTTTCCCCCCCCCCAAAATCCCACCCAAAGGGGGGGCCAAAAACTCCCCCGGGGTTTTCAAAAAAAAAAAAAAAAACAACCAAGCTCCGGAATAAAAAAGCCCCCAAATTTTTTAAAGGTTTCTTTTTTTTGCCCCCCCAACCCCCCTTTTTTTTTTTGTTCCAAAATCCCAAAAACCCAATTTTCCCCTTTCGAGGCCTTTTCCGGGGCCGGAACCCCAACCTCAAAAAAAGAAAAAAATTTAAAAAAAAAATCTTTATTTTGGTCCCCCAAGAATAGCCCCTTTTTTTTTTTTTTTTTCCCCAAAAAAGTGTTTTTTCTTTCTTTTTTTCCCCCAAAAAACCCCCGGGCTTTGTTGGTCCCCCCCGGGAAAAAAAACGTTTGGGGGGGGAGGGTTCCCCAAAGTGGAAATTTTTGCCCCCTTCCCCTGGGGTTTTTCCCCACCCCACTTTTTTGGAAAACTTTCCCCCAAAAAAAATCATTCTAGCCCCCCGGGAAACCCCCCCTGCCCCTTTTGTTTTCCCCTTTTTTTTTTTTTGGAAAAGTCCCCCCATAAGGAAACCAACCTTGAATCCCCCCCCAAAAAATTGAGGGTTTTATCCGAGTGGAGAGAATTTCCCCCCGTTTTTTCTTTTTTTTGTTTTACTTTTCCCCTCCGAGGCCCCCCCCCCAAAAACTTCTTTTGGCAGGTTCCCGGGGACCCCAGATTGAAGTGGTTGTTTTTTTTTTTGGGAAAAACCAAACCATGGCCCAAAACCCCCATTTTGGAGCCCTCCGGGTAAACCCCCCCAACGTTTTTTTTTAAACTTAAACAGCCTTTTTTTTTTTTTTTTTCCCTTTTTTTTTCCCCAATTTTAAATAAAAAAGTGTTTTTTTTTTTGGGAAAAAAAATGGTTTAAAAAACTTCAAAGGGTGGGCCCTACATCTGGGGTCGGGTTTTTTTTTTTTTTTTTTTTTTATTTTTTTTTTTTCTTTTTTGTCCCCCCTCAAAAAAAAAAAACGCTTGGGGGGGGGAAACCCACCCCGTGGGGGGAAAAGGGGGGGAAAAATTCCCCCCCCCCGGACCCCCACTATTTTTTTTTTTTTTTGGGGAAAAAACTCTTTCGAGGTGGGGGTTTTTAAAAAGGAAAAAAATTTTATTTTTTTGGGGGGGGGAACAAAGCCCCCAAGACCGGCTTTTCGGAAAAGCCTTTCTCCCCCTTTCAAAATCAGAGTCCCCCCTTCCCCAATTCTTATCCCGGGCAACCCCTGTTTTTTTTTTTTTTTTTTTCCCCCCATTCTCCCGGTTCCCCCAAATTTTTTTTTTTTTAAAAAAAGCCTAGAAAGGGGGCTTATTATTTTTTTTTTTTTTCTTTTTATTCCGAGCCCTGAATTTTCCAATCCCCTCCCCTTTTTTCCCTTTTTTTTTTTCTTTTTGGAAAAACCCTTGGGTTTTCCCATTTAAAGGGGCCCCGGTGGCCCCCCCTGCGGAAATTTTTGCCCCCCCCAAAAAGTCCCCATATTGGAAATTTTGTGGGGGGCAAATTGGATTAGGCCCCCCTCACCGCGTTCCCCCTCCCCCCCCACGTGGAGGGGGGGAAAATTCCCCCCTTTTTTCCCTTTTTTACGACCCCCCCCAAATTTTTTAAGGGTGGGATTTTTTTTTCCCTTTTTTTAGGAGTTTTCCGGAATTTTTTTTTTTTTGGGTCCCTTTTTTTGAAATTTTCCCCCCCCCCCCTTTTCCCACCCCCACCCTCTGCCTTTCCCCTGAATTTCCCAAAGATGAAAAAATTTTTTTTTCTTTTTTCCCGCCAGGGTTTTCCGGGGAACCGGGGTTTTTTCCCTTTTTCGTTTTGGGCCCCCCCCGGCTTTTTTTTTTGTCCCAAAAGCTAAAACTTTTTTACACAACACTTTTTCTTTCGGTGCCGGGTTTTTTTTTTTTTAAACTTTGGACGGAACCTTGGTTGTTTTTCCCCCCCTTCCCAGAAAACCCCCTTTTCCGTTTCCCCCGAAAAAAAAAAAAACCTTTTGGGGTTGGGGGAAAACTTTTTTCTAAAAAAAATTTTTGAAATTTCCGGTCTTCATCGTTTTTTTTTTCCCCCCCCCCAACCCCGAAGGAAACTGGGGGTTTTTTTTTTTTTTATTTTCTCCTTTTTTTTCCCCAAAAAAAATGGTCGGCCCCTTTTGGGGGTCCCTTCCGCCCAGTTGGGGCGAGACCCCCACGGGCAAACCCCGATCTTTTTTTTTTTCCCTTCCTTCAACCAAACCAAAAACCAAAACGGAGGGGGAAAAGGAAAAAAGGGGAAAAAGAGGAGGAAAAGGAATTCGTCCCCGGTTTCCCCTTTTTTTTTCGCACTGCGGAGAACCCCCAAAAGGCCGAACAAATGGGAAAAAGAAAAAACCAAAATCCCCCCCTTCCCGAAAAAAAAACCGACCGATTTCACAGACACCTAAAAACGGTTTTTTTTCCCAAACGCCAGTTGGAACGGGAGTCTGGAGAAAAACCCCCCAGGTTTCCACCCCGTTCCAGTTAAAAAACCCGCGACCCCCGAAGGGGGGGTTTCGATCTAAAAAATTTTTAACTTGGGAAAAAAAAGGAAAAAAAAAGGCCCCGAGAAAAAAAGACCCCCCGTTTTCACCCCGACCCTGGCCGGGAAAAATTCAATCCCCCCCCCTTTGAAATTCCAAGAAAGCCCAAAGGGGGGGGGGAAAAAAGGGGGGATTTTCCCAAAGAACCAAAAAAGTCCCCCGGACCCCTAGAAGAAATTCAAACCCCCTAAAAAAATGCGGCGGCATTTTAAGCGACGATAGTTCCCCCTTTCACAAACCGGGAGCGCCGCAGGCCCCTTAAAAAAAGCCCCCCAAAAAATCAAACAATTCAAAAATTTTTGAAACTTGGGCAACATTTTTGTTTTCCCCCCCAAAGGCCAACCCCCCGCCCCCCCTTTTTAAGGACCCCCCAAAAGCTCCCCCAAAAACGACAAGAAGGGGAAAAATTTGAATCAGCTCGAAAAAAAAAAGCCTTTTAAGGGCTTTTTTTGTTTTTTAAAAGACAACCTGGAAAAAAAACCCGCAGGGAAACCCCCAAGTCCCCCCACCCCCGATTAGTGAAAAAAGGGGGAAACCTCCCTTTTTTGAAATCGGGAAAGGGGAAAAAAAAAAGCCCTCCGGGACAGGGCCCGTTTTGCTCCCAAAAAAAATATTTTTTTATTTTTTTTTCCCCCCCTTTAAAACCCACCCTTCTCAAAAGTTTCTTTTTTTCCCCCCAAACGGGGTTTTTGTTTCTTTTTTTTTCTTTTTTTTTTTTTTATTTTTTTTTTTCCCCCCCCGGATCCCCCCTTTTTTTTCCCCCAAATCCCCAAGGCACCCCCCCCCCGGGTCTTTTTTTTTTTTCTTTTCTTTTTTTGTTTCTGAGGGGAAAAAAAAAAAACCCCGCGACCCCAAATTGGTAAAAAAAAGCCCACCACCAATTTGAAGTTAAAACAAAAAAGTTCCCCCAACCAACCCTTAAAAATTTATTTGCAAAAAATAAGAAAAAAGCCCCCTTTTAAAGGTAAAAACGTGGGGTTTTTTTTTTACCGAGGCCTTTTCCAAAAGGTGGGCCCAAAAAAAAAAAATTTGGGTTTTTTTTTTGGGTTTTTTTTTTTTTTTTCCAAAAACAATCCCCCAATTTGGGGGCCCCGAAAACCTGCCAAAAAAGGAAGTTTTTTTTGGCCTTCGGAGGAAGTTTAAAAAAAAAAAAAAAAACAAAGAAGGGAAACCCACCACTTTATTTTTTCGATAACCCCCCTCCAATGGGGGATCCAGTTCTTTTTATTTTTTTTTTGTTCCCCCTAGGGGCCACAAAAACCCATTTTCCCCCAAGAAAAAGGCCCAAGTTTCTTTCTCCCGGGTTTTGTTTTTTTTTTTTTTTTAAA
>hulupacbiokf_r0045
GCTGAATTATCCTACACACACCTCCCAAATCGGGAGTTGACGCTGCCCCAGGGCCATACTTATAGCAAGCAAGCATTGGGGTCAGTGGAAGCTCGTGCAAAATGCCCATACTATATAGCGACCTCGCGCACCCGTGCGCACACAGGTTCGCGCTAACCATAGCATTTATATTAGCTGCCTTCGCACGTTCGGATTCTCTGCGGGGCCATCGCAGCCTTCCGCTGCTGCATCCATACACCTCGACAGCACCATATATACGCGCACTACAGGGCCTATATCTGCAGCCCCCGTCGCGCCATGCGCCTCGTGCGCCCATGCCGCCTCGCGCAGTGACCATATGAATAATTTGGATTGTAACGAAATGGGTTCATTATCATATGATTAAAAAAAAAGAACATATAATTTATTTTATGCAGTAAATGTTGGTAGTATGGAGGTGCGCCTCGCCGCCCACGCGCCTCGCGCCCGCCGCATCCAGGGGCCTCGCGCCCTGCGCGTACCAGGGGCCTCGGCCCCACGCGCGCGCCAGGGGCCTCGCGCCCCGCACGCACCAAGGGCCTCGCGCCCCCGCGCGCACGCAGGGGTCTCGCGCCGGCGCATGCGCCCCCGCGCGCACAGGGGCCTCGCGCCCCCGCCATGCGCCTCGCGCGCACCCACGCGCATCGCAAGGCCTCGCCGCCCAACGCCGCGCCCATACGCGCCTCGCGCCCCGCGCGCACGCAGGGGCCTCAGCGCCCGCGCGCACAGGGGCTCGCAATGACGTATGGCCTTGGCCATGGCCCTCTCCATGGCCTCCGACCAATGCCTCGCTCATTGCCTTGCCCATGGCTCCGCCCATGCTCGCCATAGGCAGTGCCCATGGCTCTCCCATCGCCTCGCCCATGGCCTCTCCCCATGGCCTCAAGCCCATGGCCTCTCATGGCCTCAGACCATAGTAGGCTCGTCCATGGCTATTCGCCCATGGCCTCGCCCATGGCCTGCCCGATGGCCCCTTGAGTGAGAATACTCACAAAGGCAAGGTACATGCATGAATATGGAGATTGCCTACATAACCTAAAGAAGTCAGAGTACGGATATAGTCAGCCTTACCAGACAAGTAAGTGGGAATGCCACGGCAGCTGCGCTTATGCAAGAATAGGAAGCTAATGGTCCTAACGTACCTACGCCCACATCGGTCAGCAGCTGCACCAACTAACTTCCCTGCGCCACTAACCGCTGCCACCAGCATTAGACATGGACCGACAAGTAGTGGGACGACATCCTCCCTACACCTGCTTCTGTAACGGGGTGTAACGACCGAACCTCCTGAAGCCACTCCTGACCACAGTAACGTATGTCACTTCCTGTCCCTGGACCACTATGTATCTTAAGGCCCATTAGAGCCTACTATAAACAGCCGAACCCTAAGACCACCTGAAAAGGGTTGGAAAATTCATTGTAAAGCGAGAGGCTATTGAGCAAATATACCTAGGATTTGCCTCCATCATTTTATCTGTGTCTACTTTTCTTAAAAGTGTATCTCTTAGTCTTACAAAACCTCACTAGACTTACCTTTGAGTTTATTCCGATCTAATTTTCGTTGACGAGATTTCACCGTCCAACTAGTTTGGCGCCGTCTGTGGGAAGAAACAGCATCAAGCCAGTGTTCTTCCCTTCATTTCCAAGCAAAGAAAGATGCTAAGACGTTCAAAAACGCCTACGGCAAATATCAAAAGGTGGACGGTTCACCGAGACGAAGTAGAGCGAGGCCTTCCAAGAAAGACCCCCCCTCCTGCCCGAGCATGGAGATGGACCAGAAGAACCCTCTTCAACCCCGGAGAGGAAGGGGAAGCCATCGTCCTCCAGCGGCTCAACCCAGCCCGACGGAGTCATTCAGAGCCCGCTAGTGTATCCACTTAACCCGCCCGTTTGAACCCCACGGCTCAGGCCACCGGGACCCCAGTCCCTCGACGCACTGGCCAGGCCAAGGGTCCCGGGTATACCAACGCCTCCGGTAAGTTTCCAGCTCAGGGACGCGCTTCCTACAAGGATGAGATTTCAACGAGTTGCATAAAAAGACTAGGAGGATGGAAACCATGATGGAGGAACCATGCAGAAGGTTTTTTAAACAACTACGGCAAGAAGTCAAGCATCCGCCCCTCACCAAAGCATAAGGGAAGGAGCATGAAAAAGGGGAAAACACTGTCCCCCATAGACGGTGGGGGAACCACTTTCCGCCAGTGAAACCCCCAGTGCAAAGTACCATGGGGGAAATAGGCCAAACGAAGTGTCCGCCAGGAGCAATAGGCAGAGGAGAGATGAGCGGTCATAAGAAGATGAAGTCCCCCCAAAGGGTCACCCCCCTGGCCTAAGAAAAGGTCCATGAGGAGAGTCCAGAAGTGAGAGACCGGCACCCCCCGCGGTTCCACCGAGGACACAACGAAGCGAGGAGTCAAGCCCGAGAACCGCAAAATTCCCTTATACGAAAAGAGGAGGGGACTAGACACCAAAATGCCGATGCCTCAAGGCAAGATCACCACTGTACTCTGGGAGGGCACAATGGATGGTGGAGAATTCGACCGTGATTCACCCTTCACAAGGGATGATTCCAGGCCTGAACAAATGCCCCACTGGCTTCAGAGGAGCCTCGCATGACTCCTAATGAAGGGTAACCTACAGACCAAAATATCACTGTAGACTCCCCTTCAATAACTTCATGAGGTTAAGGGGGCAACAGCAAATGAAAAATGTCATTGCTTCCGTCCGTTACTCTTAAAAGGAGTGGCGTACAAATGGTTCAGGAGGTTAAGCCAGGAACACATTCAAGTCATGGCAACAATTCTCCTGATGAATTTCTTTCTTCAGCAACACCATGCACGTGTGGACTCTACGTCATGACAACCTACCAGCCTCCGCTAACATCAAACAGGCCGAGAATGAAGTTTGAAGGACTACATCCATAGATTCGGTATAGAAGCAACCAAAGGTGGGATGTTTAACCAAAGCAGAGGCTCAAAGTGGCTATTACAGCCGGAGTTCGTCCAGGAAGCAAGTTATGAGTAACATGCTCCAAAAGAGAAGTTTCGGATTTGGGACGACCTTCTTCGAGAGAGCAAGAAGTACATACGTGTGGAAGAGGGCCATAAGAACTTCCATGTCCGAAGAGAGCGAACCTTCCTCCCAGTGGCCATACTACCAGTATCCGTCTGGGAATTCTATAGACAGGGGGGCATCGTGCTAGAGGGGTCTGACCAAATTAGAGATCAAGACCGACAGACCATCTAGCCATGAAATCTCCACCAAAAGGGGTCTACAAAGTAGGACCAACCAACCAAAAGGGGTCTACAACGTAGAACACCTCCCAAAAGGGTCTCCCCAAAGTAGGAGCCTCAAAAAGGGTCTCCCAAGTAGGAACGCTATCTCAAAAGGGTCTCAAAGTAGACGCATAATAAACCGAAAAGGGTCTCAAAGAAAACGCTTGCAAAAAGGGGTCCTCAAAGAAGACGCTTGCAAAATAGTAACTATGCCAAGTGACGAGAAGGACGCTTCTTCGCAAGATATAATGAAGCGCGCGCCGAAGATATCATAAAGGATAACTAGAACCAAGGGGTCAATAATATCCTTATAGGTGCAACTAAAACGCATCAACAAGAGAGGCCCCTACCGAACCCCCTTTCGCGTGGGTTCCAAAGGACCTCGAACATGATTAATATATCAAAAAAAAAAAGCAAATAAGAGAATAATAAAAAGGAACGGAAGAGTCTACAAGAACGCCTAACAGGCCTCCCTATAGACTAGGGGGGGTAAGTGTGATGCCGAAAAATCCCACCAAATAAGAAAAACACACAAAGAAGTTTCTAGTCCTTAAAGAAGTAAATAGCTAAGGGCCACAGGGGCGCCAAGTAAGCAATGAAGGCGAGGTAATTATAAGGCCATCGAAGTGTTAGACACTCGCAGAGAACCTAGGCCTCTGAGGTCATTCCAGGCCTCCCAAGCGTGCAAATTACCTTTGTTGACGGTTTGTCAAGCACACATGGCCCTTATCCGTGCCCCTCCGAGGAGTTTAAGGCCCCAGCCTCCGAACAACCACTCCAGGCATCACCCCGCGCAATGCCAACCACCTCCCAAAATGCGCCCTAGCCTGCCCCGAGGTGTCCCACAAACATAAGTACTCACGCCAAGAAGACGTTTCGCACCCTAGGATGTATCACCCATGTATCCATCTAAGCATGCGCCTCGCGCCCCGCGCGCACCCAGGGGCCTCGCGCCCCGCGCGCATCAGGGCCTCGCGCCCCCGCGCGCAGACAAGGGGCCCTACCGCGCTCCCGCGCGCCATGCGCCTCCGCCCCGCCGCGCACAGGCCTCGCGCCCCGCGCGCCCATCCGGCTCGCGCCCGTGCGCACAGGGGTATCTCGCGCAAAACGGCATGCGCCTCCGCGCATCCGCCGCGCCACCAGGGGCCTCGCGCCCCGCGCGCCATTGGCGCCTACAAGCCGCCCACGCGCAACCAGGGGCCTCCCGTGCCCCCGCGCCCATGCCCTCGCGCACGCACCATTCGCGCCTCAAGCGCGCCCGATGCGCCTCGCGCGCCCAGACTTCCCAGCGATCGCGCCGCCCATCCGCGCTCGCGCGCCAAGCGCCCTCGCGCCGCGAGCACCATGGCCTCCGCGCCACCGCGCATCAGGGGCCTCGCGCCACGCGCACCAGGGGCCTCGCGCCCGCGCGCCCATGCGCCTCGCGCCCGCGCGCACCAAGGGCCTTCGCGCCGGCGCGCCCATCGCCTCGCGCCCCGTGCAGCACCAGGGTCTCGGCCCAGCGCATCGCGCCTCGTCCGCGCGCACCAGGGGCCTCAGCGCGCGCGCCCCATCAAGCGCCTCGCGCCCCCACGCGCACCAGGGCTCGCGCCCCGCGCGCCCATCCTCGTGCGCCCATGCGCCTCCGCGCGCCCATGCGCCTCGCGCGCCCGACCGCGCGCCTGCGCCCTCGCGCGCATCCAGGGGCCTCCAGCGCTGCCGCGTACCAGGGGCCCTCGCGCCCCGCGCGCGGCCAGGGCTCGCGCCCGCACGCACCAAGGGGCCTCTCGCGCCCCGCGCGCACCAGGGGTTCGCGCCCGCGCATGCGCCCGCGCGCACCAGGGGCCTCGCGCCCCGCGCCCATCGCCTCGCGCCCACGCGCACCAGGGGACTCAGCGCCCCGCGCGCCCATCGCGCCTCGCGCGCCCGCGCGCACCAGGGGCTCGCGCCCCGCGCGCACAGCAGGGGCTGCAATGAGGTACTGGCCTTGCCCAATAGGCCTCTCCCATGGCCTCGACCATCGCTCGTCCATGCTTTGCCATGGCCCGCCCATGGCCTCGCCCATGGCATATACCATGGCCTCCCCATGCCTCGCCCCATGGCCTCTCCCATGGCATCCGGCCATGGCCTCTCCCATGGCCTCTCAGACCATAGGCCTCGTCCATCGGCTTCGCCCATTGGCCTTCGCCCATCGGCCTCGCCCATGGCCTTGGAGTGAGAATACTCACAAAGGGCAAGGTACATGCATGAATAATGTGAATTTTTGCCTACAAACCTAAAGAAGTCAGAGATAACGGATATAAGTACCCTTACCAGACAAGTAGTGGGAATGCCAGGAGTGGTTAATGCAGAATAGGAGCTATGTCCGTACCGTCTCGGCCAATTGGGTCAGGCGACACAACTACCTGGTCTGCCCACTTTACGCCTGCCACCGACGCATTAGACATGGGTACGGCC
>hulupacbiokf_r0046
CTTGGGATCGGATCCAGCGGCGATTCTGCTACTATATCGTCAGTGCAATGTCTGTATTCTAAGTAGTGATCTATTTGGGGTAGTCAGGTCCCTTCTAAATTCATTGTTCTCGAGTCGGAGCTTATTTTTACTGTCTACTGACAGACTGACCTCCATGACGCACACGTAGGCGGTAGTCAGCTGGTGGTTTAATACTTGTGCAAGCGTTTGGATCATGAGTTCATTATGTCCCATAGAATTATGGTTCTGCATTAGTGCAATTATCGTAGTAATAAGTCATAGTTTCTGTCAGCGCATCTGTTCCCTTCTAAATTCTCTAGACTTTAATATTAGTGACGTTGATGTGCTAAGACTTGGTTACTCGTTTATGATTTTTGGGGATCGGAATCCCTTTAGAATCATCATCTACTCTATCATTTAACTGCATGCAGTGCCATAGCCACGGGATCATTTGTGAGCTAAGCTGGTCAGGTGATGATGGTGTTGATGCCTAGATGTATCGTTGGTCACGGTTCATATTATTGTCAATAATTGTTTCTGCTAGTGCAATGTGGTTATTCTAGAGTATTCTTTAACTTTGTCCCGGATCGGTATGCCAATGCGAATTCACTACTATTGGAGGTTTTCTTAGAGTGCAATGTGTGTATTCTAAGTAGTTATTTTCGTATCTGGATCCCTTGCTCTAAATTTCCACGATAGGTTGCTTATCGATTAATCTTCGACATGACCATATCTATTTATGTCCAGTTCCCTAGCTAGGTATATTGTTTTACTAGCTGTAGAGTCGTTGGAACGGTTCATTATGTAATAAGGAAGGGGGTCTGCTTAGTGCCACATGTTAAGTCAGTAATAATTTTTCCGGGATCGATCCTTTCCTAAATTCTCTACTATATCTTAGTGGGCAATGTTATCTAGAAGGTTTTTCGAGATCGGATCCCTTCTAAAGTTCACTACTCTATCGTTTCTCCGCATGACAACTATAAGAAGACCCTTGCGGTAGTATTGGTTTACTAGTGTTATCGTTGGAAGGTTCCATTATGTCATATATTAGGTCCTGTTTAGTGCAATGTATATCTAGTATAGTTTTTCGGGATCGGATCCCATTCTAAATTCTCTACTAATATGTTAGAGCAAAAACGTTTCTAAGTAGTATTTTTCGGGATGCGGTATCCCCTTTCGTAAATTCACTACTCTATCTACTCAACATGACAACTATATGAGACCCTAGCGGTAGTATTGGTTTGACTTAGTGCACGTTGGAACCGATTTTTATGTCGTAATTAGTTCTGCTTAGTGCAATGTATCTAGTAATATATTTCGGGATCGATCCCCTTTCAATTCTCTACTATTCTTAGGGAAATGTATCCTTGGTAGTAATTGGATCGGATCCCCTTCTAAACTCATTACTCTATCTGTACGTCAGCATGACAACTATATGAGACCCTAGCGGTAGTATTGGGTTTACTATTGTACGTTGGAAAGGTCATTTGTCATTATTAGTCTGCTTAGTGCAATGTTAATTCTAGTAATAATTTTCGGGATCGGATCCCTTCTAAATTCTCTACTATGATCTCAGTGCAATGTTTCTAGTAGTATTTTTGGGATCGGATCCCTTCCTAACTCATTACTCTATCTTTACTCAGCATGACAACTATATGAAGACCCCTAGCGGTAGTATTTGGTTTACTTTGTACGTTGACGGTTCTTATGTCAGAATTAGGTCTGCTATAGTGCAGTGTTATCCTAGTAATAATTTTACGGGATCGGTTCCCTCCTAAATTCTCTATATATCTTAGTGCTATGTTATCTAGTAGTAATTTTTGGGGATCGGATCCTTCTAAATTCACTACTCTATCTTACACAGCATGACAAACAATATGAGACTGCTAGGCGGTAGTAATATGGTACTTAGTGTAGGTTGGCAAGGTTCATTTATGTCATAAATAGTTCTGCTTAGTATGCAATTGATTATCTAGTAAATAATTTTCCGGGATCGGATGGCAATCTAAATTTCCAAAAACCCTACTATATCTAGTGCAATGTTAATCTAGTGTATTTTTTTCGGTATCGGATCCATTCTAAATTCACTACTCTATCTTACTCAGCATGACAACTATATCAGACCCTAGCGGTAGGTATTGTTTACTAGTGTACGTTGGAACCGGTCATTATGTCATAATTAGTTCTGCTTAGTGCAATGTTACTAGTAATAATTTTTCGGATCTGGATCCCCTTCTAAATTCTCTACTAATATCTTAGTGAATTTTCATTGAGTATTTTCGAGATCGGTCCTTCTAAAATTCTCTACCTATCTTTCTCCGCATGACAACTATAATGAGACCCTTGCGGTAGTAACTTGGTTTTACTAGTGGTAATGTTGGGTTTTGTCATAATTCAGGTCTGCTTACGTGCAATGTTAATCTAGAATAGTTTTTCGGATCGGATCCCCTTCTAAATTTCTCTACTATTATGTTAGAAGCACCGATTTTCTAGTAGTATTTTTCAGGGATCGAGATCCCCTTTCTAAATCACTACTCTATCTTCACTCACATGACAATTATATGCAGACCTTGCGTAGTATTGGTTACTAACCTGTCACGTTGGAAACGACTTTATTTGTCGTTATTATTCTGCTTGTCGCAATTTATCTAGTAATAATTTTTCGGGGTTCGGATCCCTTTCCATAATTCTCTACTATTTCTTAGGAATGTTATCTATGTAGTATTTTTGGGGAATCAGGATCCCTTTAAACTCATTACTCTATTTCTCTGACAACTATATGAGACCCTAGCGGTAGTTTTGGTTTACAGTGTACGTTGGAACGGTTCCATTATGTCATAATTACGGTCTTCTTAGTGCAATGTTATCTACTAATAATTTTTCGGGATCCGGCATCCCCTTCACAATAAATTCTCATACTAATATCCTTAGTGCAATGGTTATCTAGTAAGTAATACTTTTGGGAACGGATCCCCTTATGAATTCATTACTCTATCTTACTTAGCATGACAACTATATGAGACCCTAAGCGGTATATTGGTTTACTAGTGTACGTTGAACGGTTCATTATATGTCATAATTAGTTTCTGGCTTAGTGCAAATGTTTACCTAGTAAATAATTTTTCGGGATCGTATCCCCTTCTAAATTCTCTAAATATACTCAATTAGTGGCAATGTTATCTAGTAGTATTTTTGGGACGGATCCCCTTCTAAACTCATTACTCTATCTTACTCAGCATGACAACTATATGAGACCCTAGCGTAGTATTGGTTTACTAGTGTAACGTTGGAACGGTTTTTGTCATTATTAGGTCTGCTTAGTGCAATGTTATCAAGTAAATAATTTTTCGGGATCGGATCCCCTTCTAAATTCACTACTATATCTCAGTGCAATGTTATCTAGTATTAATTTTGGGGATCGATAAACTTCTAAACTCATTACTATATCTTACTCGCATGACTACTATATGAGACCCTTGCCGGTAGTATTGGTTTAATATTGTAACGTTGGAAACGGTTCCACTATGTCATACATTAGGTCTGCTTAGTGGCAATGTTAATCTTAGTAAAATTTTTCGAGATTAGGTAATCCCCTCTAAAGTCTCTACTATATCATTTAGTGCCAATGATTTCTAGTAAGTATTTTTGGGGATCGGATCCCCTTTCTAAATTCACAACTCTATCTTACTCAGCATGCAACTATATGAACTCTAGCGTAGATTGGTCAACTAGTGTACGTTGGGCCACGGTTCATTAATGTCATAATTACGTTCTGCTTAGTGCAATGTCTATCTAGTAATAATGTTGTCCCGGATCGGATGCCAATCTAAAGTTCCTACCTATATCTTAGTGCAAGTGTTATCTAGTAGTATTTTTCGGTATCGGATCCTTCTAAAGTTCAATACTACTCTATCTTATCTCGCAATGACAACTATATCAGACCTAAGCGGATAGTATATGGTTTACTAGTGTACGTTGGAACGGTACATTAATGTCGATCATTATTCTGCTTAGTGCAATGTTATCTAGTATATTTTCGGGTCGGTCCCCTTTTAAATCCTTCTAATATCTTAGCTGCAATGTTATCTAGTAGTATTTTCGAGAATCGGATCCCTTTCTAAATTCACTACCTATAATCTTTTCCGCATGACACCTATATGAAACCCTTTGATGATAGTAATTCGGTTTCGAGTGTAAGTTGGAACGGTTCAATTTTTGTCATATTTAGGTCTGCTTAGGGCAATGTTATCTAGTAATAGTTTTCAGGATCCAGATCCTCTTCTAAATGCACTACTATTACTGTTAAGTCAATGTTAATCTAGTAGTATTTTTGGGGATCGGATCCCTTCTAAACTCATTACTCTTCTTACTCGGCATGACAACTATAGAGACCCTAAGCGGTAGTATACGCTTTAACTAGTGTACGTTGGAACGGTTCATTATGCCCATAATTAGTTCTGCTTAGTGCAATGTTATCCTAGTAAATAATTTTTCGGGATCGGATCCCCCTATCTAATTCTATACCTATATCTTAGTGCAATGGTTATCTAGTAAGTATTTTTGGGATCGGATCCCCTTCTAATCACTACTCTATCTTACTCAGCAATGACAACTATATGAGACCCCTAGTACGTAGTAATTGGTTTACTAGTGTACGTTGGAAACGGTTCATTATGTCATAATTAGGTCCGCTTAGTGCAATGTTTATCTAGTAAATAATTTTTCGGGCTCAGATCCCTATTCTTAAATTCATTATCTCTATCTTACTCAGCATGACAAACTATATGCAGACCCTAAGCGGTAAGTATTCGGGTTTCTAGTGGTACGTTTGGACACGGTTCATTATGTCATAATTAGGTCTGCATTAGAGCAAGTGTTATGACATAGTAATAATTTTTCGGGATCGGATCCCTTCTAAATTCTCTAACTATACTTAGTGCAATGTTATGTAGTAGTATTTTTGGGGATCGGGTCCCTTCTAAATTCACTACTCTATCTTACTCCTTGCATGACCAACTATATGAACTCTAGCGGTAGTATATGGTTACTAGGTGTACGTATGCACGGGTTCAATATGTCATAATTAGTTCTGCTTAGTGCAGTGTTATCTAATATAATTTTCAAGATCGGATGCCATTCTAAATTCCCAACATATGTTAGTCAATGTTATTTAGTAGTATTTTTGGGATCGGATCCCCTTCTAAAATTCACTACTCTATCTTACACTCCAGCAGTGACAACTATATGAAGACCCTGCGTGTATTGGTTTAACTAGTGTACGTTGAAACGGTTCATTATGTCATAATTAAAGGTCTGCTTAGTGCAAACTGTTATCTATAATAATTTTTCCGGGATCGGATCCCCTCTAATTCTCTACTATTCTTAGTGCAATGTTATCTAGTACTATTTTTGGGGATGACCCTTCTAAACTCATTACTCTATCTTACTCCGCAATGAAACTATATGAGACCCAGCGGTAGTAATTGGTTTACTAGTGGTACATTGGAACGGTTAATTATGTCATAAATTAGGCTCTGCTTAGTGCAATGTTAATCTAGTAAATAAATATTTGGGATAGGATACCCTTTCTAATTCTCTACTATATCATTAGTGCAATGTTTTTTCTGTAGTATTTTTGGGATCGGATCCCGCTTCTAAATTCACGTACTCTTCTTACTTCTGCATGACAACTATATGAGACTCTAGCGGTAGTAATTGGTTACTAGTGATACGTATGCAACGGTTCATTATGTCATATTAGTTCTGTAGTGCAAATGTTATCTAATAATGAATTTTCAAGAATCGGATGCCAATTCTAAATTCACTACTATATCTTAGTGGGGCAAGTTTAATTAGTAGTATTTTTGGGGATCGTCCCTTCTAAATTCACTACTCTATCTACTCCAGCAATGACAACTATATGAGACCCTAGCGGATAGTTTGGTTTAACTAGTGTAACGTTGGAACGTTCATTATGTCTAATTTGGTCTGCTTGAGTGCATGTTATCTAAGTAATAATTTTTTCGTGATCGATCCCTTCTAAATCTCCTACTATAAATCTTAGTCAATTATCTAGTAGTATTATTTCGAGATCGATCCCCCTCTAACATTTCACTACCTCTATCTTACCTCAGCATGACCAACTATATGAGACCTAGCGTAGTATTTGTTGTCGTAGTGTAATGTTGGAACGGTTCAATATGTATAATTAGGTTGCTTAGTGCAATGTTTTTTTATAGTAATAATTTTTCGGGATCGGATCCCTTTCTAAATTCTCTACCTATATCTTAGTGCAATGTTATCTAGTAGTATTTTTGGGGATCGGATCCCTTCTAAACTCATTACTCTATCTTACTCGCATGACACTAATATGAACCTAGCGGTAGTATTGGATACTAGTGTACATTGGAACGGTTAATTATGATCATAATTAGAGGTCGCTTATTGCAATGTTAATCCTAGTAATAATTTTCGGGATGGCATCCCCTTCTAAATTTCTCTACTATATCTTAAAGTCAATGTTATCTTTAGTATTTTTGGGATCGATCCACCTTCTAAATTCACGTACTCTATCAGTACTCTGCATGTAAATATATGGAGACTCTAGCGGTTATTGGTTACAAGTGTACGTATGCACGGTTCATTAATGTCATAATTAGTTTCTGCTATGCAATGTTTATCATAATAATAAATTTTTTTTCAAGATCGAATGCCATTCTAAATTCACTACTATATCCTAGTGCAATGTTATTTAGTAGTATTTTTGGGATCGATCCCTTCTAATTCACTACTCTATCTTCATCAGCATGACATTATATGAGTCCCTAGCGGTAGTATTGGTTTACAGTGTACGTTGGAACGGTTCTTATGTCATAATTAGGTCTGCTTAGTCATGTTATCTAGTAATAATTTATTCGGGGATCGGATCCCCTTTTACTAAAATTCTCTACTAC
>hulupacbiokf_r0047
AGAAGAAGAATAGATCTGATACATAGAGAATTATGTTGGTCTAGCGGCACTGGCAGATTGGGATTTTTTAAAAAAAAAATGGGTTTTTTAAAAAAAAGAAAAAAAAATTTTTTGGGGGGGGAGGAAAAAAGAAAAGAAAAAAAGAAAAAAAATAAAGAAAAAAAATAAAAATAAAAGAGAAAGAAAAAGAAAGAAGAGAAATTTTTTTTTTTTTTTTTTTTTGAAATTTAAAAAAAAAATTCCCCCCCAAAAATTTTTGAAAAATTTTTTTTAAGGAAAGCTAATATAAGACATGTAATAAATAATTCTTGTAAAATTTTTAGAAATAAACTAGGCCTTACGGTGTAAGAGAAATGAATTTTCAACTTACCGGGATAAAAATCTGGTTGTAAAAACTTCTGGCCAGCAGGCCAACTGCCGGATTTGCGCTTTACAAATTTTGAATGAGTTTGCCACCGGCCATAAAATTAAATGAAATTTTGAGAGAATTAGTTAAGAGTATGTAGTAAGGACCGTATGTATGAATGGTTAGAGAAAATGTTATCCGGACCGGTGTAAGATGAAACAATTTTTTTTTTAACTTTTCCCTGAAAGAACTGAAAGGTAGTATTTTCAAACCCTTAACAAGAAAAAATGTTTTGGGAGGTGTAGTTCTTTTAACAAAAGACTATTTCTGCACGATGCTTTCGCTCTAGTTCCCTTACTTATGACAAAGAACGACGTGAAAATAATAGTTTAAGGGTTTTTTTCCTAAACTCAACTTAGATAAAGGTTTTAAAAAGAAGATTTTTACCCCTTAAGATTAAATAGTAGGAAGTAATTAGTGTTTGTAAAGTGAGAAGAAATAATATATTTTGTAATGAATATAGCGTAATTGGATTTTGGAGAACTTAACCGATCCCAAATCAGCTTGAAGGTTAATTTAAAATTTGATTTTTGCTATTTTAAGTTTAATGGGGTCCTAGGGTTATGGATAAAAATGGTAGAGAATGGGAAAGTTGGGCTTTTGTGTGAGAATCTTTAAGAGAACGGGAGGAAACATATCCATATAGTTATTTGTAAAGGATCGTAAAAAGTAGTTATTTTGTAAATTATTGAAAACGGCAGAACTTTCCGTGAGAGGACAAACAAGTTGGTAATTTTTCTAAGGATGAGGAGTTGAGTAGAACTCCTTTTTCCCAAAAAACCCAAAAATTACGAGTTGTCCAATAAGAAGAGTGTCTCTAAGTTAAAAAATAAATATGTAAGAGAGTGCATGGGTAGCATGGTAGAGCGTGTTGGTGGTGAGGCTGTTGATTTTCTCATGATAACTAAGGTAAAGGACTTGAAATGAAATCCGGGTCTTATATACTGTATTAAGGTGTATAAGAGGCCTATAGTATAGGAGTCTCTAAGAAGGAACGTTATTTTGCATGTAGCTATCCAATAGAATATTTAGCTGATAAGAGTATGCCATATGCATTTAAATCCGAGTACATTGTAGTTGAATTAGCGTTAGGGTGAATGTGTGAGGAGTGGTATAATAGAATCGTGAAGGGAGAAAACAAATAGCGGGTGTTTTAAAAATCCAGCTGGGAGCTAAGGTCTCTATGTAAGGTAAGCCTTGTCTCTTTCTGTGGCTACAACATTAATATGAATTAGTGTGGCCTTGTAGTAGTAGAGTAAACACTAGTTTGTTGTTTGGTCATTAAGACTATGGTGTTGCTTTAATGCCCTTACTTACTCTTGGCAATTGCTTTGGCATTCCTAATGGCTAAATGGTAAGGTAGTTCAAGGTTTGGAGCAGAACCGCTAGACGTAAAATAGTTGCCGAATGTGGGAGCCAAGACATGGAAAGTATATAGTCTGGTTGGAGCAGAAGCATGGTATAGTATATATGTCCAGTTGAAGCCCAGGAAACAATGGTAATTAGTAAGTCCAGGTTGGAGCTAGGGCAATGGTAAGATATGGTATGGGGTTTGAAGCGAGGACATGGTAAGAAAATATAGTCCGAGTTGGAAGCACAGGACAATGGTATATAGTCCGGGTTGGAGCCAGGAACATAAATGCTAGAACCGGGGTTAGCCCGAATCCTTTGCTGTTGATTAATTATATTAGTTTATGAATATGTGGTTTTATATATCTCGATGTTCTAAGGATTTTTTTGTGAGTGCAGGTTAGCTCATGATATTTGGTTGCAAATGTTGTTTGCTAGTAACAATCAAAGTATTTGATTCTGAATTTGGCTAATTTGTTTGAGAATTGTATGATAAGGGTTGGGATTTATCCAATTAACCTAATGATTCGGTAGTGATAACTACCTTTGGTGCAACTCATTTACTGGGTTTAGTAAGTTTGTGTCAAGGCTATTTCTGTACAAAGCATTTCACTTACCGTAGTTGTTTTCCATGTTGTATGTAGAATGCAAAAGCAAGAGTGAAACAGTGAACGTCCCAGAAAATATGCTTGTGGATATGTGTACATTGTGGCCCTGACGTGGGGAGGTTTTTTATGGAACCCAATTTTGAATAAAAACACTGCGAAGGTTAATATTTCTTTTTTATGACGATTTTGTTTGTTATACTCTGTGAAAGAGTAGTTGTATGTTCCTTTTTACTAAACAAAAAGTTGTGCGCACAAGTCTGTTAAACATTTTTTTATATGGATTTTTTTCGATTTTACAATGAGTGTCAAAGTGAAAAAGTTTTAAATTTCCGCAATAAATTTGGTCTTGTATGTTTGAAGGTCATTACATAGTGGTATCAGAGCTCAATTTGAGCCGATCCTGTAGAACAAACGACACAATAATATCATTCTGTAAGGATAGACTGGGCCACTCACTGTATAGTAAATACTTTTCATATTCGTTGTTTTCTTTTGCTTTCTTTATTTCCCTCGGAGTTTGTAAATTGGTAGGTTAGTTGCTGATATATTATCTTGAGATAATTGGTGACCCTGGCCCGATAGAGGATCCTATCAACGATGATCCTTTTACGCCTGTGATTGATTAACTATAGATTCTTTGACAACGAGAATCTCGACACTTGGTCGAGTATTGAATCAACGACATTGACGTGTCAGTTTGGGGCAATGGGTCGAAATTACAGTGACAGAAGTCGTTGATAGGGCTTAAGCACACTCCGAGCGACGGAGAGTGCGACATGCCAGCAACTTGTCTGGAGAGGCTCGGCATAGATATGGTTTTTCATCGCATTTCAGTAATGTGGAGATCGACCTAGGGCTTTGGGCCATGGATTTTGCGCTATCTCCATGGTTGATAGCGATAACTTGAGGCAAGGCGGTAGAGCCAGAGGAGGATCCCGAGTAGCAATGGCGAGTATGTTCCGATGTAGAGCTGGGAGTGTGTTGATGGATAGGATATATTTAGGTGTTTGCTTTGAAGTCTTGGTTTGATTTACTGTAGTGGAAACGACTCGGAAACCTTACTAAGGTTAAGTAGAGATTCTTGTATAATGGTAGCAGGCGTATGTAGAAAACCAACGCGTGTTCGGGTTCTCTTTTGTATTTACTGGTTCTGCTACCTAAAACTTTATAGCATACATGATCATTGTTTTGCTAGTCAATGATCCCGAATGATTGATTAGCTGCTTTGAGGAAGTGTTGTTAATTATTGTTTCTTTTCCTTTCTCTTTTTGGCCGTTGGTGTTAGTAGAAATTTACTAGTACAGCTCCAATGGTTTTAACATTTCGTATATAAATTTGCGATGGTGCCGTAATTTAACCGTGATGCCAGAGGAAAGGGAGGTCGAGGGCTGTTAACCCATCAGACCCAGCCGAGAGAGCAGTGGTGTTGACCAAGAGGCAGGGTCGTTTTGGCCGAGGTAGAAAAAGGGGTCGATGGCGAGGGGAAGAGGTCAAGGACAAAAGGGTAGCAGCCAGAACTCAAAATCTGGAAACTCGTGATTGAGGATTTGGAGAAGGATTGTGGATGAGCATGTGAAATGCGTAAAACAGTCAGTATGGGATGAGGCATTGATGCAGAGATTCCTGGAAGCGGCCAACACCCAACCCTCACACCCATGGTAAGGAGCTTCCCAAACAACAGGAATCCCTGCGCAAGAAGAACCGCACTGGTTTTGGATGCAAAATCCGCTAGCGGGGATGCCCCTAGACCTGAACAGCCTATTTATCAATCTCTGAAACAGTTTAGCAGACAAAACCCACATGGTGTTTTGAAGGGACATTAACCCCTAATGGGATGGCGGAAGAATGGGTCAGCATGATCGGAGAGAATCATTTGACTGTTGTGGCGGCCTACTGAGAAGGGAAAAAGTAAATATGGTGCGGTGTATGGATGTGTGAGGAAGGACACCCCAAACGATCCTGAGTGGTGCATATTGATAGGAATGGGTGTGATGTTGCACAGAATGGAATGGGCGGAAATCCTACCCTGTTTCAAGATGGCAAGTACTACAGCCCAGACCATGATAGATCTGAAGGTGGTTGAGTTTCAACCCAACCTAGTCCAAGGGTTATATAGCGCACAGGAGTGACGTTGCCAGCAAGTTATTGACCACTCGGTCAGATTTGTGCTCTGGATTCTTTGGGTACACACTGAAGCCAAATGTGGGTATGCGGAATTGTTCATGAAGTGGGTGGGGTGGGTGGGTGTGGGTTGGAGGGGGTGTGGTGTGCTGTTGTGGGTGGTGGTGTGTGGTGTGTGTTGAGTGGTGGTGTGTGGTGTGTGTGGTGGTGGTGGTGGTTGTGGTGTGTGGGTGTGTGTGTGTGGGGTGTTGGGGTGGTGTTGTGTGATGTGGGTGTGGTGTGGGTGGGGGTGGGGAGTGTGGTGTGTGGTGTGGTTGTGTGGTGTTGTGTGTGTGTTGGTGGTGTGTGGGTTTGTGTGGGTGGTGGGGTTGGTGGTGTGTGTGTTGTGTTGGTGGGTTGTGTGTGTGGTGGGGTGGTGTGGTGGTCGGTTTGTGTGTGGTGGTGTGTGTGGTGTGTGGTGTGTGGGGGTGTGGGTGGTGTGTGGTGTGTGGTGTGTGTGTGGGTGGGTGTGTGGTGTGGTGTGTGGGGTGTGTGGTGTTGTGTGTGGTGTTTGTGTGGGTGTGTTTAGTGGTGGTGTGATGTTTGTGGGTGTTGGTTGGTTTGTGTGTGGTGTGTGTGGTGATGATTTGTTGTGTGTGTGTGATGTGGTTGTGTGTGTGTAGTTGGTGGTGAGGATGTGGGTGTTTGAGTGATGGTTTGGTGTGTGGTGTTGTTGTGTTGGTAAGTGGGTGGTGGGTTGGGTGATGGGGTGTGTGTGGTGTTGTGTAGGTGTGGTGTGTTGAGTTGGGTGTGTGTGTGTGTGGGAGTTTGGTTTGTGTGTGGAGTGTTTGTTTGAGTAGTGGTGGTTTGGTGGTTTTGGTGTGTGTGTGATTGTGTTGTGGGTGTTTGGTTGAGGTGTGTTTGGTGGTGGGGTGTTGTGTTGTGGAGTGGGTGGTGTGGGTGTGTGAGTGGGGTGTAGTGGTGTGTGGTTGTGTGTGGGATAGAGGTTGTTGGTGGGTGGTGTGGTGGGGAGGGTGTGGATTTGTGGTGTGTGGTGTGGTGTTGTGTGTGTGTTTGGTTTGTTGGGGTGTTTTGGTGGTTGTGTGTGGTGTGGGTGTTGGGGGGTGGGGTGGT
>hulupacbiokf_r0048
GATCCCTTCAAATTCTCAACTCATATTTAGTGCAATGTTATCTAGGAGTAGTTTTTGGGGATCAGTCCTTCTAAATTTCATTACTCTATCTTACTTCAAGCATGACAATCTATAAGCAGACCCTAGCCGGAAGATATTGGTTTAACTAGTGTACGTGGAACGGTTCATTATGTCATAATTAGGTCATGCTTAGCGCAATGTTACTTATAGTAAATAATTTTTCGGGATCGGATCCCTTCTAAAATTTCTCACTATATCTTAGATTGCAATGTTATTAGTAGTATTATTTGGGGATCAGATCTTCTAAATTCATTATCTATCCTTTCAGCTTGACAACTATAAGAGACTAAGCGAAATATTGGTTTATAGTGTAATCGTTGGAACGGTTCATATATGTCATTATTTGGTCTGACTTTGCGCAATGTTATAGTAGTATAATTTTTCGGGATCGATCCCCTTCTAAATTCTTTTACCTATATCTTAGTGCCAATGTTGTCTAGTACGTAATTTTTGGGATCGGAATCCCTTACTAAATTAATTACTCTGTCTTACTCTGCATGACAACTATATGAGACCTAGCGGTAGTATTGTTTCTAGTGACGTTGGAACGGGTTAACTTATGTCATAATTAGGTCTGCTTGTGGCAATGTATGTAGTAATAATTTTTTTGGGATCAGATTCCCTTCTAAATTCTCTGACTATTTCTTAGTGCACGTTATCCTAGCTGTATTTTTTGGGGATCGGTCCCCTTCCTAAATTCACTACTCTTTCTTACTCAGACATGACAACTATATCAGACCTTAGCGGTAGTATTGGTTTACAGTGTACGTTGGACGATTTAATTTATGTCATATATTAGTATGCTTTAGTGCACATGATTATCTAGCAATAATTTTTCGGGATCTGGATTGCCATTTTAAATTCACTACTATATTTTAAGTGCAATGTTATCTAGTAGTTATATTTGGGAGATCGGATCCCCTTCTAATTCACTACTGCCTTTCTTACTCCAGCATGACAACTATATGAACCCTAGCAGTAGTATTTGGTTTTACTAGTGTACGTTGGAAACGGTTCATTATGTCATAATTAGTGTCCGCCTTAGTGCAATGTTTATCTATAACAATTTTTCGGGATCGGATACCCTTCTAAAATTCACTACTATTATATCATTAGTGCAATGTTATTAGTAGTATTTTTCATAGATCGATCCCCTTCTAAATTCACTACTCCTATCTTACTCAGCATGACTACTAATGTCAGACCCTAGCGGTATAGTATTGGTTTAGCTAGTGTACGTTGGAACGGTTCATTATCTTCATAATTAGTTCTGGCTTATGTGCAATGGTTTATCTAGTCTAATTTTTTCGGGATCGAATCCCTTCTAAATTCCTCTACTATATCTTAGTGCAATGTTATCTAGTAATTTTTCGGGAAATCGGCATACCCTTTCTAAAAATCACTACTATATCTAGCTGCAATGTTATCTAGTAGTCATTTTTCGAGATCAGGATCCCCTTTCTAAATTCAACTACTCTACTCTCTACTACCGCATGACCCACCTATATGAACCCTTAGCGGTAGTATTGGTTTACTAGTGTACGTTGGCGGTTCATTATGTCATTTATTGGTCTGCCTATGTGCAATGTTATCTAGTAAATAATTTTTCGGGATCGTATCCCTTCTAAATTCTCTACTATATCTTAGGCAACGTTATCTATTAGTAATTTCGGGATCGGATCCCCCTTCAAAATAAAGTCACTTATCTATCCTTACTCAAAAAACATGTACAAATATATGAGACCCTAGCAGGGTAGTATTGGGTTTAACCAAGTGTACGGTTGGAACGGTTTATTATGTCATAATTTAGGTCTGGCCTAGTGCAATGTTATCTAGCAATAAATTATTTCGGATCGGATGCCATCTTCTAAAATTTACTAACTATATCTTAGTGCAATGTTATCTAGTAGTATTTTTGGGGATAGGATCCCCAATTTCTATAATTCCACTACTACTATCATTACTCCAGCTGAACAAACTATTATGAGATAAAGCGGTAGTATTGGTTTACTAGTGTAAGGTAGACGGTTCATTATGTCATAATTACGTTCTGTTAGTGCAATGTTATCTAGTAAGATTTTTCGGATCGAATCCCTTCAAAATATTTCTACTTACTATATCTTGTCTGTTATCTGTAAGTATTTTTGGGGTCGGATCCCTTCTAAATTCACTATCCAATTTTAACTCCCCAAGCCATGACAACTATATGAGCCTAGAGGTATATGTGTTACTGTGAACTTTGCAACGGTTTCACTATGTCTAATTTGGTCTGCTTAGTGCATGTTATCAGTAATTAATTTTCGGGATCGTTCCCTTCTATTCTCACTATATTAGTGCAATGTTAATCTAGTGTTTTTTGGGGATCAGATCCCCTTCTAATATTTATTCTCCTATCTTACTCAGCATGACAACTATCAAGAAGACCAGGCGGAAGTATTGGTTTACTAGTGGTACGTTGGAACGGTTCATTATGTCCATAATTAGTGTCTGCTTAGCGCAATGTTATGTAGTAAATAATTTTTCGGGATTCGGATCCTCTTCTAAATTCTTCCTACTATATCTTAGTGCCAATGTTGTCTAGTAGAATTTTTGGGGATCGGATCCCTTCCTAAATTAATTTATACTGGTCTTAGCCTCTGCATGACAACTATATGAAGACCTACGGTAGTATTGGTTATCCTAAAGTGTAGCGTTGGAACACGGTTCAATTAATGCATAATTAGGTCTGTTAGTGGCCAATGTATATCTAGTAATATTTTCGGGATCAAGATCCCCTTACTAAATTCTCTACTATATCTTAGTGCAATGTTTATATAGTAGATATTTTTGGGGACCGTATCCCTTCTATTCACTAACCTCTGTTCTTACTCAGCATGAAAACTAATATGAGACCCTAAGCAGGTAGTATTTGGTTCTAGAGTACGTGGAAACGGTCCTTAGTCATAATAGTTCTGCGGTATGCATGTTCTTGTTCTTTTTCGGGTCAGATGCCATTCTCAATTCACATAATATCCTTAGTGCCAATGTTATCCAGTAGCACAGTATTTTTGGGATCGCGATCTTACCTAAAATTCACTACTCTGTCTTACTCAACAGAATGACAACTGGACCCTCCTGGCTAGTATTTGGTTTTACTAGTGTCGTTGACGGTTAATTTTCATTTTAAGGTCTGTTAGATGCATGGTTATATGTAGTAATAATTTTTTGGATCAGATCCTTCTTCTCTCCTATTTTGTAGGCAACGTTTATCAGCTGTATTTTGGGGATGCGGATCGCCCTTCTAATTCACTAACTCTTTCTTACCTCAGCATGACAACTATAGTCCAGACCCTTAGCCGTAGTATTGGTTTCCAGTGTCTTGGAACGTTTATGTCCCATGGTTCGGCTTGCTGTTATCTAGCAATAATTTTTCGGGATCGATGCCCATTTCTAAATCACTAACTTATTTTAGTGCAATGTATCTAGTAAGTTTTTTGGAGATCGGATCCCCCTTCTAAATACTACTCTTTCTTACTCGCTGACACTTGCAGCCTGCAGTATATTGGGTTTTACTATGTCGTTGGACACGGTTCATTTGGTCTTTGGTCGCTTTAGTGCAATCGTTATAGTAACAATTTTTTCGGGATCGGATACCCTTCCTAAATTCCCACTACTAATATCTTAGTGCAATGTTATCTACGTAGTATTTTTCTAGATCGGATACCCTTCTAAATTCACTACTCTATCTTACTCAGCATGACACTATATCAGACCCTGAGAGGTGTATTGTTTACTAGTGGTCGTTGGAACGGTCATTAGTTCATAAGTAGTTCTTGAGCTTAGTGCAATGTTATCTAGTAATTATTTTTCGGGATGAATCCCTTCCCTTCTCTACTATATCTTAAGTGCAACTACTTTAAACAATTTTCGGGATCCGGATACCTTCAAATTCCACTACTATATCTTAGTGCTGTTTCTAGTAGTTTTCGAGATCGGATCCTTCTAATTAACTACTCTATCTTAACTACGCATGACCACTATATGAGCCTTGCGGTAAGTATGGTTACCTAAGTGTTAACGTTGAACGGTTCATTATGTCATTATTAGGTCTGCTTTGTGCCTGTTATCTAGTAATAATTTTTTCGGGATTCGTTCCCCTTCTAGAATTCTCTAACTATATCTTAAAGTGGCAACGTTATCGTATTAGTATTTTTCGGGATCTGATCCCCTTCTAAGTCACTACCTCTATCTTACCCAACATGACAAATATATCAGACCCTAGCGGTAGTATTGGTTTACCAGCCAGTGTACGTTGGACACGATTTATTATGTCATAATTAGGTTGCCCTAGTGCATGCTTATTTTAGCAATAATTTTTCGGGATCGGATGCCATTCTATAATTCACTAATATATCTAGTGCAGATGGGTATCTAGTAGGTATTTTTGGGATCGGATCCCCTTTCCTAAATTCACTACTCTATCTTAACCCAATGACAACTATATGTAGACCTCTCAGCGGTAGTAATTCGTCTTTTTACTAGTGTGAGGTTAGAAGGTTCATTATGTCATAATTACGTCTGCTTAGGTGCAATGTTATCTAAGTAAATAATTTTTCGGGATCGAATCCGCCCTTCAAAAATTTCCTACTAAAATATCTTAGTGCAATGTTATCTACGAGCATTTTTGGGAACGGATCCCTTCCTAAATTGCAATACTAATCTTACTCAGCCATGACAAACTATATGAGTACCACCTAGCGGTATTATTGGGTCTTTACTAGTGTACGTTGCAACCGGTTCATTATGTCATAATTAGGCGTCTGCATAGCGCAATGTTATCTAGTAATTATTTTCGATCGGATCCTCCTTCTACCCCAATTTTTACTATAATCTTAGTGCAATGATTGTCCAAGTAGTATTTTATGGGGATCGGATGCCCTTCCTATTAATTACTCTGTCTTACTCCCAGGCATGACAACTATATCATTACCCCTAGCGGTAGCTATTGGTTTACCAGTGTAACGTTGAACGATTTATTAATGTCAAAATAATTAGGTCTGCTAGTGCAATGTTATCTAGTAACTAATTTTTTCGGGAATCAGGATGCCCCATTCTAAATTCACTACTATATCTTAGTTCAATGTTATCTAGTAGTAATTTTGGGGATCGATCCCCTTCTCAATTCACTATCTATCTTACCTCAGCATGACAACTAATATGAAGAACCTAAGCAGTAGTAAATTGGTTTACTAGTGTACGTTGGAACGGTTCATTATGCATAATTAGGTCCGCCTTAGTGCCAATGTTATCTAGTAATAAATTTTTTTCCGGGGATCCGGGATCCATTCCTAAATTCTCGTACTATTGTTAGAGCAAACATTTTCATAGTATATTTCTTCGGGATCGATCCCATTCTTAAATTTCACTATTCCCATCTACCTCAAGCCATGACAACTCATATGAGACCCTAGCGCGTAGTATTGGTTTACTAGTGTAACGTTGGAACAGTTCCATTAATGTCATAATTAGTTCTGGGCTTAGTGGCAATGTTATATAGTATAATGTTTGGATCGGATCCCTTCTAAATTCTATCCTATATTTTAGTGGCAATGTTAATCCTAGTAGTATTTTTGGGGGATCGGATCCTTTATAAATTTCATTACACCTATCTTACTCGCATGAAAACTATATGAGACCCTAGCGGTAGTGATTGGTTTACTAGTGTACGCTTGGAACGGTTCATTATGTCATAATTAGTTCTGCTTATGCAATGTTAACCTAGATAATTTTTCGATATCGGATCCCCCTTCTAAATTCTCCACTATTTCTAGTGCAATGTTATCTTAGTAGTATGTTTTGGGATCGGATCCCTTCTAAACTCCATTACTCTAATCTTTACTAAGCA
>hulupacbiokf_r0049
TCATTATGTAATCAACCACGTCATGCTTAGTGCAATGTTATCTAAGTAATATTTTTCGGGTCAGGACCCCCTTCTGCAAATTCACCTACTAATCTTATTGCAATGTTTATCTAGTAAGTAAGTTGATTCTCGGATCCGGCATCCCCTTGTAAATTCACTAACTCTATCTTACTCAGATGACAACTATATCAGACCCTAGAGGTAGTATTGGTTTACGAGTGGTACCGTTTGGAAGTTCAAAATTGCACTAATTAGGTCCTGCGTTAGTGCAATGTTACTTTGGTAACTAATTTTGCAGGATCGGATCATCTTCTAAACTCAGCTAACTGATATTTAGTGCAATGTTATCTAGTAGTATTTTTTGGAGGTTGGATCCCATAAAATAAATGTCACTACACCAATCTGTACCCGAATGACCTACAATAGTGAGACCCTAGCGTAGTATTGGTTGTACTAGTGTACGTTGGAACGGTATCATTATGTAATAATTAGGTCTGGCTTAGTGCAAGTTATCCTTCAGTAATAATTTTTGAGGATCGTATCTTCTAAACTCACTACTATATCCATAGTTAATGTTATCTAGTAATGAATTTCAGGATCGGATCCCCTTCCTAAAATTCACTAAGTTCTATCTTGACTCAGCAATGAAAATATATGAGCCACCCTAGCCGGTAGTATTGGTATACTAGTGGTCACGTTGGAAAGGTTCAATATGTCATAATTTAGGTCTCTTAGTGCAATGTTATCTAGTAATAATTCTGCAGATTGGATCCCCTTCTAAATTCACTACAACATCTTCAGTGCAATGTTATCTTGTAGAATTTTCGAATGGATCCCCATCTACAATCAATACACAGTCTTACGTCAGAAATGACAACAATATGAGACTGCGCTAGCGATAGTATTTATTTACTTGTGTACGTGGAACGGTTCATTATGTAATAATCACGTCTGCTTAGATGCAATGTTATCTAAGTAATAATTTTTTCGAATCGACCCCATGCAAATCTCACTACAAACCTATATCCTATTGTAATGTTATCTAGTAGTATTTTTCGGGATCGGACTCCCGTTGTAATTCACTACTCTATCTTCTCAGAGACAACTAATATCAGCACCCTAGAGGTAGTATGGTTTACTAGTGTACGTTTTTTGGGAAAAAAAAAAAAAGGTTCAATATGTCATAATTAGGTCTGCGTAGAGAAATGTTATCTAGTAATCAATTTTACAGATATCGAATCATCGTCTATACTAAATACTATATCTTAGTGCAATGTTATCTAGTAGTGTTTTTTTGCCGATTGGATCCCATCTAAATTCACTACACAGTCTTACTCAGAATGAAACAATATGAGACCCTAGCCGGTAGTATTGATTTACTAGTGTACGTTGGAAGCGGTTTCATTTGACATACATCACCGTCTGCTAGTGCAACATCGTTATCTAGTATAATTTTTCGGATCGGACCCGACCTCGCAACTTTCCCACAAATATCATCTTATTGCATGTTTCTAGTAGTATTTTTCCCGGATTGCGGATCCGTTGTAAATTCAAATACTCTATCTTACTCACGATGAACACTGTGATCCAGACCCTAAGGTAGTATTGGTTTACTAGTGTACTTGGAAGGTGCATATGTCATAATTAGGTCTGCTTAGCGCGTGAATGTTATCTAGTAATAATTTTGCAGGATCCGGATCATAAGAGTCTAAACTCCATACTATAATCTTACGTGCAATGTTATCTAGTAAAAGTGTTTTTTGGGATAGGATCCCCATCTAAATTCACTCACACAGTCTTACTCAGAACTGACAACAGATATGAGACCCCTAGCAGTAGTAATTGACTTTACTAGTGTCACGCCCTTTGGACGGTTCATTATCGTAATAATCACGTCTCGGCTTACGTGGGCAGTGTTTATCCTAGTAAGTATTCTTTCGGGATCGGTACCCCCTTGCAAATTCACTAATATCATCTTACTGCAATGTTATCTAAGTAGTATTTTTTCGGGATCGGATCCCCTTGTAATTCACTACCTATCTTACTCAGAATGACCAACTATATCCAAGACCCTAGAGGTAGTATTGGTTTTACTAGTGTACGTTGGAAAAGGTTCCAAATATTGCATAATTAGGTCTGCTTAGTGCAATGTTATCTTGTAATAATTTTGCAGGGATCGGATCATCTTCTAAACTCAACCTACCTATATCTTAGTGCAATGTTATCTAGTAGTATTTTTGGGTATTGGATCCCATGCTAAATTCACTACACAATCTAAAACTCCGAATGACTACAATATGAGACCCTAGCGTAGTATTGGTTTACTAGTGTACGTTGGAACGGTTTCATTATGTACCTATAATTAGGTCTGCTTAGTGCAATGTTAATCTAGTAATAATTTTTTGAGGATCGGATCCCCTTCTGAAACTCCCTACTATATCATAGTCGTATGTTATCTAGTAATATTTTTTCAGGATCGGCTCCCTTCTAAATTCACTAGTCTATCTTACTCAGAATGACAAATAATGAGACCCTAAGCGGTAGTCATTGGTAATGCTAAGTGTTACGTTGGAAAGGTTCAATATGTCATATTTAGGTCTGCTTAGTGGCAATGTTATCTGTAATAATTTGGCAGGATTGGATCCCCTTCATAGATTCATACACATCTTAGTGCAATGTTATCTAGTAGACATGTTTTCGAATCGGATCCCCATGCTAAATTTCAATACCAGTCTTACTCAGAATGACAACAATATGAGAACCTAGCGGTAGTATTTATTTACTTGTGGTACTTGGATACGGTTCTTATGTAATAATCACGTCTGCTCTTTAGTGCAATGTTATCTAGTACATAATTTTTCGGATCGGACCCCCATGCAAATTCACTAATATCTCTTATGGTGAATGTTATCTAGTAGTATTTTTCGGGATCGGATCTCCTTGTAAATTCACTACTCTATCTACTCAGAATGACAACTGATATCAGGAACGCTAAGAGGTATATTGGGTTTACTAGTGGTACGTTGGAAAGGTCAATATGTCATGAATTAGGTCTCTGGCTTAGGAAACGGTTATCATAGTAATAGATTTGTACAGAATCCGGATCATCGTCTATACTGCCAATAATATATCTTACGTGAAAATGTCTATTAGTAGTGTTTTTTGCGATTGATCCCCATATAAATTCCACCTACACAGTCTTACTTCAGGAATGACAACAGATATGAGACCCCTAGCGTAGTATTTGATTTTACTAGGTACGTTGGAACGGTGTCATTAAATGTAATAATCACTCTGCTTATGCAAATGTTAGTCTGTAATAATTTTTCGGGATCCGACCGCCTCGCAAGATTCACAAATATACGTCCTTATTGCATTGGTTTTCTAGTAATTTTTTCGGGATCGGATCCCCTTGGTAAATGTCAAACCCTATCGTTACTCAGAATGACAACTGTAGTCAGCCGACCCTAGAGGTGTATCTGGTTTGACTTATAGTGTACGTTGGAAAGCGTTCAATATGATCATACATAAGGTCTGCTCAGTGAAAGTCTATCTAGTAATAATTGTTGCAGGAATCGGATCATCGTCTAAAACTCAATACGTATATCTTATGATAGCAATGTTATCTAGTGTGTTTTTTGGATTGGATCCCCATCCCTAAATTCACTACACAGTCTTACTCAGAAATGACAACAATATGATACCCTAAGCAGTAGTTAATTGATTACTAGTGTACGTTGGAACGGTTCATTATGTGGAATACACCAAAGTCTGCTTAGTGCATACTGGTTATCTAAGTATAATTTTTCGGGATCGGACCCCCTTTGCAAATTCACTACTATATCTTATTGCCAAGTTATCTAGTAGTATTTTTCGGGACATCGGATCCCCCTTGTAAATTCCACTACTCTATCCTTACTCAGAATGACACTATATCAGACCCTAGAGTAGTATTGGTTTACTAGTGTACGTTCGAAGGTTCAATTTGCATAATTAGGTCTGGCTTAGTGCATGTTATCGTGTGTAATATTTTGCAGGATCCGATCATCTTCTAAACTCACTACTATATTTAGTGGCAATGTTATCTAGCTATGTTATTTTTGGGATTAGATCCCCCGATCTAAAATTTCACTAACATCTTACTCCGAATGCTACAATATGAGACCTAGCGGTAGTATTCGGTTACTAGTTTACGTTGGAACGTTGATTATGTAATATGTAACGGTCCTGCTTAGTGCAGATGTTATCTAGTAATAATTTTTGAGATCCGGATCCCTTCTAAACTCACCTTACTATAGTCATAGTGTAAATGTTATCTAGTAATATTTTTCAGGATCGATCCGCCCTTCTAATTCACCTAGTCTATCTACTCCCAGAATGACAAATATATGAGACCTAGCGTAGTAACTTGTATTAGTGTACTTGGAAAGGTTCAATATGTATATTTAGGTCTGCTTAGTGCAATGTTATTTAGTAATACATTTGGGCAGGATGTTGATCCCCTTCTAAATTCACTACAACATCTTAGTGCAATGCTACGTCTAGTAAGAATTTTTGCGGAATCGGATCCTCCATCTAAATTTCAATACACAGTATTAACTCGAAGACAACATTATGAGACCCTAAGCGGTGAGTATTTTATTTACTTGTGGTACGGTTGGAACGGTTCATTATGTAAATAAGGTCAACGTCTGCTTAGTGCAATGTTATCTAGTAAGTAATTTTTCGGGATCTGGACCCCCCATGCAATATTCACTAATATTCTTATTGTACAGTGTTATCTAGTAGTATTTTCGGGATCGGATCCCCTTGTAAATTCACTACTCCTATCTTACTCAGAATGAAACTATATCAGAACCTAGTAGGTCAGGTATTGGGTTTACGGTAGTGTACGTTGGAAAGGTTCAATATGTCATAATTAGGTCTTGCATAGTGCAAATGTATATCTAGAATAAATTTTAACAGATATCGGATCATCGTCTATACTCAAATACTATATCGTTAGTGCAAATGTTATCTATAGTGTTTTTTGCGATTGGATCCCCATCTAAATCACTACACAGTTTACTTAGAATGACAACATATGAACCCTAGCGGTAGTATTGATTTACATAGTGTACGTTGGAACGGTTCTATATGTAGATAATCACCGTCTGCTTAGATGCAATGTATCTAGTAATAATTTTTCGGGATCGGAGCCCTCGAAATTCACAAAATCATTCATTATTGCATTGTTTCTAGTAGTATTTTTCGGGATCGGATCCCGCTTGTAAAATTCCACTACTCTATCTTACTCAAGATGACAACTGTATCCAGACCTAGAGGTAGTTATGGTTTACTAGTGTACGTTGGAAACGGTTCAATATGCATAATTAGGTCTGCTTAGTGAAATGTTATCTAGTGAAGTAATTTTGCCAGGATGCGGATCATCGTCTAAACTCCAATCACTCGAGTAGTCTTAGTGCAATGTTATTCTAGTAGTGGTTTTTTGGGATTAGGAATCCCATCTATAATTCACTACACAGTCTTTACTCCCCCAGAAAGTGACAACAATATGAGGCCCTAGCAGTAGTATTGATTTACTAAGTGTACGTTGAACGGTTCATTTATGGGAATAACCACGTCTGCATTAGTGCAATGTTATCTAGTAATAATTTTTCGGGATCGACCCCCTTGCAATTCACTAATAGTATCTATTGCAATGTGGTATCTAAGCTAGTATTGTGTTCAGGACGGATCCCCTGTAATTTCCCCCCCCCACCCCAAACCCTTAAAAAACTTTTCCTAAAAAAATCTTACACTCCAGAATGACAGAAACTATATTCAGACCCCCCCCCTAGAGGTAGTAATTGGGTTTTACAGTGTACGTTGGAAAGGTTCCAATATTGCATAATTAGGTCTGCTTAAGCTGCAATTGTTATCTCCTGTATCAATTTTCAAGGATCGATCATCTTCTAACACTCACTACTATATCTTAGTGCAATGTTATCTAGTAGTACTTTTTTTGGGATTGGACCCCATCTAAATTCCTAACACCAATCTTCACTCCGAATGACGACAATTATGAGACCCTAGCGTAGTAGATTGTTTACTAGTGTTACGTTTGGAACGGTTTCATTATGTAATAGATTAGGTCTGCTTAGTGCAATGTATCTAGTAATAATCAGTTGAGGATCGGATCCCCCTTCTAAACTCACTACTATATCCATAGGGTTGTAATGTTATCTACGTA
>hulupacbiokf_r0050
AGTATAGACGTATGCATCCGATTCTGTAAAATTATTTCTAATAGATTCAATATCATATATTCAAACTACGCACAGACCTACAAATTCTCATAGCCTACTCATAATGGTCGATCTTCTAACGTAACTTAGGTATTCTTAACAATCCATTACCTTTCTACCTCTCTAAGTCCTTACTGAAATATTACGTGCCGTTTCATTTCTGTGAGTTATAGTATCTTCACAAGGATTGTAGTTGAAATATTACATGAGAGGAAATCTCGATTATCCTGACATAAATACTACTAGCAATAGCACTATTCCAAATATGCAAAAGATATATTTTAAACATTGGGTGAAGTCGTTTGCACTGGGAGAATGATCCCGAAAAATTATTATAGATAACATGTATCGCACTAAGCAGATACGTTGATATTTACATAATGAACCGTTCCATAACCGTAAACACAAGTATAGAATACCAATAGGAAATCATGAAACCTACCGCTAGGGTCTCATATTGTTGTCATTATTGAAGTAGACTGCTAGAGTTTGAATTTAGAAGGAGTTTTCAGTTAGTTAACTTTTACCATACTCGATTTCCGCGAATACAATTTCTAACAACAAGATAACACATCTGCACTAAGATTGTTCGTACAGGGTGGAGAATATCGGTAGAACCCGGTGAGTCCAAAACCGTCTTGCCAAAAGATTACTTGAAAACACTCCAGCCGAAGTATACATCTATTTGCACTACAAGATAACTGAACTTCAATAAGAAACCTCTAAATTATGACATACTGTAACAGCCTGGTAGTCCAAACACGTACTACTATTCATTACCTAAAAATGACTTACACAGCCGCAGGGCTCTCATCATATTTGTCCATTTCTGAGTACACAAGATAGCACTGTGATTTATTTATGAACGCGGGATCCGACCCCTGAAAAAATATTACTAGATAACAATCCTCTTTTCCAACTATGATCTATTCCCAGAATAAAGCAGGTGAGTTTTAGTCAAGGGGATCACGATCCTCAAAAATTATGTACTAGATAACATTGAGCTAGCAGACCTTAATTATTACATATGAAAGCCGTTCCAGACGTACACTAGTAAACCCAATACTCACCGCTAGGGTCTCATATTGTAGTCATTCGGAGTAAGATCTCGTGTATGAATTTAGCATGAGGGATCCAATCCAAACAATCACTTACTCAGAGATAAATTGCGCACTACACAGATATAGTAGAGTTTAGAACGATGATCCGATCCTGCAAAATTATTACGAAGATACATTTTGCGCACCTAAGCACGACCTACACATTATGCAATATTGAACCTTTCCAAACGTACACAGTAAACCAATACTACCTCTAGGGTCTGATATAGTTTTCAATTCTGAGTAACGATCAGAGTCAAGTGATTACAAGGGGATTCCGATCCTGAAACAATACTACTAGATAACATTGCAATAAGATATACTTAGTCGAATTTGCAAAGGGGGTCCGGATCCCGAAAAATTATTAGCTAGATAAACATTGCACTAGACAGACGTGGTTATTACCATAATGACCGCTTCCAACGTACCATAGTAAATCCAATACTACTGCTAGGTGTCCTCATATTGTTGTCCATTCTGAGTAAGACTTGTGTAGTGAATTTCAGAATGGCGGATCCAATCCCAAAAAACACTACTAGATATACATTGCCACTAAGAAAATATAGTATTGAGTTTACGACGATGATCCGATCCCTGCAGAAATTATTCACTAGATAAACATTCTCACTAAGCACGACCTAATTATGACATATTCGGAAACCTTTCCGAAGCGGCTAACTAGGTAAGACCAATACTAGCCTCTAGGCGTCTGAATACAGTTTCCATTCTGTAGTAAGAATAGAGTAGTGAATTTACAAGGGGATCCGATCCCCGAAAAATACTAAAATAGAAAACAATGCAAATAAATTTATTTGCTTGAATTTGCGAGGCGGTCCGAATTCCCGAAAAGTCCTTACTAGATAACATTGCAGCTATGAGCAGACGTGATTATTAACATACCATGAACCGGTCCACGTCACACCTAGTAAATTCAATACTACCGCTACAGGCGTCTCATATTGTTGTCTTCCTAAGTAACGACTGTGTACGTGAATTTAGAATGGGGGATCCCAATCGCACAAAAACACTTAACTAGATACCATTGCACTAAGACACTTACAGCTATCTGAGTATAGACGATGATCGATTTCTGTAAAATTACTTCAACTAGCAATACATTTCACTAGCACGAACTAGAGTTACCTGACCATATTGAACCTTTCAAACGTAACTGAGTAACACCAATAACTACCTCTAGGGTCTGATATACGTCTGCTCATTCCTGAGTAGATAGGAGTAGGAATTTACAAGGGGATCAACGTCCGAAAGAATACTAACTAGATAACATTCACATAAGATACTATTGTGGAATTTTGCATGGGGGTCCGATGCCCCGAAAAATTATTACCTAGATAAATCTGCACTAAAGCAGACGCTGATGTTATTGACATATGACACCGTTCAGACCGAGTACACAAGTAAAGATAACATACTAACGCTAGGGTCTCATAATGTTGTCATTCATAAGACTGTGTCATTCTGAATTTAGTGGATCCGATCCGAAAAATTCCTACTAGATAATTGCTAAGATGTTGTAGTGAATTACGAAGGGATATCTGCAAATTCATTACTAACTAACATTGCACAAGCAAGCTAAATATGACATTTTTATTGAACCTTTCAACGACACTAGTATAAATACTACGCTAGGGGTCTCATATATATGTCATTCTGAAGTAAGATAGACTCAGTGAATTTAGAGGGGAATCGATCCTGAAAATATTACTAGATAACATTACACTATGATTATAGTAGTGATTTAGAAGGGATCGTCCTCAACAATTATTACTAGATAACATTGACTAAGCAGACCTAATTATTAATAATCGAACGTGTCCAAAGTACACTAGTAAACCAATACTACCGTAGGGTTCACTTTGTAGTCATTCGGAGTAAGATGTGTAGTGAATTTAGATGGGATCCATCAAAAAATATACTAGATAACATTGCACTAAACATATGTAGTGAGTTTAGAAAATGATGATCTGCAATTATTACAAGATAAAACATTGCACTAAGCAGGCCTAATTCTGCCATATTGACCTTTCAACGTACACTATAAACAATACTACTCTAGGGTTTGATATAGTGTCATTCTGAGTAAGATAGAGTAAGTGAACTTTACAAGGGGTCCGATTGAAAATACTACTAGATACATTGCCAATAAGATATAGTACGCTGAAAAACTTTGGCCAAGGGGGTCGATCACCGAAACAAATTATTACTAAGATAACTTTGGCACTAAGCAGACGTGGTTATTCACATAAATGAACGTTCCACACGTACACTAGTAGATCCAATACTACTGCTAGGGTCCTCATAACATTGTTGTCCATTCTGAGTAAGAACTGTTGTAGTGAATTTTAGATGGGATCCAATCCAAAAAACACTACACTAGATAACATTGCACTAAGAATATAGTATTGAGTTAGACGATGATCCGATCGCAAAATTATCTACTAGATACATTTCACTAAGCAAACGACCTAAATTATGACATATTGGAAACTTTCACACACGTACACATAATAAACAATACTACCTTAGGGTCTGATACAGTTTGTCATTCTAGTAAGATAGGTAGTGAATTTACAAGGGATCCGATGAAAATACTACTAGAAAACAATGCAATAAATATTTTTGGATTTGCGAGGCGGTCCGCTCGAAAATAATTATAATAACATTGCACTAAGCAGACGTGATTATTCAACATAATGAACCGTTCAACGTACATAGTAAAATATAATACGCTAGGGGTCCATATTTTCTTCGTTTTCAAGTAAGACTGTTGACGTGAATTGTGGGGATCCAATGCAAAAAACACTACTAGATCAACATTGCACTAGATATAGTATTGGCAGTATAACATGATCCGATTCTGTAAAATTATTACTAGATATTTCACTAAGCCAGACTAATTATGAATTTGAACTTTCAACGTCACACAATATTAAACATACTAACTCATAGGGTCTGAACCTATCAGTTTCATTCTGAGTAAGTAGAGTAGTGATTTACAAGGAATCCGATCCCGAAAAATACTACTAGATAACATTACAATAAGTATTATTTGAATTTGCATGGGGTCCGATCCGAAATATTCATAGATAAAATTGCACTACAGCAGACGTGATTATTATAATGAAGTTCAAAGTACACAATAATAAATATACGTAGATTCTCATTTGTTGTATTCTGAGCTTAGCAGTGTGTATTCGATTTTAGATGGGGATCCGATTCGAATTCTACAGATAACATCTGCAACTAAGATGTTTTTAGTGAATTAGAAGGGATCCATATCCTGCCAAATTATTACTAGATAACATTCCACTAAGCGACCTAAAATATGAATATTGAACCTTTCCAACGTACACCTAGCCTACAATACTACCCGCTAGGGTCCCTCATATATTTGTCATTCTGAGTAAGATAGACTAGTGAATTTAGAAGGGGAGGCCGATCCTGAAAAAATATTACTAGATAACATTACCTATGATATAGTAGTGAGTTTTAGAGGGGAATCCGAACCTCCTCAAAAATTATTATAGATAGCACATTGCACTAAGCAGCACCTAATTATTACATAATGCAACCGTTCCAACGTACACCTTAGTAAGACCAATACTACCGCTAGGGTCTCCATATTGTAGTCATTCGAGTGAGATTGGTAAGTGAATTTAGATGGGATCCAATCCCAAAAAAAATACTACTAGATACATCTGCAGCTAAGATATAGTAGTGAGTTTAGAAGATGATCCGATCCTCGCAAAATTATTACAAGAATAGACATTGCCACTAAGCATGACCCTAGATATGCAAATATTGCCTTTCCCAACGTACACTAGTAAACCAATACTACATCTAGGGTCTGATATAGTTTGTCTTCTGAGTAAAGATAGAGTAGTGATTTACAAGGGGATCCGATCCCGAAAAATACTACTAGATAACATTGCAGTAAGATATATTTAGTGAATTTGCAAGGGGGTCCGATCCACGAAAAATTATTACTAGATAACAATTGCATCTAAGCAGACGTGATTATTACATAAGAACCGTTCAACGTACCTAGTAAATCAATACCTATGCCTAGGGTAAATCATATTGTTGGCATTCTGAGCTAAGACTGGTGGTAGTGAATTTGATGGGGATCCTATCCCCAAAAACACTAACTAGATACACCATTGCACCTAATATAGTATTGAGTTTAGACGATGAATCCGATCCTGCAAATTATTACTTAGATAACATTTCACCTAAGCAGACCTAATTATGACATATTGCACCTTCAACGTACACTAGTAAAACCAATACTACCTCTAGGGTCTGATACAGTTGTCATTCTGGTAGAGATAGAGTAGTGCGAATTTTACAACGGGAAAATCCAATCCCGAAAAATAATACTAGAAACATTGCAATAAGATATTTTTGTGAAATTTGCGAGGCGGTCCCGATCCCGAAAAATTATTACATAATAAACATTGCACTAAGCAGACGCTGATTATTACATAATGAAAACCCGTTTTTTATTCTCCACGTACACTAGTAATGCAATACCACCGCTAGGGTCTCATATTGTTGTCATTCTGAGTAAGACTGTGTAGTGAATTTAGATGGGATCCAAAAAAATCGCAAAAAACACTAACTAGAATAACAAGTCTGCACTAAGATATAGTATTTTTTTTGGAGGTATAGCGATGATGCCGATTCTGTACAAATTATTAACTAGATAACAAAAAAATTTTTTTTTTCTCTACGCAGACCTAAATTATGAATATTGAACCTTTCCAACGTACATAGTAAACCAATACTACCTCTAGGGTCTGAATTATAGTTGTCATCTGAGTAAGCATAGAGTTAGCTGAAATTTCAAGGGATCCGATCCCCGCAAATACTACTAGATAACATTACAATAAGATATATTATAGTGAATTGATGGGGGTCCGATTCCCGAAAATTATTACCTAGAATAACATTGCACTAAGCAGACGTGATTATCTTCAACCAATTTAAATTGAAACCGTTCCAACGTAACAACAAGGTAAATAAAATAACTATCGCTACAGGGTCTCATATGATGTTGTCATTCTGAGTAAGACTGTGTATCTTGAATTTAGAGTGGGTCCCGATTCCCGAAAAAATTCTACAAAATACTTGCACCAAGATGTTGTTAGTGAAATTTAGAAGCGGATCCAATCCTGCCAAATTATTACTAGATAACATTGCACAAGTAGACCTAAAGTATGCACATATTGAACCTTTCCAACCGTACACTAGTATACCCAATAATAACCGCTAGGGTCTCATATATTTGTCATTCTGAGTAAGATAGACTAGTGAATTTAGAAGGGGATCCGATCCGAAAATTATTACTAGATAACATTACACTATGATATAAGTAGTGAGTTTTAGAAGCGGATCCGATCCTCAAAATTATTACTAGATAACCATTGCACTAAGCAGACCTAATTATTACATAATAACCGTCTCCACGTACACTAGTAATACCAAATACTACCGCTAGGGTCTCCATATTGTAGTCCATTTCGAAGTAAGCATGTGTAGTGACATTTAGATGGGATCCAATCCAAATAAATACTACTAGATAGCACATCTGCCGCAACGCTAAATATACGTATGACGTTTAGAAGATGATCGATCCTGCAAAATTAATATACAAGATAAACATTGCATAAGCAGCCCTAATTATGCAATATTGAACCTTTCCAACGTATCACTAGTAAAGCCAATACTAAGCCTCCTAGGGTACTGATATATTGTCATTCCTGAGTAAGATAGAGTAGTGAATTTACAAGGGATCCGATCCGAAAATACTACTAGATACATTGCAATAAGATATAGTACTGAATTGCAAGGGGTCCGATCCCGAAAAATTATTACGTAGATAACATTGCACTAAGCAGCACGTGGTTATTTACATAATGAAC
>hulupacbiokf_r0051
[truncated: 8,577,565 more chars]
